# Supplementary material for: Chronic IFN-γ Exposure Induces Divergent Adaptive Programs in Glioblastoma Subtypes
Source: Cancers (Basel). 2026 May 11;18(10):1552. doi: 10.3390/cancers18101552 (PMC13204958; doi:10.3390/cancers18101552)
Supplement: Supplementary file 1 [file cancers-18-01552-s001.zip]

Archive with 8 entries (7 files):
- cancers-4260457-Supplementary Material/
- cancers-4260457-Supplementary Material/Data Summary Table-S5.pdf
- cancers-4260457-Supplementary Material/GEO_RNAseq_Metadata.xlsx
- cancers-4260457-Supplementary Material/Supplementart Table S3-U87 RNA Seq Statistics.xlsx
- cancers-4260457-Supplementary Material/Supplementart Table S4-U251RNA Seq Statistics.xlsx
- cancers-4260457-Supplementary Material/Supplementary Figures.pdf
- cancers-4260457-Supplementary Material/Supplementary Table S1-Growth rate statistics.xlsx
- cancers-4260457-Supplementary Material/Supplementary Table S2-WES Statistics.xlsx
