# Supplementary material for: Chronic IFN-γ Exposure Induces Divergent Adaptive Programs in Glioblastoma Subtypes
Source: Cancers (Basel). 2026 May 11;18(10):1552. doi: 10.3390/cancers18101552 (PMC13204958; doi:10.3390/cancers18101552)
Supplement: Supplementary file 1 [file cancers-18-01552-s001.zip › cancers-4260457-Supplementary Material/GEO_RNAseq_Metadata.xlsx]

## Sheet: Sheet1
STUDY
# This section describes the overall study.
# Information provided in this section will be displayed in a GEO Series record (GSExxxxxx) on a public web page.
# STUDY information must be listed in column B. Add more rows, if needed. Do not place text in column C or beyond.
*title	Chronic IFN-γ Exposure Drives Divergent Cellular and Molecular Responses in Glioblastoma Subtypes
*summary (abstract)	Background: Glioblastoma (GBM) is an aggressive primary brain tumor with poor prognosis and limited treatments. Interferon-gamma (IFN-γ) plays a complex role in modulating immune and tumor responses, and its long-term impact on GBM remains unclear. Methods: Human GBM cell lines U87 and U251 were subjected to up to 28 days of chronic IFN-γ exposure and assessed for morphology, gene expression, pro…
*experimental design	This study investigates the temporal and cell line–specific effects of chronic IFN-γ exposure in human glioblastoma cell lines. U87-MG and U251-MG cells were treated with 1 μg/mL IFN-γ continuously over 28 days. Samples were collected at defined time points (Day 0, 3, 14, and 28), with additional withdrawal conditions at Day 28 (IFN-γ removed after Day 14). RNA was isolated for transcriptomic ana…
contributor	Rahbarlayegh, Elnaz
contributor	Wojcinski, Alexander
contributor	Nomura, Natsuko
contributor	Kesari, R, Parnav
contributor	Juarez, M, Tiffany
contributor	Kesari, Santosh
contributor
supplementary file
SAMPLES
# Information provided in this section will be displayed in GEO Sample records (GSMxxxxxxx) on public web pages.
# A GEO Sample record will be created from each row in this section.
# Biological replicates of the same sample: If provided, should be listed on different rows and titled accordingly (biol rep 1, biol rep 2, and so on).
# Technical replicates, eg, the same libraries were run in different lanes of a flow cell or sequenced multiple times: If provided, list all raw files in the same row, adding more "raw file" columns as needed to accommodate all raw files.
# One library per row. All library names, titles and raw files must be unique.
*library name	*title	*library strategy	*organism	**cell line	**cell type	genotype	treatment	time	batch	*molecule	*single or paired-end	*instrument model	description	processed data file	processed data file	*raw file	raw file	raw file	raw file
U87_R1	U87-Control, biol rep 1	RNA-seq	Homo sapiens	U87-MG	Human Glioblastoma Cells	WT	None	Day 3		total RNA	paired-end	Illumina NovaSeq 6000	Untreated, collected at Day 3			R1_S1_L001_R1_001.fastq.gz	R1_S1_L002_R1_001.fastq.gz	R1_S1_L003_R1_001.fastq.gz	R1_S1_L004_R1_001.fastq.gz
U87_R2	U87-Control, biol rep 2	RNA-seq	Homo sapiens	U87-MG	Human Glioblastoma Cells	WT	None	Day 3		total RNA	paired-end	Illumina NovaSeq 6000	Untreated, collected at Day 3			R2L1.fastq.gz	R2L2.fastq.gz	R2L3.fastq.gz	R2L4.fastq.gz
U87_R3	U87-Control, biol rep 3	RNA-seq	Homo sapiens	U87-MG	Human Glioblastoma Cells	WT	None	Day 3		total RNA	paired-end	Illumina NovaSeq 6000	Untreated, collected at Day 3			R3L1.fastq.gz	R3L2.fastq.gz	R3L3.fastq.gz	R3L4.fastq.gz
U87_R4	U87-D3, biol rep 1	RNA-seq	Homo sapiens	U87-MG	Human Glioblastoma Cells	WT	IFN-γ 1µL/mL	Day 3		total RNA	paired-end	Illumina NovaSeq 6000	Treated with IFN-γ 1µL/mL for Day 3			R4L1.fastq.gz	R4L2.fastq.gz	R4L3.fastq.gz	R4L4.fastq.gz
U87_R5	U87-D3, biol rep 2	RNA-seq	Homo sapiens	U87-MG	Human Glioblastoma Cells	WT	IFN-γ 1µL/mL	Day 3		total RNA	paired-end	Illumina NovaSeq 6000	Treated with IFN-γ 1µL/mL for Day 3			R5L1.fastq.gz	R5L2.fastq.gz	R5L3.fastq.gz	R5L4.fastq.gz
U87_R6	U87-D3, biol rep 3	RNA-seq	Homo sapiens	U87-MG	Human Glioblastoma Cells	WT	IFN-γ 1µL/mL	Day 3		total RNA	paired-end	Illumina NovaSeq 6000	Treated with IFN-γ 1µL/mL for Day 3			R6L1.fastq.gz	R6L2.fastq.gz	R6L3.fastq.gz	R6L4.fastq.gz
U87_R7	U87-D14, biol rep 1	RNA-seq	Homo sapiens	U87-MG	Human Glioblastoma Cells	WT	IFN-γ 1µL/mL	Day 14		total RNA	paired-end	Illumina NovaSeq 6000	Treated with IFN-γ 1µL/mL for Day 14			R7L1.fastq.gz	R7L2.fastq.gz	R7L3.fastq.gz	R7L4.fastq.gz
U87_R8	U87-D14, biol rep 2	RNA-seq	Homo sapiens	U87-MG	Human Glioblastoma Cells	WT	IFN-γ 1µL/mL	Day 14		total RNA	paired-end	Illumina NovaSeq 6000	Treated with IFN-γ 1µL/mL for Day 14			R8L1.fastq.gz	R8L2.fastq.gz	R8L3.fastq.gz	R8L4.fastq.gz
U87_R9	U87-D14, biol rep 3	RNA-seq	Homo sapiens	U87-MG	Human Glioblastoma Cells	WT	IFN-γ 1µL/mL	Day 14		total RNA	paired-end	Illumina NovaSeq 6000	Treated with IFN-γ 1µL/mL for Day 14			R9L1.fastq.gz	R9L2.fastq.gz	R9L3.fastq.gz	R9L4.fastq.gz
U87_R10	U87-D28W, biol rep 1	RNA-seq	Homo sapiens	U87-MG	Human Glioblastoma Cells	WT	IFN-γ 1µL/mL	Day 28 (continued treatment)		total RNA	paired-end	Illumina NovaSeq 6000	Treated with IFN-γ 1µL/mL for Day 28 (continued treatment)			R10L1.fastq.gz	R10L2.fastq.gz	R10L3.fastq.gz	R10L4.fastq.gz
U87_R11	U87-D28W, biol rep 2	RNA-seq	Homo sapiens	U87-MG	Human Glioblastoma Cells	WT	IFN-γ 1µL/mL	Day 28 (continued treatment)		total RNA	paired-end	Illumina NovaSeq 6000	Treated with IFN-γ 1µL/mL for Day 28 (continued treatment)			R11L1.fastq.gz	R11L2.fastq.gz	R11L3.fastq.gz	R11L4.fastq.gz
U87_R12	U87-D28W, biol rep 3	RNA-seq	Homo sapiens	U87-MG	Human Glioblastoma Cells	WT	IFN-γ 1µL/mL	Day 28 (continued treatment)		total RNA	paired-end	Illumina NovaSeq 6000	Treated with IFN-γ 1µL/mL for Day 28 (continued treatment)			R12L1.fastq.gz	R12L2.fastq.gz	R12L3.fastq.gz	R12L4.fastq.gz
U87_R13	U87-D28WO, biol rep 1	RNA-seq	Homo sapiens	U87-MG	Human Glioblastoma Cells	WT	None	Day 28 (withdrawn after 14 days)		total RNA	paired-end	Illumina NovaSeq 6000	Untreated, collected at Day 28 (withdrawn after 14 days)			R13L1.fastq.gz	R13L2.fastq.gz	R13L3.fastq.gz	R13L4.fastq.gz
U87_R14	U87-D28WO, biol rep 2	RNA-seq	Homo sapiens	U87-MG	Human Glioblastoma Cells	WT	None	Day 28 (withdrawn after 14 days)		total RNA	paired-end	Illumina NovaSeq 6000	Untreated, collected at Day 28 (withdrawn after 14 days)			R14L1.fastq.gz	R14L2.fastq.gz	R14L3.fastq.gz	R14L4.fastq.gz
U87_R15	U87-D28WO, biol rep 3	RNA-seq	Homo sapiens	U87-MG	Human Glioblastoma Cells	WT	None	Day 28 (withdrawn after 14 days)		total RNA	paired-end	Illumina NovaSeq 6000	Untreated, collected at Day 28 (withdrawn after 14 days)			R15L1.fastq.gz	R15L2.fastq.gz	R15L3.fastq.gz	R15L4.fastq.gz
U251_R1	U251-Control, biol rep 1	RNA-seq	Homo sapiens	U251-MG	Human Glioblastoma Cells	WT	None	Day 3		total RNA	paired-end	Illumina NovaSeq 6000	Untreated, collected at Day 3			R1L1.fastq.gz	R1L2.fastq.gz	R1L3.fastq.gz	R1L4.fastq.gz
U251_R2	U251-Control, biol rep 2	RNA-seq	Homo sapiens	U251-MG	Human Glioblastoma Cells	WT	None	Day 3		total RNA	paired-end	Illumina NovaSeq 6000	Untreated, collected at Day 3			R2L1.fastq.gz	R2L2.fastq.gz	R2L3.fastq.gz	R2L4.fastq.gz
U251_R3	U251-Control, biol rep 3	RNA-seq	Homo sapiens	U251-MG	Human Glioblastoma Cells	WT	None	Day 3		total RNA	paired-end	Illumina NovaSeq 6000	Untreated, collected at Day 3			R3L1.fastq.gz	R3L2.fastq.gz	R3L3.fastq.gz	R3L4.fastq.gz
U251_R4	U251-D3, biol rep 1	RNA-seq	Homo sapiens	U251-MG	Human Glioblastoma Cells	WT	IFN-γ 1µL/mL	Day 3		total RNA	paired-end	Illumina NovaSeq 6000	Treated with IFN-γ 1µL/mL for Day 3			R4L1.fastq.gz	R4L2.fastq.gz	R4L3.fastq.gz	R4L4.fastq.gz
U251_R5	U251-D3, biol rep 2	RNA-seq	Homo sapiens	U251-MG	Human Glioblastoma Cells	WT	IFN-γ 1µL/mL	Day 3		total RNA	paired-end	Illumina NovaSeq 6000	Treated with IFN-γ 1µL/mL for Day 3			R5L1.fastq.gz	R5L2.fastq.gz	R5L3.fastq.gz	R5L4.fastq.gz
U251_R6	U251-D3, biol rep 3	RNA-seq	Homo sapiens	U251-MG	Human Glioblastoma Cells	WT	IFN-γ 1µL/mL	Day 3		total RNA	paired-end	Illumina NovaSeq 6000	Treated with IFN-γ 1µL/mL for Day 3			R6L1.fastq.gz	R6L2.fastq.gz	R6L3.fastq.gz	R6L4.fastq.gz
U251_R7	U251-D14, biol rep 1	RNA-seq	Homo sapiens	U251-MG	Human Glioblastoma Cells	WT	IFN-γ 1µL/mL	Day 14		total RNA	paired-end	Illumina NovaSeq 6000	Treated with IFN-γ 1µL/mL for Day 14			R7L1.fastq.gz	R7L2.fastq.gz	R7L3.fastq.gz	R7L4.fastq.gz
U251_R8	U251-D14, biol rep 2	RNA-seq	Homo sapiens	U251-MG	Human Glioblastoma Cells	WT	IFN-γ 1µL/mL	Day 14		total RNA	paired-end	Illumina NovaSeq 6000	Treated with IFN-γ 1µL/mL for Day 14			R8L1.fastq.gz	R8L2.fastq.gz	R8L3.fastq.gz	R8L4.fastq.gz
U251_R9	U251-D14, biol rep 3	RNA-seq	Homo sapiens	U251-MG	Human Glioblastoma Cells	WT	IFN-γ 1µL/mL	Day 14		total RNA	paired-end	Illumina NovaSeq 6000	Treated with IFN-γ 1µL/mL for Day 14			R9L1.fastq.gz	R9L2.fastq.gz	R9L3.fastq.gz	R9L4.fastq.gz
U251_R10	U251-D28W, biol rep 1	RNA-seq	Homo sapiens	U251-MG	Human Glioblastoma Cells	WT	IFN-γ 1µL/mL	Day 28 (continued treatment)		total RNA	paired-end	Illumina NovaSeq 6000	Treated with IFN-γ 1µL/mL for Day 28 (continued treatment)			R10L1.fastq.gz	R10L2.fastq.gz	R10L3.fastq.gz	R10L4.fastq.gz
U251_R11	U251-D28W, biol rep 2	RNA-seq	Homo sapiens	U251-MG	Human Glioblastoma Cells	WT	IFN-γ 1µL/mL	Day 28 (continued treatment)		total RNA	paired-end	Illumina NovaSeq 6000	Treated with IFN-γ 1µL/mL for Day 28 (continued treatment)			R11L1.fastq.gz	R11L2.fastq.gz	R11L3.fastq.gz	R11L4.fastq.gz
U251_R12	U251-D28W, biol rep 3	RNA-seq	Homo sapiens	U251-MG	Human Glioblastoma Cells	WT	IFN-γ 1µL/mL	Day 28 (continued treatment)		total RNA	paired-end	Illumina NovaSeq 6000	Treated with IFN-γ 1µL/mL for Day 28 (continued treatment)			R12L1.fastq.gz	R12L2.fastq.gz	R12L3.fastq.gz	R12L4.fastq.gz
U251_R13	U251-D28WO, biol rep 1	RNA-seq	Homo sapiens	U251-MG	Human Glioblastoma Cells	WT	None	Day 28 (withdrawn after 14 days)		total RNA	paired-end	Illumina NovaSeq 6000	Untreated, collected at Day 28 (withdrawn after 14 days)			R13L1.fastq.gz	R13L2.fastq.gz	R13L3.fastq.gz	R13L4.fastq.gz
U251_R14	U251-D28WO, biol rep 2	RNA-seq	Homo sapiens	U251-MG	Human Glioblastoma Cells	WT	None	Day 28 (withdrawn after 14 days)		total RNA	paired-end	Illumina NovaSeq 6000	Untreated, collected at Day 28 (withdrawn after 14 days)			R14L1.fastq.gz	R14L2.fastq.gz	R14L3.fastq.gz	R14L4.fastq.gz
U251_R15	U251-D28WO, biol rep 3	RNA-seq	Homo sapiens	U251-MG	Human Glioblastoma Cells	WT	None	Day 28 (withdrawn after 14 days)		total RNA	paired-end	Illumina NovaSeq 6000	Untreated, collected at Day 28 (withdrawn after 14 days)			R15L1.fastq.gz	R15L2.fastq.gz	R15L3.fastq.gz	R15L4.fastq.gz
PROTOCOLS
# Information provided in this section will appear in each GEO Sample record (GSMxxxxxxx).
# PROTOCOLS information must be listed in column B. Add more rows, if needed. Do not place text in column C or beyond.
growth protocol	U87-MG and U251-MG glioblastoma cell lines were cultured in DMEM supplemented with 10% FBS and 1% penicillin-streptomycin at 37°C with 5% CO₂.
treatment protocol	Cells were treated with 1 μg/mL human IFN-γ (Life Technologies) for up to 28 days. Treatment was either continued or withdrawn after Day 14.
*extract protocol	RNA was extracted using the RNeasy Mini Kit (Qiagen) following the manufacturer’s instructions. RNA integrity was verified using an Agilent Bioanalyzer 2100 (RIN > 8).
*library construction protocol	RNA libraries were prepared using the TruSeq RNA Library Prep Kit (Illumina) and sequenced on an Illumina HiSeq 2500 to generate 150 bp paired-end reads.
	Quality control was performed using FastQC, and adapter trimming was conducted with Trim Galore.
*data processing step	Reads were aligned to the GRCh38 human genome using STAR aligner.
data processing step	Gene counts were generated using featureCounts.
data processing step	Differential expression analysis was conducted using edgeR. Genes with FDR < 0.05 were considered significant.
data processing step	Pathway and Gene Ontology enrichment analyses were performed using PANTHER.
data processing step
*genome build/assembly	GRCh38 (Ensembl release 108)
*processed data files format and content	Processed data includes CPM-normalized expression matrices and differential expression tables (log2FC, p-value, FDR) in tab-delimited format.
processed data files format and content
PAIRED-END EXPERIMENTS
# If "paired-end" experiments are included, list the FASTQ files for each paired-end run in a row. Each row will become one sequencing run on a GEO Sample record (GSMxxxxxxx).
# Single-cell or Spatial transcriptomics data: If applicable, list index files (I1, I2, etc.) in "file name 3", "file name 4" columns.
# All raw files listed in PAIRED-END EXPERIMENTS must also be listed in the SAMPLES section above.
file name 1	file name 2	file name 3	file name 4
R1_S1_L001_R1_001.fastq.gz	R1_S1_L002_R1_001.fastq.gz	R1_S1_L003_R1_001.fastq.gz	R1_S1_L004_R1_001.fastq.gz
R2L1.fastq.gz	R2L2.fastq.gz	R2L3.fastq.gz	R2L4.fastq.gz
R3L1.fastq.gz	R3L2.fastq.gz	R3L3.fastq.gz	R3L4.fastq.gz
R4L1.fastq.gz	R4L2.fastq.gz	R4L3.fastq.gz	R4L4.fastq.gz
R5L1.fastq.gz	R5L2.fastq.gz	R5L3.fastq.gz	R5L4.fastq.gz
R6L1.fastq.gz	R6L2.fastq.gz	R6L3.fastq.gz	R6L4.fastq.gz
R7L1.fastq.gz	R7L2.fastq.gz	R7L3.fastq.gz	R7L4.fastq.gz
R8L1.fastq.gz	R8L2.fastq.gz	R8L3.fastq.gz	R8L4.fastq.gz
R9L1.fastq.gz	R9L2.fastq.gz	R9L3.fastq.gz	R9L4.fastq.gz
R10L1.fastq.gz	R10L2.fastq.gz	R10L3.fastq.gz	R10L4.fastq.gz
R11L1.fastq.gz	R11L2.fastq.gz	R11L3.fastq.gz	R11L4.fastq.gz
R12L1.fastq.gz	R12L2.fastq.gz	R12L3.fastq.gz	R12L4.fastq.gz
R13L1.fastq.gz	R13L2.fastq.gz	R13L3.fastq.gz	R13L4.fastq.gz
R14L1.fastq.gz	R14L2.fastq.gz	R14L3.fastq.gz	R14L4.fastq.gz
R15L1.fastq.gz	R15L2.fastq.gz	R15L3.fastq.gz	R15L4.fastq.gz
R1L1.fastq.gz	R1L2.fastq.gz	R1L3.fastq.gz	R1L4.fastq.gz
R2L1.fastq.gz	R2L2.fastq.gz	R2L3.fastq.gz	R2L4.fastq.gz
R3L1.fastq.gz	R3L2.fastq.gz	R3L3.fastq.gz	R3L4.fastq.gz
R4L1.fastq.gz	R4L2.fastq.gz	R4L3.fastq.gz	R4L4.fastq.gz
R5L1.fastq.gz	R5L2.fastq.gz	R5L3.fastq.gz	R5L4.fastq.gz
R6L1.fastq.gz	R6L2.fastq.gz	R6L3.fastq.gz	R6L4.fastq.gz
R7L1.fastq.gz	R7L2.fastq.gz	R7L3.fastq.gz	R7L4.fastq.gz
R8L1.fastq.gz	R8L2.fastq.gz	R8L3.fastq.gz	R8L4.fastq.gz
R9L1.fastq.gz	R9L2.fastq.gz	R9L3.fastq.gz	R9L4.fastq.gz
R10L1.fastq.gz	R10L2.fastq.gz	R10L3.fastq.gz	R10L4.fastq.gz
R11L1.fastq.gz	R11L2.fastq.gz	R11L3.fastq.gz	R11L4.fastq.gz
R12L1.fastq.gz	R12L2.fastq.gz	R12L3.fastq.gz	R12L4.fastq.gz
R13L1.fastq.gz	R13L2.fastq.gz	R13L3.fastq.gz	R13L4.fastq.gz
R14L1.fastq.gz	R14L2.fastq.gz	R14L3.fastq.gz	R14L4.fastq.gz
R15L1.fastq.gz	R15L2.fastq.gz	R15L3.fastq.gz	R15L4.fastq.gz
