# Supplementary material for: Chronic IFN-γ Exposure Induces Divergent Adaptive Programs in Glioblastoma Subtypes
Source: Cancers (Basel). 2026 May 11;18(10):1552. doi: 10.3390/cancers18101552 (PMC13204958; doi:10.3390/cancers18101552)
Supplement: Supplementary file 1 [file cancers-18-01552-s001.zip › cancers-4260457-Supplementary Material/Supplementart Table S3-U87 RNA Seq Statistics.xlsx]

## Sheet: U87_DEGs_D3_vs_Untreated
	logFC	AveExpr	t	P.Value	adj.P.Val	B
HLA-DQA1	3.41183	6.91362	39.749	2.18783079315005e-19	4.73621610101123e-15	34.1552
GBP1	2.57633	7.13045	37.0158	8.05531840837343e-19	7.0984416559606e-15	33.1931
APOL6	2.4561	7.63955	36.0414	1.31161154027358e-18	7.0984416559606e-15	32.7781
PARP14	2.0572	7.68889	33.2198	5.80520462148241e-18	2.51342139291702e-14	31.3713
CIITA	2.14736	8.26331	32.0129	1.13909135307632e-17	4.10984160189935e-14	30.7249
OAS2	4.7732	5.46053	36.3505	1.12210181364029e-18	7.0984416559606e-15	30.5256
C3	2.3995	8.01064	30.46	2.81385567820004e-17	8.70204967452491e-14	29.8328
GBP2	2.34574	6.80536	29.4117	5.31483023385702e-17	1.30056162177329e-13	29.1733
IRF1	2.22758	7.121	29.1234	6.3549357311584e-17	1.30056162177329e-13	29.0174
APOL3	3.04671	5.22459	29.0703	6.56898941103564e-17	1.30056162177329e-13	28.3
HLA-DOA	4.11031	5.5695	29.0606	6.60854482608379e-17	1.30056162177329e-13	28.1217
APOL1	2.9184	5.93204	27.8987	1.38439263618637e-16	2.30533321447405e-13	28.0608
COL13A1	-3.12574	5.37584	-27.1006	2.34055264657861e-16	3.37788557954225e-13	27.5229
ITK	3.40881	5.40635	27.1295	2.29587448849011e-16	3.37788557954225e-13	27.2161
MX2	2.76012	5.60644	25.7092	6.06323643392191e-16	7.72099660714951e-13	26.5828
PARP9	1.67436	6.89372	25.2376	8.46538085157685e-16	1.01810313708298e-12	26.4663
CD40	2.31274	5.76783	24.4395	1.50965537423853e-15	1.63405097707578e-12	25.7964
C1S	1.62677	7.50753	24.3135	1.65671834602931e-15	1.70783994070679e-12	25.7921
CTSS	1.47498	7.08258	23.6351	2.75455336126546e-15	2.58796941549414e-12	25.2849
GBP5	6.52859	5.11593	28.511	9.34245131643022e-17	1.68537821748401e-13	25.2784
XAF1	3.64815	5.39507	24.1518	1.86783454878917e-15	1.83794919600855e-12	25.2217
SLC15A3	3.17489	5.01646	23.5815	2.86914569345248e-15	2.58796941549414e-12	24.8005
BATF2	3.92168	4.36298	24.5896	1.3522129701254e-15	1.54066875669866e-12	24.7421
SAMD9L	1.53521	7.46316	22.685	5.7475488571174e-15	4.9769175063551e-12	24.5375
DDX60	1.84249	6.43454	22.5452	6.42028907240343e-15	5.34563145536114e-12	24.447
PPL	2.24712	5.8125	22.3784	7.33227264621516e-15	5.87885326834318e-12	24.3037
DTX3L	1.2758	7.21597	22.0488	9.5596746692303e-15	7.13613231860336e-12	24.0256
ICAM1	1.58685	6.62028	21.9701	1.0190522040235e-14	7.1410790441489e-12	23.9796
GBP4	6.27956	4.84836	26.273	4.09917071984774e-16	5.546177983954e-13	23.9714
TNFRSF14	2.58148	5.21566	21.9658	1.02260463030588e-14	7.1410790441489e-12	23.8171
IFIT3	2.01002	5.94215	21.5209	1.47352613881686e-14	9.66633147063860e-12	23.6185
SERPING1	3.84304	4.40575	22.3098	7.74621087454308e-15	5.98892760757531e-12	23.3283
HLA-DMB	1.77113	5.59811	20.8402	2.61252750193481e-14	1.66341162829073e-11	23.0464
BTN3A3	1.38515	6.07305	20.7957	2.713886384913e-14	1.67857749887419e-11	23.0053
JUN-DT	2.12893	5.20739	20.6662	3.03280055847154e-14	1.82372406916088e-11	22.8622
EPSTI1	4.06613	4.30584	21.8073	1.16383720032936e-14	7.87335866022815e-12	22.8388
TLR3	2.43892	5.25893	20.5897	3.23934602584814e-14	1.89528007479894e-11	22.7867
IFIH1	2.12177	5.20394	20.4109	3.78276427027917e-14	2.15498107692114e-11	22.6328
BTN3A1	1.47893	6.31182	20.2315	4.42463229402434e-14	2.45601127951382e-11	22.5077
TNFAIP3	1.62308	6.24755	19.9026	5.91813980343033e-14	3.05037834439666e-11	22.2278
HELZ2	1.69174	7.35658	19.6124	7.67679702530515e-14	3.8648209768327e-11	21.9162
ACSL5	4.61954	4.87734	20.0244	5.31090558109722e-14	2.80415814681933e-11	21.7572
PODXL	-1.74129	6.58257	-19.32	1.0014766912852e-13	4.92726532112319e-11	21.6462
ROS1	2.19343	5.46354	19.232	1.08556988055906e-13	5.11116238974686e-11	21.6176
TRIM69	1.67371	6.15458	19.2171	1.10054075404294e-13	5.11116238974686e-11	21.6045
C1R	1.50564	7.30043	19.2024	1.11554915859753e-13	5.11116238974686e-11	21.5309
LINC00595	2.37656	4.84685	19.1853	1.13329543009908e-13	5.11116238974686e-11	21.496
DCN	3.26215	3.85337	20.1658	4.68779075716303e-14	2.53703235777663e-11	21.4149
TAP1	1.52763	6.86894	19.0231	1.31666550488598e-13	5.62488398910347e-11	21.377
STAT2	1.1909	7.34152	19.0162	1.32515282448391e-13	5.62488398910347e-11	21.3518
IL18BP	3.4902	4.99225	19.121	1.2025015813683e-13	5.31260290478795e-11	21.3118
TAP2	1.09954	7.42599	18.9506	1.4084609961902e-13	5.86353147029337e-11	21.2841
UBA7	1.51197	6.29962	18.768	1.67080931414501e-13	6.71906277732725e-11	21.1653
IL15RA	2.6477	5.10503	18.7337	1.72571139530863e-13	6.79240005193478e-11	21.1216
OTOGL	1.91323	5.51861	18.6817	1.81231819784553e-13	7.00590434767144e-11	21.1213
IL1R1	1.23656	6.97278	18.7647	1.6760411584242e-13	6.71906277732725e-11	21.1156
NLRC5	1.38912	7.32532	18.3638	2.45196651227565e-13	9.31231071188479e-11	20.7242
PAK3	2.07115	4.09563	18.3301	2.53243899082431e-13	9.45211021954562e-11	20.6341
HLA-DQB1	1.32656	6.72284	18.22	2.81563466871281e-13	1.03309931031008e-10	20.5977
TNFRSF10D	-1.70604	6.71037	-18.1246	3.08803256975178e-13	1.11416215116644e-10	20.4908
ANKH	-1.09916	6.80296	-18.06	3.28779740492428e-13	1.16679079052133e-10	20.4201
SLIT3	1.86862	5.89106	17.913	3.79534152213419e-13	1.32518634308324e-10	20.3784
PLXNA4	-3.64125	4.90227	-17.7718	4.36057715216802e-13	1.49837736809735e-10	20.2335
BTN2A2	1.53783	5.14297	17.631	5.01316980231609e-13	1.59595735118439e-10	20.1102
STAT1	1.52134	8.49958	17.7534	4.4404962289757e-13	1.50199784945103e-10	20.108
TRIML2	2.19717	4.42078	17.6613	4.86481363278594e-13	1.57184306750075e-10	20.0874
NFKBIZ	1.47613	7.00511	17.6619	4.86189628517729e-13	1.57184306750075e-10	20.0526
NALCN	-2.31723	4.75428	-17.3915	6.37019946608314e-13	1.97002968631097e-10	19.8608
PHLDB2	1.18841	6.39032	17.4089	6.25972608001629e-13	1.96392101710424e-10	19.8061
IFIT2	2.22306	4.60739	17.2315	7.48778608838389e-13	2.27687622204652e-10	19.6691
ITGBL1	-1.40608	6.20827	-17.2204	7.5727590533698e-13	2.27687622204652e-10	19.6132
HDAC9	1.42843	6.18731	17.1607	8.0460691842463e-13	2.38604528356937e-10	19.5911
PIK3R2	-1.76693	5.57294	-17.0309	9.1868238864032e-13	2.68751842557914e-10	19.4699
DDX60L	1.16329	6.19305	16.8691	1.0852230460227e-12	3.13238780003991e-10	19.2598
GCH1	1.98899	5.5097	16.7224	1.26375954671439e-12	3.59971929832541e-10	19.1902
OAS1	2.56506	4.66915	16.6879	1.30995382133967e-12	3.68284160056638e-10	19.13
APOBEC3G	2.0542	5.10408	16.5073	1.58312961382948e-12	4.39379357438213e-10	18.9662
COL22A1	-4.08971	2.917	-17.6765	4.79173624988051e-13	1.57184306750075e-10	18.9038
SSPN	1.73473	5.64208	16.3973	1.77839245261985e-12	4.75291849559438e-10	18.8285
DPYSL3	-1.22574	7.53638	-16.4238	1.7290569311814e-12	4.73805372736897e-10	18.7069
HAPLN3	2.26254	4.5065	16.2202	2.14753788771486e-12	5.63009646646683e-10	18.6205
TENM2	1.636	6.18999	16.2153	2.15861976495172e-12	5.63009646646683e-10	18.5783
ATF3	2.0009	5.92816	16.1488	2.31824029134595e-12	5.90414892083024e-10	18.5722
IL6	1.77038	6.20897	16.1567	2.29860784483472e-12	5.90414892083024e-10	18.5497
PLAAT4	3.49303	3.92473	16.4069	1.76032691662256e-12	4.75291849559438e-10	18.4322
C1RL	1.32266	6.19493	16.033	2.62646544170483e-12	6.46110498659388e-10	18.3665
GABRQ	-1.26907	7.21839	-16.0712	2.52037314803947e-12	6.34430673357657e-10	18.3212
APOL2	1.08004	6.72714	16.0333	2.62555256359496e-12	6.46110498659388e-10	18.3089
ABCC2	1.4884	6.49835	15.9917	2.74632556227321e-12	6.68005121034723e-10	18.2905
HLA-F	1.58396	5.78881	15.8269	3.28600238957314e-12	7.81707469554719e-10	18.1861
HGF	-1.51583	6.9222	-15.847	3.21475991304637e-12	7.7325691775142e-10	18.083
HHIPL2	1.28809	5.85351	15.7431	3.60185596866738e-12	8.38378153173094e-10	18.0622
ZNFX1	0.903768	7.79902	15.7718	3.49032442340333e-12	8.21288512150384e-10	17.985
L1CAM	3.34284	4.14363	15.7334	3.64040772349736e-12	8.38378153173094e-10	17.9809
CORO2B	-1.2306	6.62624	-15.5825	4.30028134585748e-12	9.79920953422345e-10	17.7931
XRN1	0.981574	7.13812	15.5232	4.59284317970695e-12	1.02987646857717e-09	17.7162
P2RX7	2.3676	5.21142	15.3432	5.61567687315854e-12	1.21568172950136e-09	17.711
PDCD1LG2	1.27549	5.79491	15.2838	6.00394585654039e-12	1.28686554358798e-09	17.5469
LMO2	-3.21256	2.97646	-15.5189	4.61465342996977e-12	1.02987646857717e-09	17.4797
IFI44L	1.26815	6.59515	15.23	6.37988077507987e-12	1.34088989338766e-09	17.4228
WARS1	1.55706	8.45247	15.2514	6.22766001242292e-12	1.32172925440129e-09	17.3932
RSPO3	3.13939	4.13545	15.3903	5.32698037302482e-12	1.16483304156809e-09	17.3447
CTSO	1.22651	6.44301	15.0925	7.45663465671714e-12	1.55212718315974e-09	17.265
GSAP	1.37307	5.86715	15.0116	8.17847925432490e-12	1.66789514777866e-09	17.258
SORT1	-1.3935	5.51895	-15.0046	8.24393850759038e-12	1.66789514777866e-09	17.2288
ENPP1	-1.04297	6.67132	-15.0146	8.15022432218392e-12	1.66789514777866e-09	17.1269
ATP1A2	2.35545	4.68439	14.7881	1.05797923908272e-11	2.0449227292556e-09	17.0665
TRIM56	0.932944	7.92518	14.9737	8.54103835439397e-12	1.71200368792519e-09	17.063
PSMB8-AS1	1.51649	4.63548	14.7669	1.08430560637549e-11	2.07726086432006e-09	17.0584
PGF	-1.85845	4.89979	-14.7929	1.05209673609975e-11	2.0449227292556e-09	17.0349
GBP3	2.54157	3.9766	14.8486	9.86364452280651e-12	1.94116524208832e-09	17.004
IRF1-AS1	2.88579	3.795	14.9502	8.77499723925996e-12	1.74276275445412e-09	16.9929
BTC	2.23333	4.13921	14.678	1.202440696738e-11	2.26351619156384e-09	16.9021
UBASH3B	-1.09138	6.20683	-14.6971	1.17591087105692e-11	2.23299285409124e-09	16.7848
SECTM1	3.41557	3.92161	14.6618	1.22541704303079e-11	2.28688173685607e-09	16.7449
PTGS2	1.4206	6.55931	14.6259	1.27783807237127e-11	2.34429140599096e-09	16.7393
CDH11	-2.19813	4.40126	-14.4923	1.49490563607935e-11	2.67452208345833e-09	16.734
IRF9	1.20484	5.35169	14.4658	1.54253960312892e-11	2.73712273184711e-09	16.6372
DCC	-1.74976	5.83195	-14.5308	1.42863608034574e-11	2.59891713170796e-09	16.6255
CD274	0.967866	6.08515	14.4929	1.49397852589911e-11	2.67452208345833e-09	16.5834
L3MBTL4	2.83783	3.55428	14.6313	1.26984003743123e-11	2.34429140599096e-09	16.5461
CFB	2.37526	5.30196	14.2622	1.96456635140296e-11	3.34873483269065e-09	16.465
EPHA2	-0.894855	6.41588	-14.4095	1.64877775752717e-11	2.87844684636679e-09	16.4179
SEPTIN6	2.18323	4.11375	14.2063	2.10058866652029e-11	3.52508088781637e-09	16.3972
MICB	1.42592	5.14595	14.1977	2.12222115585157e-11	3.53398796783653e-09	16.3339
KREMEN1	0.958454	6.37228	14.3201	1.83332089884331e-11	3.14981990620317e-09	16.3278
BTN3A2	0.868197	7.09191	14.3353	1.80047998087555e-11	3.11814325007951e-09	16.3067
DPP4	1.09629	6.49647	14.2123	2.0855349774965e-11	3.52508088781637e-09	16.1887
ZC3H12A	1.3329	6.0919	14.1243	2.31825274960404e-11	3.83095691018536e-09	16.1622
NEGR1	-1.99247	4.63686	-13.936	2.91237735721175e-11	4.56863369774782e-09	16.0604
OAS3	1.54171	6.71823	14.0579	2.51147918170489e-11	4.08785724252236e-09	15.9927
EDIL3	-1.25427	6.7473	-14.0485	2.54033151528928e-11	4.10396243604345e-09	15.955
AP5B1	1.01796	6.45643	13.9926	2.71861177603259e-11	4.32739027408481e-09	15.932
PARP12	1.14987	5.78024	13.9088	3.01057423608619e-11	4.68869863761107e-09	15.9077
CERK	-1.0652	7.02523	-14.0133	2.65088516263692e-11	4.25084162968623e-09	15.8978
ADAM8	-1.09781	6.24787	-13.9695	2.7959931940099e-11	4.41807742072455e-09	15.8817
F2RL1	-2.16684	3.98955	-13.7595	3.61501927927779e-11	5.47258303201438e-09	15.8656
BST2	5.97501	3.77167	15.4862	4.78558020208835e-12	1.05712490015111e-09	15.8025
HLX	1.27502	5.35035	13.7761	3.54214013100694e-11	5.42111417310692e-09	15.7931
ALPL	2.92676	2.90121	14.1049	2.3729548761761e-11	3.8916459969288e-09	15.7639
EMILIN2	1.46044	5.80056	13.7831	3.51166841125407e-11	5.42111417310692e-09	15.7286
IFI35	1.40607	5.56865	13.7113	3.83676816333696e-11	5.76794147221656e-09	15.6941
PKIB	-1.37871	4.95362	-13.5602	4.62761702662293e-11	6.63434790677703e-09	15.5403
HLA-DPB1	1.336	6.05802	13.6066	4.36810945385766e-11	6.38924550385882e-09	15.4809
PITPNC1	-1.17121	5.96158	-13.6164	4.31516181221114e-11	6.35473625243175e-09	15.4619
TRIM38	0.874363	6.32653	13.5859	4.48204087376333e-11	6.47103714324915e-09	15.4228
NRP2	1.05266	8.68302	13.6384	4.1989265517753e-11	6.22591520498848e-09	15.4218
PARP10	1.16822	6.59418	13.5856	4.48381176777241e-11	6.47103714324915e-09	15.4097
PRSS3	-2.01725	3.4115	-13.3756	5.83249485785493e-11	8.19882134304179e-09	15.37
DHX58	2.46954	4.67395	13.3551	5.98567680716687e-11	8.35986654977732e-09	15.3638
FAM124A	2.24145	3.91777	13.3491	6.03125526771486e-11	8.36952654073662e-09	15.324
GALNT16	-2.00873	3.34555	-13.3172	6.27947771737707e-11	8.65847984877573e-09	15.2964
EIF4E3	1.997	3.63917	13.2486	6.85024071712073e-11	9.26837569026435e-09	15.2011
SAMHD1	1.11149	6.90352	13.4308	5.44162320748409e-11	7.69936334611866e-09	15.1717
CASP1	1.54403	4.8307	13.204	7.25025676092862e-11	9.74866822115422e-09	15.1452
TMEM229B	2.39169	3.64829	13.1932	7.35025007648894e-11	9.82211195406374e-09	15.1324
SCUBE3	-2.29716	4.59891	-13.1629	7.63972891691206e-11	1.00844421703239e-08	15.0753
ALPK1	1.14481	6.46207	13.2812	6.57259193419301e-11	9.00528292350698e-09	15.0445
TBX2	-1.18934	6.16783	-13.2529	6.81260353219648e-11	9.26837569026435e-09	14.9868
CCN4	1.73136	5.78531	13.1857	7.42064493591184e-11	9.8553448817558e-09	14.9747
TNIP3	1.58005	4.35825	13.0122	9.27075472737997e-11	1.17364501952235e-08	14.9338
MR1	0.933408	6.13657	13.1528	7.73952452636203e-11	1.0154256178587e-08	14.8671
HERC6	1.20722	5.32083	13.0489	8.84254682513441e-11	1.14624822557191e-08	14.8584
INPP5J	2.55391	3.43145	13.0898	8.38981706283404e-11	1.09411301070019e-08	14.8524
DACT1	1.87782	4.14679	12.9358	1.02329469909077e-10	1.26584477976669e-08	14.8353
ARHGAP28	1.27316	5.33672	13.0298	9.06208316673491e-11	1.16080459404424e-08	14.8256
HCP5	5.97196	3.44755	14.4391	1.59193388081107e-11	2.80180363022749e-09	14.7959
ABCC3	0.954052	6.75223	13.0318	9.03930773210776e-11	1.16080459404424e-08	14.6629
JAK2	0.8837	6.52983	12.9938	9.49333021362898e-11	1.18792839574936e-08	14.6344
SUSD6	1.17469	5.93364	12.9257	1.03672721740038e-10	1.27517447740247e-08	14.6296
CASZ1	2.55454	2.96093	12.9155	1.05054262853654e-10	1.2830802300826e-08	14.629
MOV10	0.71061	7.39068	13.0182	9.19947631828337e-11	1.17147213728352e-08	14.6145
ITGA1	0.933919	6.43459	12.948	1.00721856801339e-10	1.25311882530769e-08	14.5783
ENSG00000293154	4.00411	3.1331	13.6408	4.18635416830634e-11	6.22591520498848e-09	14.5648
MMAA	1.2794	4.63932	12.7481	1.30677230615781e-10	1.56292855711073e-08	14.5623
NFE2L3	3.79019	2.51583	13.4407	5.37388362622722e-11	7.65354162766887e-09	14.5141
FARP1	-0.804847	6.76898	-12.9122	1.05500868881515e-10	1.2830802300826e-08	14.4849
EGR2	1.12193	5.95571	12.8299	1.17420452056572e-10	1.42006589168753e-08	14.4569
PRDM1	1.41925	5.72625	12.742	1.31735796390022e-10	1.56693215398417e-08	14.4305
ISG20	3.08165	3.35368	12.6596	1.46800865039348e-10	1.69943589645551e-08	14.2825
SYNE1	0.890969	8.12861	12.7742	1.26289664555767e-10	1.51884369905735e-08	14.2803
SPRY2	-1.18996	6.53905	-12.7213	1.35360186805625e-10	1.60124443932687e-08	14.2357
FZD8	-1.55	4.92655	-12.5353	1.73072156674176e-10	1.9719294987803e-08	14.2084
IGFBP1	-1.40191	5.4277	-12.5699	1.6529298953821e-10	1.9033311901719e-08	14.1799
IL12A	2.83557	3.15306	12.6985	1.39480041380527e-10	1.64101300859003e-08	14.1771
SMOC1	-0.824514	6.61661	-12.6617	1.46405145034707e-10	1.69943589645551e-08	14.1538
IL36RN	2.03475	4.70848	12.4091	2.04817149304061e-10	2.27415057621507e-08	14.1479
NPAS2	-0.853872	7.14321	-12.6606	1.46625258512529e-10	1.69943589645551e-08	14.1316
F2R	-1.14384	5.57164	-12.5642	1.66556688191657e-10	1.90773501903332e-08	14.1255
MEST	-1.67995	4.90855	-12.5148	1.77842379062277e-10	2.01567111096344e-08	14.125
SP140	1.78639	3.64746	12.3497	2.21790139032316e-10	2.37688758899583e-08	14.0717
ACSS3	1.37588	4.85808	12.3843	2.11724890453068e-10	2.32364205568512e-08	14.0508
OLFML3	2.32115	4.7239	12.3512	2.21363461057716e-10	2.37688758899583e-08	14.0227
PKDCC	2.17489	3.04553	12.3677	2.1650245755807e-10	2.34342260060855e-08	14.0074
PSMB9	1.22199	5.28912	12.4089	2.0485003804598e-10	2.27415057621507e-08	14.0044
GALC	2.50096	3.94014	12.2346	2.59075569605064e-10	2.65804167336987e-08	13.9164
SLAMF8	4.78407	3.83427	12.4625	1.90689978890874e-10	2.1500295119946e-08	13.8639
ASPHD2	1.57938	5.17563	12.2469	2.54800938405379e-10	2.62663367361887e-08	13.8405
TNFRSF9	1.47867	5.66618	12.3053	2.35476918689719e-10	2.48663626136343e-08	13.825
ZNF385D	-1.05058	5.88429	-12.3777	2.13601611733804e-10	2.32364205568512e-08	13.8229
HBEGF	-0.975342	5.49658	-12.3167	2.31877906606757e-10	2.46063378540347e-08	13.8069
B2M	1.04423	8.43523	12.4194	2.02000464214462e-10	2.26575442969672e-08	13.7975
TRIM21	1.05989	5.77069	12.3184	2.31359886822036e-10	2.46063378540347e-08	13.7968
PML	0.80126	7.7108	12.3931	2.09235509184318e-10	2.31098484837863e-08	13.7588
UBR2	0.857878	6.01585	12.2894	2.40585077375884e-10	2.52824551215201e-08	13.7338
SLCO4A1	-1.0734	6.15941	-12.2768	2.44712843018081e-10	2.5468959738728e-08	13.6646
FBXO32	1.26883	5.80071	12.2051	2.69654111499606e-10	2.74059727969177e-08	13.661
TMEM63C	2.74834	2.12568	12.3796	2.13063447126545e-10	2.32364205568512e-08	13.6581
PORCN	-0.862384	5.70226	-12.21	2.67878894342342e-10	2.73539731354859e-08	13.6084
TSPAN15	2.756	2.48166	12.1185	3.0337950788083e-10	3.06895307785243e-08	13.5952
CXCL3	1.88247	4.92635	11.9535	3.8049655704791e-10	3.74408612135144e-08	13.5136
FNDC4	-0.956278	5.08951	-12.0142	3.49993793846295e-10	3.5077155783262e-08	13.4531
PTER	2.39874	4.52476	11.8826	4.19713084967059e-10	4.05622717114594e-08	13.4411
GJD3	5.95913	3.36462	12.9994	9.42446212855345e-11	1.1861671869705e-08	13.4249
IL15	1.47128	4.67613	11.8698	4.27189195485428e-10	4.09194323180025e-08	13.3725
POGLUT2	-0.92466	5.63904	-12.0271	3.43842267201441e-10	3.46209181412874e-08	13.3584
GABRG3	-1.79594	4.3822	-11.8374	4.46870674287218e-10	4.2616107299426e-08	13.3578
TMEM200A	-1.29462	4.03891	-11.8203	4.57654807773213e-10	4.34531196433093e-08	13.3368
CLIC2	2.76573	3.04728	11.9217	3.97563087457247e-10	3.89431932908348e-08	13.3123
ALK	-1.70145	3.89685	-11.7955	4.73746519294969e-10	4.45898463030326e-08	13.2985
IL32	4.04416	3.25541	12.2484	2.54286282416795e-10	2.62663367361887e-08	13.2923
ETV6	0.887488	6.13649	11.9906	3.6154337572169e-10	3.57383150576399e-08	13.286
THSD4	-1.11732	5.19907	-11.8741	4.24669355312166e-10	4.08588542391012e-08	13.2664
ERAP1	0.735917	7.59873	11.9967	3.58531273992658e-10	3.57383150576399e-08	13.202
RTN1	-0.886471	5.89301	-11.8949	4.12619994825491e-10	4.0055594834001e-08	13.1396
FGF2	1.0035	7.70419	11.895	4.12575398820865e-10	4.0055594834001e-08	13.0631
YPEL2	1.29498	4.74885	11.6246	6.02008692011855e-10	5.49011380906629e-08	13.0147
MYO3B	1.5953	4.06323	11.5932	6.29278957416622e-10	5.65254392952491e-08	12.9989
MMP3	0.999092	6.83835	11.7878	4.78852869887107e-10	4.4875354663706e-08	12.936
FBN2	-0.89063	6.33821	-11.7686	4.91844518774066e-10	4.58941816483663e-08	12.9264
ARHGAP29	-1.11451	5.1062	-11.6265	6.00377877266495e-10	5.49011380906629e-08	12.8961
TTC39B	1.44995	5.12639	11.5243	6.9380688465406e-10	6.15554567171766e-08	12.8474
MAPK8IP2	1.76136	3.40182	11.4487	7.7258490118283e-10	6.77122183838296e-08	12.8305
TCEA2	0.859809	5.87827	11.6424	5.87122729048891e-10	5.43163796514974e-08	12.8168
CPNE2	-0.816019	5.88546	-11.6387	5.90120656750909e-10	5.43614126695476e-08	12.7807
LAMA2	-1.20492	4.55754	-11.4349	7.88011335432916e-10	6.85095156202882e-08	12.7439
GPATCH4	-0.987558	5.82155	-11.5512	6.67857975318861e-10	5.94970759247025e-08	12.6552
FOXL1	-0.984929	7.3272	-11.6167	6.08774446417987e-10	5.51412101090234e-08	12.6537
NOTCH3	-1.02585	6.88748	-11.6086	6.15712888885696e-10	5.55373025774898e-08	12.653
CSGALNACT1	-1.18124	4.91912	-11.3801	8.52263450221283e-10	7.32134887713902e-08	12.5987
TAPBPL	1.46816	5.01229	11.3627	8.73769926193166e-10	7.44699659930302e-08	12.5908
TRIM22	0.794164	7.31369	11.5598	6.59695768760862e-10	5.90127851327898e-08	12.5776
THBS1	-2.2268	5.35097	-11.4221	8.02500327326431e-10	6.921325532256e-08	12.5745
H2BC21	1.70126	3.74064	11.2544	1.02125280118945e-09	8.53593847110008e-08	12.5636
GAP43	-1.42812	4.49446	-11.3507	8.88942237046475e-10	7.51711779202426e-08	12.5349
RORB	1.95003	3.45746	11.2291	1.05927901576951e-09	8.81972005129936e-08	12.5214
ACE	2.07911	2.87464	11.2806	9.83352401938115e-10	8.25101271207609e-08	12.5171
PURPL	1.50315	6.32148	11.4358	7.86972284651665e-10	6.85095156202882e-08	12.5152
FAM171A1	-0.684443	6.53767	-11.4785	7.40465052597679e-10	6.54268875862635e-08	12.4702
VCAN	-1.10353	8.14005	-11.4648	7.55036294472385e-10	6.64431939135699e-08	12.4307
DMKN	1.93708	4.6046	11.1974	1.10912155587908e-09	9.19933465198101e-08	12.4306
GPAT3	-0.954795	6.88999	-11.432	7.91198311625666e-10	6.85114442002897e-08	12.3914
GIMAP2	2.02905	3.38522	11.1078	1.2636815430491e-09	1.03230860543121e-07	12.3335
LRRC32	1.64727	4.0979	11.103	1.27244066047415e-09	1.03555621871972e-07	12.3315
TBX15	1.00126	6.57634	11.3558	8.82392845003104e-10	7.49099619946165e-08	12.3242
SOD2	1.03483	8.48558	11.3688	8.6619862681245e-10	7.41164738072566e-08	12.2893
PNMA2	-0.702161	6.72337	-11.3196	9.29619878175956e-10	7.83051016449537e-08	12.2328
PTK2B	1.18891	5.09445	11.1207	1.24001511554051e-09	1.01681239474322e-07	12.1946
TESPA1	2.79927	2.64809	11.0778	1.32016864606557e-09	1.06241676022407e-07	12.1562
AIM2	0.95328	5.94839	11.1679	1.15768453321718e-09	9.5291082795002e-08	12.1043
LINC00839	-1.27788	4.71838	-10.9682	1.55073454613014e-09	1.22519348374545e-07	12.0417
LINC00668	2.12727	3.8151	10.8717	1.78860409036741e-09	1.36336976578429e-07	12.0073
RSAD2	6.10164	1.87283	13.7729	3.55597843949179e-11	5.42111417310692e-09	11.9967
KLHDC7B	5.51719	4.78627	11.0072	1.46429107935874e-09	1.16540342963081e-07	11.994
INSYN2B	-1.62409	5.86555	-11.0975	1.28271251207466e-09	1.04000600978997e-07	11.9878
LOXL4	2.70721	3.02777	10.9407	1.61496120738994e-09	1.26211841940713e-07	11.9616
APOBEC3F	1.54268	4.86718	10.8978	1.72061607003869e-09	1.32084740014885e-07	11.9363
CD74	1.30061	8.47384	11.0904	1.29606325728508e-09	1.04690960424281e-07	11.8774
ALDH1L2	1.36361	7.14253	11.0681	1.33919122069614e-09	1.07373376094926e-07	11.8771
TYRO3	-0.800618	6.30472	-11.0529	1.36924173594056e-09	1.09377657194249e-07	11.8659
FBXO6	3.98318	2.58668	11.1717	1.15128308857237e-09	9.51258637458578e-08	11.8606
IL22RA1	3.16039	2.7212	10.8401	1.87445926135012e-09	1.41387784284695e-07	11.8165
ANO2	5.11954	2.20009	11.9929	3.60411149692297e-10	3.57383150576399e-08	11.8112
GLUL	0.836664	6.72155	11.0029	1.47345636235992e-09	1.16840231986695e-07	11.7807
LINC00944	2.28574	4.28421	10.7116	2.27122461243407e-09	1.6610631895261e-07	11.7785
PALMD	-1.08831	6.03622	-10.9451	1.60448438207821e-09	1.25847383707352e-07	11.7139
MTMR1	1.1557	4.88678	10.7711	2.07751041658708e-09	1.5454964088755e-07	11.6993
ADGRL2	-0.815874	5.66486	-10.8595	1.82117367095411e-09	1.3833251799584e-07	11.6673
THBS2	-0.900353	6.40695	-10.915	1.6773694403787e-09	1.2968462016185e-07	11.6578
LINC02328	2.29543	2.86329	10.7079	2.28377320843166e-09	1.66151740475146e-07	11.6546
BISPR	4.80193	2.59465	11.6227	6.03587900294613e-10	5.49011380906629e-08	11.6399
ADAMTS18	-1.57521	3.30416	-10.6023	2.6773383354272e-09	1.88791597020612e-07	11.6152
VPS13C	0.78168	7.49014	10.9122	1.68433532305895e-09	1.29759754710249e-07	11.6036
PREX1	-0.821091	7.92574	-10.9157	1.67562383046673e-09	1.2968462016185e-07	11.6021
CXCL2	1.66531	5.45672	10.6777	2.38957431739078e-09	1.70162844812091e-07	11.5787
ACP5	1.33444	4.94314	10.695	2.32828037098092e-09	1.67975133959852e-07	11.5715
ASAP3	1.74628	4.27566	10.5948	2.70769996648107e-09	1.90312626215527e-07	11.5646
CMPK2	5.65169	1.94334	12.2773	2.44525278538679e-10	2.5468959738728e-08	11.547
AKAP12	-0.830586	8.08445	-10.8746	1.78093845088668e-09	1.36232351889735e-07	11.54
VNN2	2.06597	3.48114	10.5496	2.89960181872757e-09	2.01187756960943e-07	11.5158
TMTC1	0.688358	7.3854	10.8456	1.85918009343292e-09	1.40725631687538e-07	11.503
NDP	-1.29512	5.04363	-10.7069	2.28719598399822e-09	1.66151740475146e-07	11.4818
TYMP	2.39599	4.38902	10.5157	3.05300044042095e-09	2.09347094004045e-07	11.4808
ELOVL7	1.07682	5.65677	10.6827	2.37172499992782e-09	1.69449184153259e-07	11.4706
C2	4.00511	2.65598	10.9592	1.57143898929864e-09	1.23703677237589e-07	11.419
BEST1	1.35837	4.79727	10.5277	2.99766834281666e-09	2.06667274793933e-07	11.4141
PARP8	0.798915	6.32076	10.735	2.19288563092365e-09	1.61643145859667e-07	11.405
PATL2	3.3213	2.6579	10.8167	1.94081282737716e-09	1.4588443085785e-07	11.4036
EIF2AK2	0.626095	7.80975	10.7757	2.06317373102704e-09	1.54108655877525e-07	11.3879
PKIA	-0.917473	6.27154	-10.7334	2.19821154555476e-09	1.61643145859667e-07	11.3685
DNER	-0.961595	7.38029	-10.7599	2.11260895461662e-09	1.56622461128564e-07	11.3658
PLD1	1.13389	5.73343	10.6037	2.67156002050814e-09	1.88791597020612e-07	11.3194
SPRY4	-1.23189	6.38246	-10.6907	2.34333381632832e-09	1.67975133959852e-07	11.3017
G0S2	-1.8132	4.23368	-10.4253	3.50402002459433e-09	2.33400078438209e-07	11.3001
USP42	0.898944	5.48558	10.5738	2.79523590930598e-09	1.94569990240051e-07	11.2813
SHISAL1	-0.84149	7.29559	-10.6932	2.33471218071521e-09	1.67975133959852e-07	11.2613
CDK18	2.53643	2.92263	10.3873	3.71437655358599e-09	2.42195251903704e-07	11.2521
CREBRF	1.10744	5.2277	10.4754	3.24578398009499e-09	2.20265616304378e-07	11.2284
NUGGC	5.59727	1.97703	11.6954	5.44926721829343e-10	5.06290715629254e-08	11.2113
TIMP2	-0.834096	7.44755	-10.6557	2.47012744312791e-09	1.75322357012567e-07	11.2015
FMO5	1.69509	3.27426	10.3197	4.12119170256098e-09	2.63172737395398e-07	11.1927
PMEPA1	-1.06086	5.63712	-10.5434	2.92711524912009e-09	2.02447894290581e-07	11.1585
EBI3	3.14656	1.97471	10.7753	2.06446370124179e-09	1.54108655877525e-07	11.1515
RNF149	0.98566	5.01998	10.411	3.58171779347624e-09	2.37116289887381e-07	11.1244
POU2F2	1.07094	7.45469	10.5781	2.7770602491722e-09	1.94555987942005e-07	11.0965
ATXN1	0.853481	5.67743	10.464	3.30316371113505e-09	2.23459025058286e-07	11.0835
TNFSF13B	1.14918	5.41907	10.4616	3.31484536262481e-09	2.23550692866361e-07	11.0778
HLA-DMA	0.823302	5.92857	10.4993	3.12995700521718e-09	2.1374545504398e-07	11.0774
RGS4	-2.63293	3.36251	-10.2538	4.56230096472332e-09	2.86872161781478e-07	11.0655
PGBD5	3.50272	2.05591	10.5753	2.78905735463656e-09	1.94569990240051e-07	11.0348
TBKBP1	0.905148	5.5812	10.3718	3.80334101616342e-09	2.47251430384102e-07	10.9874
PSRC1	-0.663821	5.64451	-10.4371	3.44139040689987e-09	2.30231285416484e-07	10.9838
LRRC15	-0.983037	8.07033	-10.515	3.0558796057501e-09	2.09347094004045e-07	10.9814
LAMA5	-0.877193	8.02783	-10.4856	3.19613996285732e-09	2.17578735584702e-07	10.9338
PHACTR1	1.12434	4.11584	10.1871	5.06049988724305e-09	3.09462433782592e-07	10.9208
BACH1	0.638348	6.55601	10.4075	3.60076895018006e-09	2.37650750711884e-07	10.8602
ENSG00000265494	3.32376	2.23822	10.4033	3.62408993121558e-09	2.37807113988854e-07	10.8594
TMPRSS15	-0.973271	7.35293	-10.4363	3.44581192142188e-09	2.30231285416484e-07	10.858
BACE2	-0.66719	7.51062	-10.4199	3.53308827349749e-09	2.34614401670778e-07	10.8298
ZNF175	-1.13415	6.76473	-10.4031	3.62510844495204e-09	2.37807113988854e-07	10.8161
GATA2	1.62829	3.07214	10.0502	6.26793145419527e-09	3.7586753495961e-07	10.781
SLC41A2	0.859365	5.8047	10.2945	4.2842886492421e-09	2.71983227797047e-07	10.7723
ZNF462	0.862646	6.5482	10.3339	4.03154592335692e-09	2.58209781505416e-07	10.7584
WLS	-0.932638	6.94513	-10.3634	3.8531582147914e-09	2.49469911731293e-07	10.7482
CHI3L2	0.973954	5.29521	10.197	4.98292035678152e-09	3.05581472758092e-07	10.7312
ARL4C	-0.818288	6.97875	-10.3459	3.95783514480241e-09	2.54997664329413e-07	10.7169
RASD2	-2.89736	2.5397	-10.0249	6.52190551501947e-09	3.88942728895707e-07	10.6979
DUSP16	0.710826	6.31961	10.275	4.41531320758201e-09	2.79481579876419e-07	10.6846
CSF1	0.703489	7.72545	10.3153	4.14884088459694e-09	2.64159139616925e-07	10.6652
BVES	0.677513	6.1596	10.2496	4.59218460161557e-09	2.86984022846498e-07	10.6571
SHROOM3	-1.40651	4.03815	-10.0226	6.54604991277233e-09	3.89310133273889e-07	10.6521
CD38	2.25747	2.84314	9.97838	7.01807635832832e-09	4.12845970122531e-07	10.6096
HECW2	0.815558	5.83431	10.1845	5.08100960680242e-09	3.09841397093123e-07	10.5997
C1orf21	0.677764	6.18052	10.2204	4.80508659585735e-09	2.96354742527407e-07	10.5926
BMERB1	-0.805357	6.63873	-10.2485	4.60012268697961e-09	2.86984022846498e-07	10.5806
ITGA2	-0.966045	8.09033	-10.2614	4.50944822467038e-09	2.84607974249751e-07	10.5791
KCNMA1	-0.700438	8.12188	-10.2525	4.57182630333563e-09	2.86872161781478e-07	10.5636
HCN2	-0.703322	6.66383	-10.2373	4.68088678573856e-09	2.90349103546328e-07	10.5609
RNF213	0.872352	8.73058	10.2452	4.62349359326105e-09	2.87613187663549e-07	10.5584
NCOA7	0.745146	6.19027	10.1752	5.15465775974044e-09	3.13449525794553e-07	10.5427
GALNT15	2.16315	2.43171	9.98226	6.97518123334587e-09	4.11440663050331e-07	10.5068
FOXC2	-1.05159	5.82856	-10.153	5.33658750335422e-09	3.22699570593889e-07	10.506
LGI2	2.72574	2.3612	10.0055	6.723968316796e-09	3.97706191590163e-07	10.4997
HEXD	1.92413	3.99136	9.86026	8.46313984815309e-09	4.75870263461865e-07	10.4773
H2AC6	1.36959	4.52739	9.91022	7.81734537535175e-09	4.50079501823443e-07	10.4603
SV2A	-0.70344	6.90238	-10.1637	5.24808015582041e-09	3.18236524406723e-07	10.4334
ZBTB25	0.84034	5.58574	10.0384	6.38483904625958e-09	3.81820430037093e-07	10.4245
BCHE	-1.06646	4.2068	-9.86655	8.37887886288086e-09	4.72359295894908e-07	10.3624
GUCY1A1	2.93408	1.87685	9.92405	7.64777733549632e-09	4.41490890023531e-07	10.3464
IL36B	1.53111	4.95835	9.85714	8.50539267477566e-09	4.77007100060994e-07	10.3291
RGS20	-0.788349	5.60662	-10.0115	6.66095091408251e-09	3.95058261337146e-07	10.3235
MTHFR	0.91849	5.45121	9.93712	7.49110329356932e-09	4.34765158442865e-07	10.3038
DMBT1	-2.42593	1.95152	-9.81663	9.07288284506527e-09	5.03614789307623e-07	10.298
TBX3	-0.905611	6.7096	-10.0581	6.19031000955644e-09	3.72243975241327e-07	10.268
KIAA1217	0.643809	7.84649	10.0648	6.12531726923107e-09	3.69361749984162e-07	10.2608
CHST2	-0.766389	5.51499	-9.95035	7.33584337076392e-09	4.28049426658484e-07	10.2433
PI3	1.59109	4.27288	9.75122	1.00741512999759e-08	5.53515805436239e-07	10.2396
PMVK	-0.890713	4.55951	-9.83852	8.76145879147757e-09	4.90098346041102e-07	10.2241
TIMM21	-0.780546	5.41265	-9.93369	7.53189106506841e-09	4.35963576942783e-07	10.2094
MITA1	3.01636	2.41978	9.9469	7.37600465015358e-09	4.29235883512163e-07	10.1995
ITGA11	-1.1576	4.79809	-9.79799	9.34708992642767e-09	5.16188272263536e-07	10.176
TRIM14	0.615003	6.53086	9.96672	7.14851010209692e-09	4.19379259323019e-07	10.1384
ARHGDIB	-2.21548	2.25914	-9.65879	1.16899114824343e-08	6.34243618475531e-07	10.1288
SLC2A5	4.57613	2.214	9.87004	8.33254651790088e-09	4.72359295894908e-07	10.0981
HLA-DPA1	0.901808	7.41394	9.95704	7.25873124842357e-09	4.24694632610469e-07	10.0903
IFITM1	5.25025	2.32967	10.3621	3.86051461705392e-09	2.49469911731293e-07	10.0839
ST8SIA5	-2.09084	5.89832	-9.89866	7.9620074685826e-09	4.54779782796507e-07	10.0671
SLC22A15	1.32021	5.05317	9.68635	1.11815318773833e-08	6.09717385595956e-07	10.0563
TNS1	0.965817	7.04225	9.89967	7.94928973738214e-09	4.54779782796507e-07	10.0055
NR2F1	-1.07392	6.41267	-9.88317	8.16040300712269e-09	4.64885274468926e-07	9.9921
ADGRA3	-0.713522	6.39486	-9.86671	8.37675316770428e-09	4.72359295894908e-07	9.97395
CELF2	-2.95424	2.23531	-9.58399	1.31949225985463e-08	7.1055642888888e-07	9.96741
SLC1A1	-0.829518	5.92651	-9.83128	8.86316501674581e-09	4.94509784233282e-07	9.95266
INPP4B	-1.49227	3.88759	-9.55557	1.38186570264119e-08	7.36813515536369e-07	9.92418
LINC01127	4.04826	1.89965	10.2146	4.84834067865817e-09	2.98172951737478e-07	9.89724
GPRC5A	-0.654334	6.26447	-9.80521	9.23982080744985e-09	5.11569413912211e-07	9.89226
BCR	-0.574878	6.73844	-9.82543	8.94625728945105e-09	4.97862667871559e-07	9.88843
SCAMP1-AS1	1.1959	4.35004	9.53303	1.43351559622565e-08	7.58746836848239e-07	9.88338
ZNF385B	4.7647	1.95054	10.4416	3.41786635331423e-09	2.29782518063809e-07	9.84061
DDIT4L	1.45972	4.09582	9.50059	1.51140859365601e-08	7.9031336317549e-07	9.81385
NUAK2	2.4131	3.09529	9.4313	1.69296055431512e-08	8.542939412544e-07	9.79988
TMEFF2	-1.41013	3.89304	-9.49145	1.53413900722376e-08	7.96427847203357e-07	9.79893
VAT1L	-1.02767	7.18097	-9.78079	9.6078436373158e-09	5.29238165548632e-07	9.79686
PRRG4	1.71196	3.90706	9.4504	1.64074018456501e-08	8.37344703603546e-07	9.78392
FMNL1	2.48177	3.9998	9.42014	1.7242421339562e-08	8.6496091531091e-07	9.78313
E2F7	-0.794479	6.57695	-9.74431	1.0186489444475e-08	5.58271198718972e-07	9.77082
PIP5KL1	1.64108	4.37446	9.44875	1.64519777795324e-08	8.37344703603546e-07	9.76117
LPIN3	2.58615	2.09157	9.47577	1.57397553564604e-08	8.11271961801559e-07	9.72336
NPR3	-1.47887	3.73641	-9.43959	1.67009322306941e-08	8.46702063068071e-07	9.71812
IFI27	5.80432	2.0157	10.6912	2.34158967276532e-09	1.67975133959852e-07	9.71362
CHI3L1	0.807854	7.05775	9.71291	1.07134560088883e-08	5.85668928485896e-07	9.70147
GABRA3	-1.37133	4.99183	-9.5641	1.36283191989995e-08	7.3186122292619e-07	9.68349
SLC30A4-AS1	1.98568	3.11033	9.35647	1.91480641935564e-08	9.46386515210292e-07	9.67208
GJB2	1.14808	5.17109	9.52252	1.4582683582695e-08	7.66227995626656e-07	9.64272
CYP4V2	0.990233	5.64905	9.55764	1.37722223431782e-08	7.36150788358324e-07	9.60849
KRT15	-1.09351	4.15422	-9.41949	1.726086083769e-08	8.6496091531091e-07	9.60051
SESN3	0.990889	5.28079	9.47769	1.56904836783351e-08	8.10662507562288e-07	9.57473
NMI	0.984294	5.32743	9.47005	1.58878536275682e-08	8.16960226436097e-07	9.5318
LINC02984	1.01568	5.42173	9.49865	1.51619664564614e-08	7.90906626143317e-07	9.52239
ENSG00000287335	4.1445	1.61086	9.90835	7.84051977452703e-09	4.50216371562231e-07	9.50796
MBNL3	1.31669	4.40207	9.32725	2.00946124225902e-08	9.90906992538115e-07	9.50158
SERINC5	-0.610477	6.42452	-9.56275	1.36581639903077e-08	7.3186122292619e-07	9.47915
ATP11C	0.649553	6.45238	9.54375	1.40868602851306e-08	7.47432233952224e-07	9.46379
OSBPL10	-0.700514	5.38197	-9.44779	1.64776812516219e-08	8.37344703603546e-07	9.43495
ADGRG1	-0.963372	7.81838	-9.54835	1.39817888011486e-08	7.43680009747577e-07	9.40593
CDH4	-0.931819	5.59825	-9.39459	1.79820926847185e-08	8.96950097785223e-07	9.38554
LTBP3	-0.702068	8.32964	-9.52718	1.44722853731543e-08	7.6387273253682e-07	9.37256
HNF4G	2.13698	2.72926	9.17994	2.56699586613458e-08	1.21068249477302e-06	9.37117
WDR77	-0.781402	6.17614	-9.49153	1.53393523189017e-08	7.96427847203357e-07	9.36994
CLSTN3	0.679912	6.07177	9.45378	1.63166745712013e-08	8.35702924535742e-07	9.36751
PHC3	0.624471	7.2687	9.50069	1.51116752522035e-08	7.9031336317549e-07	9.33519
PLA2G4A	0.913356	4.71165	9.29154	2.13184386246534e-08	1.04648879670407e-06	9.33374
C12orf75	-0.895429	5.715	-9.43284	1.6886642044953e-08	8.5411688548865e-07	9.33256
ADA	1.21397	4.34326	9.21293	2.42947267345428e-08	1.15589504252612e-06	9.31892
C2CD2	-0.638074	7.169	-9.4812	1.56006789965921e-08	8.07950954349824e-07	9.29668
LONRF2	-1.6667	4.28501	-9.19998	2.48249318746996e-08	1.17698224117371e-06	9.27991
ME3	2.12925	2.72035	9.11971	2.83940728743654e-08	1.30557411800461e-06	9.26188
LPO	1.96356	3.16397	9.0944	2.96273432919304e-08	1.3531070202188e-06	9.25918
ODC1	-0.945666	6.94331	-9.4533	1.63295610254351e-08	8.35702924535742e-07	9.2575
LINC01232	1.19761	4.70314	9.19946	2.48466779479113e-08	1.17698224117371e-06	9.22052
GCNT1	0.637319	6.91947	9.42267	1.71711696078846e-08	8.64468557375551e-07	9.21019
FAM89B	-0.956776	5.12407	-9.28885	2.14138224346917e-08	1.0487928236792e-06	9.18204
TNFSF10	5.25178	1.76856	9.86818	8.35724814049381e-09	4.72359295894908e-07	9.17381
SP110	0.722913	5.73339	9.32557	2.01507669549561e-08	9.91417734183839e-07	9.17038
NGF	2.19409	3.06157	9.04626	3.21297441454084e-08	1.43707582904918e-06	9.16587
PRRX1	-0.771756	7.13126	-9.39936	1.7841547133569e-08	8.9199494768476e-07	9.16377
PHLDA2	-0.932774	4.26188	-9.16457	2.63379590051945e-08	1.22880201841476e-06	9.16205
APBB1IP	0.903929	5.26851	9.25725	2.25669203616606e-08	1.09535581163504e-06	9.14777
COL5A3	2.33128	3.05567	9.02546	3.32779378578659e-08	1.47020571172874e-06	9.14527
PSMB10	1.15323	5.71763	9.27692	2.18416787871812e-08	1.06492941978581e-06	9.14332
GSE1	0.584382	6.65128	9.37031	1.87158542145002e-08	9.27141446305492e-07	9.14316
PTGFRN	-0.782687	8.36034	-9.38597	1.82393016107127e-08	9.0768827877864e-07	9.13483
JPH2	1.96741	2.56448	9.02881	3.30900866923636e-08	1.46489610780427e-06	9.13303
MDK	1.40077	4.32414	9.08273	3.0214533633347e-08	1.37103561627071e-06	9.09266
ERN1	1.03862	6.19135	9.24799	2.29169564150532e-08	1.10985743282566e-06	9.08144
APOBEC3D	1.26281	4.21975	9.0592	3.14360942469589e-08	1.41482030822904e-06	9.07091
ENSG00000259976	1.07017	5.73816	9.22295	2.38925357008777e-08	1.1417783948181e-06	9.06096
TMEM92	2.35865	1.99889	9.0394	3.25037353847647e-08	1.44189812261607e-06	9.05394
KLF9	0.894789	5.2016	9.11374	2.86801843359203e-08	1.31539964089831e-06	8.97385
LINC02015	4.27464	1.91992	9.60699	1.27117161704425e-08	6.87958079144349e-07	8.96955
BCL7C	-0.680479	5.75521	-9.23133	2.35611287976775e-08	1.13093418228852e-06	8.96913
VWA5A	-0.781285	5.43076	-9.17695	2.57984072391226e-08	1.21146186532001e-06	8.96872
CNRIP1	-0.616091	6.0042	-9.24095	2.31869223024002e-08	1.12007018717697e-06	8.96546
PARP3	0.634635	6.25894	9.23864	2.32763895602203e-08	1.12007018717697e-06	8.95303
TMEM132A	0.591669	7.98763	9.27834	2.1790396501982e-08	1.06482732161378e-06	8.94673
TNFAIP2	0.809219	7.07808	9.26329	2.2341589688853e-08	1.08685558108829e-06	8.94424
PPP4R4	1.32937	4.64524	8.98286	3.57655062873527e-08	1.56731109333727e-06	8.92684
RHBDF2	0.649134	6.51396	9.22545	2.37929443803506e-08	1.13953464589785e-06	8.90851
ISM1	-1.846	2.97689	-8.8872	4.20850443480111e-08	1.80407334662524e-06	8.90375
TXNL4A	-0.708344	5.81607	-9.18924	2.52740700802888e-08	1.1946136879871e-06	8.89496
JMY	0.970633	5.65608	9.09215	2.97398324186648e-08	1.35538503620896e-06	8.87851
SEMA7A	-0.998306	7.67269	-9.23847	2.32830554429803e-08	1.12007018717697e-06	8.87794
NNT	0.65492	5.8056	9.16012	2.65350385551771e-08	1.23533444009134e-06	8.87703
NHSL2	-2.67914	1.66382	-8.94528	3.81213729108377e-08	1.65713148749762e-06	8.86273
TLE1	-0.585541	6.00173	-9.17476	2.58929596340691e-08	1.21327010856781e-06	8.8602
IGF2BP3	-0.713064	7.1772	-9.22063	2.39849984094653e-08	1.14367234706631e-06	8.84932
ARSA	0.774806	5.50913	9.08158	3.02732365381283e-08	1.37103561627071e-06	8.84389
TLR2	3.34336	2.10555	9.06309	3.12308178897781e-08	1.40850988682899e-06	8.8424
SHROOM2	-1.22931	4.96339	-9.07929	3.03901695638238e-08	1.3734580181997e-06	8.81797
TNFRSF14-AS1	2.33749	1.96101	8.97195	3.64336147958371e-08	1.59336342040461e-06	8.78726
WWC3	0.588955	6.78544	9.15594	2.67210980434825e-08	1.24132688936762e-06	8.77315
SVIP	-0.748267	5.862	-9.11947	2.84056453058098e-08	1.30557411800461e-06	8.76781
MOB3C	0.911294	5.34105	9.01654	3.3783580963061e-08	1.48950501158522e-06	8.75943
CD53	2.58779	2.33407	8.81027	4.80064621383399e-08	2.01014292528198e-06	8.7332
SDC1	-0.773623	7.19001	-9.15071	2.69560722560774e-08	1.24956113961362e-06	8.72777
SGCD	-1.60364	3.51688	-8.82324	4.69502603676391e-08	1.96972720240049e-06	8.72036
MUC1	1.41171	4.12801	8.84653	4.51140129996221e-08	1.90747686214027e-06	8.70716
CH25H	2.84252	3.34814	8.76469	5.19199581282649e-08	2.14570530101088e-06	8.69551
MIR503HG	2.76884	3.53622	8.77138	5.13254228652459e-08	2.12853018043456e-06	8.69242
SLC43A2	1.82851	3.59285	8.76449	5.19378038493026e-08	2.14570530101088e-06	8.68327
SYT7	1.88059	3.25611	8.74493	5.37178900589103e-08	2.19827010207049e-06	8.67799
SLC25A28	0.731725	5.70056	8.99829	3.48430756705707e-08	1.53309532950511e-06	8.65611
LINC02817	2.33398	2.11511	8.77449	5.10507790594975e-08	2.12120396368523e-06	8.65256
RTL5	-1.4056	3.52955	-8.7576	5.25578408558601e-08	2.16718502637649e-06	8.6446
ATF7IP	0.566479	7.43369	9.09877	2.94105366405971e-08	1.34604502578361e-06	8.64231
SLC12A5	2.20895	2.48403	8.75136	5.31258716943299e-08	2.18287860662064e-06	8.64144
RORC	3.35631	1.54581	9.03939	3.25039857648117e-08	1.44189812261607e-06	8.63602
RBM8A	-0.684208	7.00844	-9.08692	3.0002463185187e-08	1.36448177107758e-06	8.62163
TTC28	1.16596	5.70907	8.95282	3.76360296327925e-08	1.63932549193298e-06	8.61326
IL12RB1	5.51584	1.91343	9.5259	1.45025726659568e-08	7.6387273253682e-07	8.60271
TSPAN4	-0.727987	6.31885	-9.04976	3.19406918815467e-08	1.43157784234311e-06	8.59906
IDO1	9.60541	2.33721	11.8154	4.60800739408585e-10	4.35607616013845e-08	8.58236
RPLP0P2	1.84019	4.29392	8.69697	5.83568603119546e-08	2.34380206314136e-06	8.56363
CADM3	5.47443	1.92773	9.17851	2.57312191098933e-08	1.21093354628472e-06	8.5606
RCC1	-0.581895	6.65977	-9.03942	3.25026219691342e-08	1.44189812261607e-06	8.55428
TRAF1	1.31052	4.74066	8.78227	5.03726462825586e-08	2.09705201293236e-06	8.54663
DUSP4	-0.482632	7.03074	-9.04107	3.24124481676666e-08	1.44189812261607e-06	8.5411
CGB7	2.07578	3.33121	8.65194	6.30944328790219e-08	2.49246037037421e-06	8.51863
NUF2	-0.67956	5.5515	-8.93916	3.85199703696459e-08	1.67110284280981e-06	8.50767
NEO1	0.587099	6.41719	8.99396	3.5099333792829e-08	1.54123808914232e-06	8.50654
IGF1R	0.867293	5.89783	8.92791	3.92638622418689e-08	1.68982920439757e-06	8.48524
APOL4	7.33236	2.65189	9.5994	1.28690232468729e-08	6.94734701367342e-07	8.44162
DENND4A	0.523334	6.66685	8.96171	3.70722817625498e-08	1.61802571692677e-06	8.43245
LINC00963	0.687236	6.54776	8.9345	3.88261960957318e-08	1.67876815553466e-06	8.40771
CDH23	3.2776	2.89295	8.59942	6.91282541294379e-08	2.69152598092459e-06	8.40368
SPATA1	3.1379	1.49237	8.82999	4.64102405087793e-08	1.95085220686224e-06	8.39811
SYNDIG1	-0.826159	5.36996	-8.84399	4.53108784887768e-08	1.91206607704686e-06	8.38863
PLSCR1	0.682633	5.73477	8.86274	4.38802047681448e-08	1.85894065131272e-06	8.38691
CIMAP1B	3.72179	3.03411	8.67673	6.04391042691639e-08	2.4139958103669e-06	8.38629
PTPRR	1.29521	3.77867	8.62287	6.63634361885557e-08	2.61206484838155e-06	8.38499
TTBK2	0.673785	6.17308	8.87615	4.28860264970622e-08	1.82038568942824e-06	8.36774
PALLD	-0.642807	7.35159	-8.93411	3.88517574798072e-08	1.67876815553466e-06	8.3488
RPL3P4	-0.930059	4.67801	-8.74709	5.35177755961015e-08	2.19422879944016e-06	8.34265
GALNT10	-0.703402	7.48297	-8.92842	3.9230082144594e-08	1.68982920439757e-06	8.33736
VCPIP1	0.596767	6.38823	8.88398	4.23169752908149e-08	1.80755273283871e-06	8.32672
SAMD9	0.587134	7.04048	8.90797	4.06198586610946e-08	1.74471964344321e-06	8.31302
SCAMP3	-0.569139	6.13298	-8.87805	4.27470914805052e-08	1.81805311664042e-06	8.30812
PCED1A	1.35008	4.23298	8.58137	7.13393563518632e-08	2.7528598686366e-06	8.29018
ZDBF2	0.624112	6.8381	8.88139	4.2504334714914e-08	1.81128708249696e-06	8.28871
SPOCK1	-0.765983	7.86545	-8.88375	4.23332056332792e-08	1.80755273283871e-06	8.25838
AKR1B10	-0.891505	4.52697	-8.66318	6.18758301688469e-08	2.4577760944866e-06	8.22765
CEACAM1	6.56508	1.13301	10.3875	3.71321196709256e-09	2.42195251903704e-07	8.22192
CUTALP	0.97114	4.55567	8.59647	6.94851604489573e-08	2.69866748072015e-06	8.21226
PLA2G4C	1.69547	3.20239	8.45883	8.84289810604264e-08	3.28355159862111e-06	8.18967
PAXIP1-AS2	0.87818	5.75435	8.74317	5.38812623767123e-08	2.2007954111907e-06	8.18956
FRMD5	-0.670268	5.26803	-8.71385	5.6678204464687e-08	2.29340143972251e-06	8.1887
STAC2	1.10656	5.31629	8.72811	5.52993306323137e-08	2.24600358260474e-06	8.17681
BLTP3A	1.43666	5.41902	8.65905	6.2320044288534e-08	2.46636986975902e-06	8.17364
NT5DC2	-0.898606	7.28589	-8.8326	4.62035074550245e-08	1.94594071865053e-06	8.17026
SMAGP	-0.658139	5.35575	-8.71692	5.63785210701725e-08	2.28554723619306e-06	8.15534
DOP1B	0.579693	6.43631	8.79156	4.95747388464822e-08	2.07180298561515e-06	8.15432
LINC01116	-0.815695	5.07587	-8.66636	6.15355340057755e-08	2.44875227970042e-06	8.12583
TRIM26	0.660235	5.90122	8.73285	5.48486901324076e-08	2.23609123161273e-06	8.11903
IRF7	1.10202	4.22352	8.50613	8.13767932030731e-08	3.07442376834228e-06	8.1161
DENND4C	0.659575	6.08565	8.73176	5.49524885195204e-08	2.23611178847853e-06	8.09767
HPCAL1	-0.756692	7.05412	-8.78896	4.97966835713765e-08	2.07706860491938e-06	8.09615
SLITRK5	-0.912614	5.53239	-8.68779	5.92915858229813e-08	2.37254020313475e-06	8.07714
RBFA	-0.663885	5.03064	-8.61703	6.70408392449558e-08	2.61967524905199e-06	8.06685
BIRC3	0.72177	6.388	8.71163	5.68962576956225e-08	2.2979294526023e-06	8.05492
SH3BP2	0.572728	6.84026	8.7512	5.31401065081799e-08	2.18287860662064e-06	8.05486
TMT1B	-1.05591	4.58892	-8.61852	6.68675626654264e-08	2.61762928857351e-06	8.04501
ADARB1	0.971981	5.01255	8.55987	7.40683193966224e-08	2.84296272747887e-06	8.0351
AR	-1.18113	5.05948	-8.57299	7.23903704144931e-08	2.78349331924147e-06	7.99642
EPHA5	-1.15618	4.02829	-8.44439	9.07079148422228e-08	3.3563789433909e-06	7.99088
IFIT1	0.955384	4.55572	8.49313	8.32540177879118e-08	3.13440517751777e-06	7.97428
SLC25A4	-1.011	4.27919	-8.47832	8.54493782633638e-08	3.20015922878565e-06	7.9441
SLCO2B1	3.3605	2.2712	8.43909	9.15596533412646e-08	3.37089009444166e-06	7.93807
COTL1	-0.834966	7.11038	-8.69767	5.82863758515843e-08	2.34380206314136e-06	7.93354
MAPKAPK3	-0.742111	7.10108	-8.69724	5.83299202770461e-08	2.34380206314136e-06	7.93119
KAZALD1	0.936962	4.5495	8.43292	9.25610762870552e-08	3.39620708383419e-06	7.92234
HMGA1	-0.88039	7.86601	-8.69176	5.88858171696592e-08	2.36066698164589e-06	7.91737
PLCXD2	1.51849	3.87368	8.33026	1.1100838756363e-07	3.89482913124387e-06	7.89273
TRAPPC2L	-0.592951	5.29498	-8.54542	7.5963133982237e-08	2.90538855909447e-06	7.87256
LMF1	1.66891	2.84429	8.26758	1.24117683948242e-07	4.25816104930513e-06	7.86241
LACC1	0.707911	5.70252	8.54205	7.64121400380996e-08	2.9174074207139e-06	7.85971
RTP4	5.75914	1.71104	9.37496	1.85728487858388e-08	9.22167501183115e-07	7.84879
SOX13	0.900532	5.083	8.48208	8.48857816814051e-08	3.18476152831726e-06	7.83802
HTR7	-0.742187	5.34825	-8.52421	7.88373217371708e-08	2.99942063438712e-06	7.82772
SDC2	-0.780597	6.40952	-8.62074	6.66099414918969e-08	2.61226814024744e-06	7.82752
CHRDL1	-1.44245	3.21011	-8.28008	1.21380733424863e-07	4.17087320187528e-06	7.81717
TMOD1	-1.29955	3.67515	-8.3025	1.16625494913038e-07	4.06555348450473e-06	7.81401
PCDH9	-0.788456	6.17018	-8.59197	7.00325398620719e-08	2.70725789809666e-06	7.81148
PTPRU	-0.959026	6.00604	-8.59584	6.9560996592842e-08	2.69866748072015e-06	7.80601
EFNB2	-0.807461	7.15064	-8.62098	6.65822054333333e-08	2.61226814024744e-06	7.79368
BAZ2A	0.589455	7.71821	8.61479	6.73031116355276e-08	2.62518515438901e-06	7.78062
ETV7	6.43316	1.32588	10.2338	4.70656791785141e-09	2.91107949387564e-07	7.75339
ENSG00000283599	1.432	3.18909	8.22102	1.34890603017129e-07	4.5769777023743e-06	7.75312
IL18R1	2.66148	2.12147	8.29711	1.17751030665574e-07	4.08505498693646e-06	7.73946
TRPS1	0.573447	7.02419	8.57588	7.20256183234981e-08	2.77439605954998e-06	7.73365
PTPRH	1.56806	3.87527	8.22601	1.33692945683187e-07	4.5506051700466e-06	7.72636
LGALS9	6.83944	0.224411	10.732	2.20273133908915e-09	1.61643145859667e-07	7.72274
TEP1	0.775149	5.62669	8.46066	8.81448836586382e-08	3.28355159862111e-06	7.72265
IRF5	2.06351	2.56661	8.19656	1.40937092119741e-07	4.73758722082011e-06	7.72205
DNAH10	2.12976	3.73825	8.20131	1.39740788810912e-07	4.72226844096687e-06	7.71887
MSC	1.06106	5.67566	8.44347	9.0855416704872e-08	3.3563789433909e-06	7.71579
ENSG00000280441	1.20045	4.58501	8.3086	1.15365800271105e-07	4.02812716817561e-06	7.6969
BRCA2	0.718847	6.09634	8.50671	8.12940603468506e-08	3.07442376834228e-06	7.69537
TRANK1	2.35187	2.45057	8.17337	1.46930494569455e-07	4.91058551091382e-06	7.68007
IL7	0.985476	3.9364	8.24978	1.28126502044314e-07	4.37489355876232e-06	7.67863
TNXB	-0.919408	5.27741	-8.40744	9.68193741806205e-08	3.51079700546411e-06	7.65274
MAGI2-AS3	0.640271	6.43552	8.50225	8.19317117549403e-08	3.08999598618632e-06	7.64719
CD5L	7.46593	1.00408	10.937	1.62376971829758e-09	1.2644376568959e-07	7.64318
IL1RN	2.81334	3.63622	8.14111	1.55710683379747e-07	5.14629751725918e-06	7.63745
ETS2	0.546249	6.61492	8.50665	8.13014435894513e-08	3.07442376834228e-06	7.63223
OGFRL1	0.562882	6.95635	8.51874	7.95961901999567e-08	3.02297951833099e-06	7.63188
PITRM1	-0.602992	7.59367	-8.52954	7.81045681711929e-08	2.97677410522884e-06	7.62485
CARF	0.844798	4.77964	8.2803	1.21332311097663e-07	4.17087320187528e-06	7.58917
USP30-AS1	4.92769	1.06109	9.16996	2.61016152557945e-08	1.22040554440052e-06	7.57673
LAYN	0.701911	5.66125	8.42356	9.41025095862265e-08	3.42951368269803e-06	7.56862
RNASEH2B	0.866869	4.76719	8.28067	1.2125299949939e-07	4.17087320187528e-06	7.56706
ID1	-0.847171	6.36861	-8.47737	8.5591841900725e-08	3.20015922878565e-06	7.56438
MPP4	-1.33951	5.25427	-8.40081	9.79598823194749e-08	3.53522795769942e-06	7.56142
CLDN23	3.68684	1.12536	8.55384	7.48536156762108e-08	2.86801959674091e-06	7.55802
C1RL-AS1	1.87493	4.26475	8.14863	1.53616557069652e-07	5.10044666785863e-06	7.55355
CHML	-0.572214	7.19342	-8.48548	8.43810375725144e-08	3.17132066210033e-06	7.54917
CCDC146	2.70612	2.42922	8.12472	1.60380828987441e-07	5.26049119078807e-06	7.54841
BAIAP2	-0.652053	5.94506	-8.441	9.12518837164984e-08	3.36528241685649e-06	7.54396
ACVR1C	2.18036	3.24508	8.08505	1.72291512890155e-07	5.55936422934073e-06	7.52578
EPN2	-0.5189	7.22215	-8.47132	8.65078195097335e-08	3.22882978749433e-06	7.52281
CASP7	0.630505	5.66605	8.37562	1.02425941514657e-07	3.64091425600868e-06	7.5147
PERP	-0.65702	6.12177	-8.43574	9.2102113325304e-08	3.38510449790523e-06	7.51166
IFIT5	0.589093	6.29592	8.42623	9.36600483801249e-08	3.42492014752186e-06	7.50685
MMP14	-0.857919	8.17062	-8.45976	8.82843829730508e-08	3.28355159862111e-06	7.5001
CCND2	2.86556	1.72161	8.19086	1.42387654210521e-07	4.77152931633028e-06	7.49523
RIMKLB	0.714299	5.94683	8.37866	1.01875654507068e-07	3.62730948810691e-06	7.49272
PLPP3	0.714416	6.04878	8.37915	1.01787520917712e-07	3.62730948810691e-06	7.48193
SPAG5	-0.580395	7.1304	-8.44622	9.04153047993539e-08	3.35155910667194e-06	7.47802
CNIH3	-0.644216	6.11167	-8.40068	9.79830365216026e-08	3.53522795769942e-06	7.47578
RBCK1	0.786861	6.60132	8.39405	9.91377352762769e-08	3.55320147890868e-06	7.45483
STX17	0.563583	6.42836	8.39886	9.8298161342965e-08	3.53723128303438e-06	7.45117
CFH	0.789222	6.16742	8.37398	1.02723763718008e-07	3.6455148147007e-06	7.44349
APPL2	-0.531307	6.3679	-8.40435	9.73491715623953e-08	3.52410512706143e-06	7.44226
LIFR	-0.528775	6.98873	-8.42397	9.40340902603888e-08	3.42951368269803e-06	7.44146
IGFBP4	-0.659169	5.9737	-8.36313	1.04717289400306e-07	3.70411745251279e-06	7.43567
FAM107A	3.51778	0.739194	8.43151	9.27912305392204e-08	3.39889096228942e-06	7.43078
ZNF618	2.11422	2.94185	8.0347	1.88751084309445e-07	6.00012257434781e-06	7.42777
COL17A1	-1.62411	2.51593	-8.0282	1.90992932294081e-07	6.0271355660383e-06	7.42114
TNFRSF1B	0.553691	6.85365	8.39848	9.83653562632435e-08	3.53723128303438e-06	7.41803
ADAMTSL1	-0.585953	7.28626	-8.41182	9.60729004860575e-08	3.48957407671505e-06	7.41456
VGLL2	2.14907	1.75221	8.10938	1.64881256946621e-07	5.37552628069346e-06	7.41435
GPN1	-0.63187	6.58408	-8.39433	9.90895819454873e-08	3.55320147890868e-06	7.40386
SNED1	-1.71625	3.41779	-8.03351	1.89158538386113e-07	6.00425812167532e-06	7.38799
SIGLEC15	-0.787023	6.9653	-8.38756	1.00283713231692e-07	3.588333593454e-06	7.37433
ECM1	-0.694621	6.47168	-8.36821	1.03778088505735e-07	3.67690353514263e-06	7.36647
ZC3H12C	0.782828	5.97546	8.29238	1.18746360911532e-07	4.11299395362054e-06	7.34721
AFF1	0.506549	7.53549	8.36219	1.04891905773832e-07	3.70424139672416e-06	7.32274
MRPL9	-0.717593	5.73249	-8.30079	1.16981532921847e-07	4.07140872137001e-06	7.31843
SMG5	-0.581199	7.36817	-8.3581	1.05655296691741e-07	3.72512355502087e-06	7.31422
LAP3	0.752887	7.22937	8.35271	1.06670731245899e-07	3.75480973985564e-06	7.31156
AP1G2	1.77835	3.30261	7.96439	2.14517450821969e-07	6.64359624519884e-06	7.30663
PKD1P6-NPIPP1	0.886866	5.97226	8.25958	1.25902003057937e-07	4.30572916618992e-06	7.3058
PDE4A	1.22452	4.38779	8.11025	1.64622628032867e-07	5.37518951984238e-06	7.29956
NR2F2	-0.874663	6.74505	-8.3443	1.08274377339039e-07	3.80507097505767e-06	7.29893
SSC5D	0.683116	6.83966	8.32185	1.12678864012506e-07	3.94704214909827e-06	7.2724
TLR4	1.74863	2.61085	7.93091	2.28046370661185e-07	6.98267020095237e-06	7.27136
LINC01152	1.84014	3.04639	7.93265	2.27321566300966e-07	6.97033607263925e-06	7.26995
SHCBP1	-0.715197	6.53403	-8.31973	1.13105969921125e-07	3.95560264434978e-06	7.26277
GRIP2	6.31958	0.796193	9.67615	1.13669254458708e-08	6.18269351889978e-07	7.25743
RNF19B	0.786661	5.73412	8.22164	1.34742947656621e-07	4.5769777023743e-06	7.247
CCDC86	-0.568626	6.31718	-8.28573	1.2016398973283e-07	4.15544736379601e-06	7.21899
CLTB	-0.715505	5.43043	-8.21393	1.36616722908036e-07	4.62829235917553e-06	7.21456
MYH7	7.44413	0.343926	10.3386	4.00283520611519e-09	2.57131681133476e-07	7.21243
ADAM28	1.309	3.15438	7.9238	2.31031814062608e-07	7.03428510664887e-06	7.2109
SWT1	1.03018	3.71	7.95237	2.19275557065031e-07	6.76193341786864e-06	7.20489
CRIM1	-0.76262	7.81435	-8.29916	1.17321463721663e-07	4.07668546813253e-06	7.20391
PHF11	0.670391	5.21967	8.14718	1.54018396563767e-07	5.10595750200985e-06	7.19989
PPP1R14C	0.847041	4.89729	8.08497	1.7231769206798e-07	5.55936422934073e-06	7.18605
WSB2	-0.714188	7.20764	-8.28346	1.20651165069543e-07	4.16564022555897e-06	7.1783
KANSL1L	0.944099	5.29516	8.11278	1.63872120312819e-07	5.35876685880954e-06	7.17712
EPS8L2	0.878167	5.00383	8.08844	1.71239911300322e-07	5.54110851992431e-06	7.17133
KSR1	1.41486	3.84349	7.92848	2.2905944469575e-07	6.99669140805582e-06	7.15054
FHL1	-0.754835	5.23731	-8.13193	1.58309266672909e-07	5.20042337622933e-06	7.13972
TRIM25	0.581507	7.58716	8.2618	1.25405055099693e-07	4.29551998860468e-06	7.13887
IMPDH1	-0.543332	6.52202	-8.2488	1.28350707045679e-07	4.37564741122025e-06	7.13858
SKA1	-0.587497	5.71756	-8.17309	1.47004376385143e-07	4.91058551091382e-06	7.1151
FATE1	4.79703	1.01317	8.59333	6.9866832788118e-08	2.70568371412733e-06	7.10665
ZNF518A	0.722888	4.93091	8.03212	1.89637142726031e-07	6.01063669946284e-06	7.06863
PLXNC1	2.44141	1.8265	7.86017	2.5962735263183e-07	7.78450544290006e-06	7.05979
UBE2E3	-0.849643	6.31318	-8.19685	1.40864706483424e-07	4.73758722082011e-06	7.0574
ACCS	1.21511	4.68954	7.95516	2.18161615166747e-07	6.73717923698965e-06	7.05673
TSHZ2	1.75035	3.64688	7.84733	2.65830054658743e-07	7.90479261435778e-06	7.05168
GINS4	-0.783226	5.48221	-8.13597	1.57158866549605e-07	5.17047894082956e-06	7.05002
PPP1R7	-0.64879	6.35842	-8.19568	1.41161137035101e-07	4.73776169695484e-06	7.04796
CX3CL1	5.34461	1.31918	8.41742	9.51277959778029e-08	3.461052987105e-06	7.04178
UBN2	0.878906	6.04043	8.11628	1.62840873816868e-07	5.33310020633519e-06	7.02577
GPM6A	1.77993	2.72626	7.79062	2.95131807125376e-07	8.6221502842782e-06	7.01767
CHD2	0.579371	7.89114	8.19733	1.40742000763523e-07	4.73758722082011e-06	7.01722
CYP19A1	2.50372	2.95982	7.78176	3.00003672732857e-07	8.72913912274312e-06	7.00238
NEAT1	0.818772	8.07632	8.17228	1.47217756678819e-07	4.91058551091382e-06	6.97185
PLAU	-0.825931	7.32433	-8.1702	1.47770157657854e-07	4.92142826611879e-06	6.96712
GPX3	1.87447	2.73994	7.75804	3.13466591672991e-07	8.96423352250581e-06	6.96196
TBC1D32	0.77806	4.80589	7.96545	2.14102740081722e-07	6.64025231703312e-06	6.96081
AKR1C3	-0.998619	4.32134	-7.91446	2.35015698624259e-07	7.14553348850838e-06	6.95938
ENSG00000284968	1.4877	2.82309	7.75353	3.16091589315896e-07	9.00361937567172e-06	6.94258
ACP3	0.969305	5.90196	8.0943	1.69434917079861e-07	5.49090880979766e-06	6.94153
ITGB5	-0.692895	7.34088	-8.15039	1.53130522465138e-07	5.09211912492367e-06	6.93082
FAP	-0.68372	5.0906	-8.01191	1.96729198312495e-07	6.1721647609694e-06	6.92865
ZBTB41	0.606043	5.86624	8.06938	1.77247288333977e-07	5.67610842877801e-06	6.92346
NINL	1.77696	1.98693	7.74744	3.19678457964421e-07	9.09143269684256e-06	6.92165
ATF6	-0.502714	7.45256	-8.14273	1.55258974235362e-07	5.13921448661638e-06	6.91713
ENSG00000286190	-0.925079	3.99689	-7.85802	2.60654443548084e-07	7.79371187006756e-06	6.91565
SLC20A1	-0.816344	8.11052	-8.1401	1.55993893971889e-07	5.14779850107235e-06	6.91118
LMO7	-0.540509	7.1428	-8.13684	1.56913448605824e-07	5.17026230657364e-06	6.90922
KCTD11	0.687388	5.9821	8.07806	1.74485064236386e-07	5.61255968883994e-06	6.898
HLA-DOB	7.1304	1.74807	9.14689	2.71291890549418e-08	1.25222320823322e-06	6.89305
SOCS5	-0.551013	6.32884	-8.10383	1.66541570973432e-07	5.41335124389319e-06	6.88747
SAPCD2	-0.803737	6.15464	-8.09793	1.68328169817826e-07	5.46322071996445e-06	6.88693
FOXF1	-1.1398	3.10037	-7.76277	3.10729059162018e-07	8.9074135241261e-06	6.88658
ENSG00000234147	2.07194	2.10829	7.70944	3.43035840171578e-07	9.59216249695027e-06	6.85619
LAMC2	0.685169	5.01006	7.92826	2.29150693288598e-07	6.99669140805582e-06	6.85531
MCAM	-0.579343	6.87085	-8.10553	1.66030226611927e-07	5.40484563262406e-06	6.85477
PHF21A	0.570879	6.59166	8.07971	1.73963546137155e-07	5.60411137913263e-06	6.84585
XPR1	0.519927	6.44327	8.06852	1.77524884690103e-07	5.67660074412312e-06	6.83329
TP53INP2	0.616048	6.66487	8.0733	1.75995324751605e-07	5.65274004484088e-06	6.82974
TNFRSF8	2.08452	2.37914	7.6809	3.61742880829469e-07	9.96884127192885e-06	6.8174
USF3	0.809739	6.06237	8.02556	1.91910320745988e-07	6.04727019433647e-06	6.81686
DCLRE1A	-0.57075	5.62918	-8.00183	2.00367998800091e-07	6.26815959252078e-06	6.81525
ARHGAP22	-0.755462	7.20536	-8.07201	1.76407282802781e-07	5.65757756757719e-06	6.78519
RORA	0.552234	6.8559	8.05662	1.81391787149308e-07	5.79169529234249e-06	6.78463
KLHL11	0.968221	4.91707	7.85372	2.62724465808058e-07	7.83396588954936e-06	6.78303
PABIR3	1.09184	4.15593	7.76218	3.11068210654071e-07	8.9074135241261e-06	6.77233
DRAM1	0.553431	5.94206	7.99397	2.0325776756444e-07	6.34023653059798e-06	6.77182
LINC02381	1.37843	3.15024	7.68343	3.60041146720435e-07	9.95424105262321e-06	6.76981
EXTL2	-0.634274	6.44358	-8.02998	1.90375184284296e-07	6.02137035396703e-06	6.733
RAB39B	1.01618	5.4478	7.89004	2.4576856110376e-07	7.41002480609219e-06	6.72953
CASP4	0.682376	5.95234	7.96694	2.13520242202073e-07	6.6384603851132e-06	6.7294
ATG9A	-0.46955	7.00319	-8.04004	1.8692964843986e-07	5.95096033739131e-06	6.72897
RIN1	-0.549126	6.52591	-8.02953	1.90532090376359e-07	6.02137035396703e-06	6.72631
SETX	0.470508	7.67402	8.04033	1.86830781425823e-07	5.95096033739131e-06	6.72478
PDPR	0.548049	6.65557	8.01433	1.95867260139129e-07	6.15404128808689e-06	6.72045
NCEH1	-0.607626	7.05274	-8.02463	1.92234251481572e-07	6.04867307568759e-06	6.69939
ARG2	-1.07714	4.33207	-7.74295	3.22352813451472e-07	9.14586331008842e-06	6.68306
DIAPH2	0.622686	6.30646	7.96638	2.13738307854024e-07	6.6384603851132e-06	6.67999
CEMIP	-1.10938	5.4746	-7.91267	2.35786097157075e-07	7.14887595414056e-06	6.6678
CCL3	1.82519	2.39974	7.59571	4.24132295462687e-07	1.14483989179255e-05	6.66585
LIMCH1	1.03378	4.52616	7.78607	2.97623528515071e-07	8.6832266109087e-06	6.65846
PLA2G15	-0.614579	5.60824	-7.93396	2.26775741113718e-07	6.96346275692166e-06	6.65439
TNIK	0.826686	4.79721	7.82645	2.76253504768593e-07	8.16985774758265e-06	6.65109
DGKZ	-0.497021	7.23718	-8.00019	2.00968117805381e-07	6.27786120382525e-06	6.65012
CXCL1	1.90983	2.99089	7.57568	4.40362339049842e-07	1.18421911996907e-05	6.63379
DDO	1.21012	3.57194	7.6409	3.89757854208421e-07	1.06668495927989e-05	6.62513
SUMF1	-0.706994	6.17055	-7.95076	2.19921522362291e-07	6.77220642403824e-06	6.61347
SP100	0.548456	7.67665	7.96076	2.15939806658778e-07	6.67809276364176e-06	6.57514
AGBL2	1.86154	3.10118	7.55241	4.60036438606877e-07	1.22948997814342e-05	6.57452
NPEPL1	0.762658	5.20037	7.79593	2.92250856222079e-07	8.54952234526429e-06	6.57391
ENSG00000291105	-1.28827	3.51941	-7.6335	3.95180485773953e-07	1.07879787591861e-05	6.57226
CASP10	0.880545	4.6907	7.71112	3.41967285806287e-07	9.57685356162289e-06	6.55161
SAT1	0.687986	6.3879	7.89955	2.41523064471328e-07	7.3023621503845e-06	6.55109
MARCKSL1	0.910077	4.06798	7.69173	3.54523230398649e-07	9.84374083320324e-06	6.53839
C4B	5.44598	3.09198	7.63907	3.91091946344749e-07	1.06898465334231e-05	6.53575
CD24	-1.05959	4.0155	-7.69092	3.55056758877226e-07	9.84374083320324e-06	6.53521
SUN2	-0.576544	7.64731	-7.94036	2.24136398338673e-07	6.89219424891419e-06	6.53436
CTBS	0.770016	5.13133	7.77249	3.05193762169987e-07	8.79916899298357e-06	6.52599
ABCC4	-0.507817	6.87907	-7.92517	2.30451917021774e-07	7.02651140801038e-06	6.52431
YPEL4	1.3672	2.9133	7.51573	4.92909076160335e-07	1.30127996106328e-05	6.50204
RFT1	-0.547638	6.08736	-7.88464	2.48218471472355e-07	7.47348187821076e-06	6.50018
MSC-AS1	0.725245	6.18768	7.85405	2.62566604590272e-07	7.83396588954936e-06	6.49881
CTSK	-0.658962	6.03531	-7.88314	2.48902927458746e-07	7.48368135225963e-06	6.49553
SLC39A6	-0.580849	6.99705	-7.91318	2.35566192518916e-07	7.14887595414056e-06	6.49255
SLC30A10	2.24773	2.08086	7.50545	5.02552197154479e-07	1.31550785538091e-05	6.48796
ENSG00000287538	2.12191	2.06764	7.49593	5.11662731367451e-07	1.33451503718585e-05	6.47834
SEMA4B	-0.5285	7.13749	-7.90576	2.38789810571686e-07	7.22982072623196e-06	6.47324
DNLZ	-1.83172	1.96162	-7.48793	5.19441618238422e-07	1.34669127564375e-05	6.47232
H2AJ	1.44163	3.25878	7.51186	4.96521582104206e-07	1.30428444307816e-05	6.46057
GLI3	0.635068	6.16625	7.85148	2.63810195697662e-07	7.85552010517604e-06	6.4561
CTPS1	-0.542371	6.86367	-7.89014	2.4572413359881e-07	7.41002480609219e-06	6.45257
HIVEP1	1.20676	5.31734	7.72892	3.30851740715743e-07	9.32240158288054e-06	6.44681
AMIGO2	-0.914707	5.04036	-7.72842	3.31158851498297e-07	9.32240158288054e-06	6.44323
ATXN7	0.712983	6.6366	7.86516	2.57259991987421e-07	7.72422233917295e-06	6.44224
IRF2	0.681384	5.86578	7.81042	2.8453849164663e-07	8.35778733672489e-06	6.42361
PLK1	-0.575024	6.7887	-7.85909	2.60145355436893e-07	7.78924848478266e-06	6.39268
CRYZ	-0.657661	6.37879	-7.84356	2.67683606765177e-07	7.94899138443423e-06	6.39146
CEP120	0.478906	6.50673	7.82343	2.77792801850056e-07	8.20417268001365e-06	6.37155
CPEB4	0.521923	7.2528	7.83831	2.70284518891549e-07	8.01523186981403e-06	6.35327
TMCC3	0.598842	5.50646	7.72892	3.3085265280263e-07	9.32240158288054e-06	6.35132
HDAC4	0.597463	6.5257	7.81683	2.81195653543239e-07	8.28207279986943e-06	6.35094
SHFL	0.604032	6.05876	7.77912	3.01471876926812e-07	8.7483420800424e-06	6.35073
COX20	-0.686464	6.10505	-7.81267	2.83361272186972e-07	8.33451741889072e-06	6.34881
SESTD1	0.60267	6.52388	7.80487	2.87467112186647e-07	8.42095811179504e-06	6.33811
NF1	0.529524	7.54548	7.82757	2.75681241215404e-07	8.16408688075385e-06	6.32603
NUP88	-0.496867	6.61183	-7.80722	2.86222630708221e-07	8.39586383410781e-06	6.30996
GABPB1-AS1	1.20279	5.54592	7.63026	3.97581993904341e-07	1.0839867763276e-05	6.28789
ZNF528	-1.157	3.67588	-7.44852	5.59622384675712e-07	1.43539163311135e-05	6.27809
GSDMD	0.786012	6.30409	7.75441	3.15579066158526e-07	9.00361937567172e-06	6.27529
PCOLCE	-0.663125	6.21819	-7.76957	3.06845259077157e-07	8.82149557570025e-06	6.263
AMOTL2	0.497894	6.69987	7.77296	3.04923521139119e-07	8.79916899298357e-06	6.25771
B4GALT3	-0.604863	5.72598	-7.7153	3.39323263468619e-07	9.5274578567687e-06	6.25566
TMEM106C	-0.66535	6.31042	-7.77043	3.06356332536552e-07	8.81915144514797e-06	6.25223
ENSG00000230647	3.29481	1.13754	7.77239	3.0524850913099e-07	8.79916899298357e-06	6.24848
PRPF4	-0.450915	6.52371	-7.77238	3.05255724026731e-07	8.79916899298357e-06	6.24361
SGTB	0.654923	6.28234	7.72669	3.32224352045674e-07	9.34025035465551e-06	6.23912
CXCL5	2.11954	3.45887	7.36338	6.57833699778147e-07	1.63124672769729e-05	6.23395
TEX29	4.62893	1.24194	7.81843	2.80364108628391e-07	8.26883136728528e-06	6.23203
HSPA8	-0.779747	8.32149	-7.77605	3.03188815843103e-07	8.7863875306178e-06	6.2303
CCDC124	-0.66867	5.98248	-7.73366	3.27955116682194e-07	9.2804867528577e-06	6.22017
PPP1R14B	-0.78919	6.3005	-7.75411	3.15753032992993e-07	9.00361937567172e-06	6.21916
ADIRF-AS1	1.02314	5.93843	7.64316	3.88112696275422e-07	1.06352704417346e-05	6.21745
CXCL10	6.87114	0.151872	9.14756	2.7098701478409e-08	1.25222320823322e-06	6.20329
NALF1	-0.578719	6.08835	-7.70887	3.43400126345919e-07	9.59216249695027e-06	6.19527
DHRS2	1.64233	3.2845	7.37788	6.39919975469438e-07	1.59596631670074e-05	6.1943
PCNX2	0.666345	6.11767	7.68752	3.5730983640214e-07	9.8913597678178e-06	6.18915
NUB1	0.560717	7.48628	7.74688	3.20014399251387e-07	9.09143269684256e-06	6.17154
IGFBP2	-2.08741	2.16397	-7.32275	7.10841940708198e-07	1.74010186240757e-05	6.17062
ENSG00000287544	1.50343	2.74516	7.33256	6.9765967915045e-07	1.71624281071011e-05	6.16663
ZNF350	1.01855	3.243	7.36614	6.5439001519676e-07	1.62643341549707e-05	6.16245
HRAS	-0.564488	5.75645	-7.68116	3.61567251616244e-07	9.96884127192885e-06	6.15325
LINC00943	2.9351	2.30741	7.39458	6.19921363965327e-07	1.55504724068614e-05	6.1511
LUCAT1	0.506445	7.22861	7.73381	3.27862092054436e-07	9.2804867528577e-06	6.15052
GABPB1-IT1	1.07389	4.40913	7.44564	5.62692071530886e-07	1.43985318729322e-05	6.14346
HCLS1	1.79471	2.53362	7.3079	7.31309085754866e-07	1.77481828345531e-05	6.14131
LINC00968	4.37013	1.07197	7.78518	2.98112823129357e-07	8.68579595572586e-06	6.1283
ACTG1	-0.603204	8.98946	-7.71228	3.41233262697312e-07	9.56867573947075e-06	6.12142
INHBE	2.83105	3.72894	7.3051	7.35231791763659e-07	1.78034651321026e-05	6.11821
MYOSLID	0.539562	6.32629	7.68059	3.61950722456397e-07	9.96884127192885e-06	6.10677
GRB14	-0.947683	4.74172	-7.51958	4.8934513318676e-07	1.29502976078569e-05	6.10292
RO60	0.563895	6.35761	7.67579	3.65198883923322e-07	1.00455215237256e-05	6.10123
KIF5A	0.532599	6.93765	7.70034	3.48893028094184e-07	9.72051000280939e-06	6.09915
CA13	0.719466	4.91043	7.53125	4.78715610253153e-07	1.27626053334486e-05	6.09378
NDNF	-0.89877	4.47174	-7.48824	5.19135918680976e-07	1.34669127564375e-05	6.09359
ERAP2	0.56482	7.86915	7.70568	3.45442682181858e-07	9.63678245344442e-06	6.08872
HDX	0.952532	3.99133	7.38739	6.28450586403739e-07	1.57098132730579e-05	6.07991
PLS3	-0.757754	7.42198	-7.698	3.50413383230582e-07	9.75031994881188e-06	6.07445
S100A16	-0.809983	6.80077	-7.6908	3.55134958921458e-07	9.84374083320324e-06	6.07146
FOXG1	-0.809248	4.88994	-7.52385	4.85429510567682e-07	1.2885753306284e-05	6.06643
RRAD	0.596335	5.89072	7.61796	4.0683366919169e-07	1.10459633417761e-05	6.05858
PTPRB	2.22968	1.83186	7.30298	7.38223921739054e-07	1.78245978022384e-05	6.05414
ABI3BP	1.27719	6.10702	7.56771	4.47000207225797e-07	1.19909051871426e-05	6.04879
CCL8	5.74606	-0.436625	9.05524	3.16467604865987e-08	1.42134662036077e-06	6.04463
SPP1	-0.772622	6.55602	-7.66142	3.75115783313138e-07	1.0305211265435e-05	6.02803
ENSG00000272463	3.496	1.26849	7.52288	4.86310996453901e-07	1.2885753306284e-05	6.00283
PKD1	0.662435	7.72918	7.65708	3.78164845500328e-07	1.03758080803436e-05	6.00079
KCNN3	2.1096	3.45959	7.23331	8.4375427954161e-07	1.96404221973299e-05	5.98711
LINC03040	1.65942	4.19943	7.32397	7.09186031330884e-07	1.74010186240757e-05	5.97366
LPXN	-0.612838	6.23228	-7.6175	4.07182129838201e-07	1.10459633417761e-05	5.96609
MAFB	0.679755	5.63855	7.52603	4.83435158354068e-07	1.28567620492001e-05	5.96352
CLMN	1.02918	5.14576	7.45691	5.50813252952166e-07	1.41783653982265e-05	5.96293
LINC01914	2.65663	1.60987	7.24409	8.26452912915362e-07	1.94057586316507e-05	5.95168
IL1R2	2.57321	1.33867	7.27755	7.75065548634473e-07	1.84863446871914e-05	5.94557
L3MBTL2-AS1	2.62155	3.44246	7.20912	8.83946247871453e-07	2.04659554801296e-05	5.94484
ENSG00000288685	1.26991	3.91742	7.2894	7.57663362551755e-07	1.8204102633208e-05	5.93271
TCIRG1	0.557435	7.34957	7.61978	4.05451105557993e-07	1.10266401169842e-05	5.93073
RPSAP52	-0.746023	4.80213	-7.44737	5.60849394329291e-07	1.4368364128332e-05	5.92841
RPL3	-0.656251	8.00078	-7.62071	4.04743961527508e-07	1.10212544391792e-05	5.92484
CDS1	-1.1985	3.41161	-7.27287	7.82037887897296e-07	1.85834864952806e-05	5.91835
GPC1	-0.605624	7.29852	-7.61588	4.08414156563791e-07	1.10655189753353e-05	5.91721
SOX18	6.41827	-0.413612	8.66083	6.2128162089066e-08	2.46327921777308e-06	5.91666
OPTN	0.588015	7.36469	7.61229	4.11167166233779e-07	1.11261835182861e-05	5.91511
TNFAIP8L3	-0.725507	4.78384	-7.4314	5.78072571914655e-07	1.47224882785982e-05	5.90348
TBC1D16	0.612563	6.67721	7.58103	4.35965164633904e-07	1.17385247313367e-05	5.90056
NAPB	0.89734	4.13268	7.30153	7.40271739744038e-07	1.78456599353886e-05	5.89544
ZDHHC2	-0.532302	6.63369	-7.58553	4.32302222186042e-07	1.16543941542758e-05	5.88381
JARID2	0.606812	5.80199	7.50546	5.02540561022529e-07	1.31550785538091e-05	5.88054
TOR1B	-0.510394	6.10604	-7.56025	4.53305012623232e-07	1.21299714626301e-05	5.87807
MDM4	1.01954	5.5828	7.45014	5.57910677688019e-07	1.43269873672482e-05	5.8726
DMBX1	2.95084	1.81699	7.17266	9.48324494730516e-07	2.15417929296183e-05	5.86593
ZNF224	0.879665	4.61675	7.33713	6.91596191122044e-07	1.70326215533675e-05	5.86543
BIVM	-0.48058	6.39392	-7.56581	4.48603219560951e-07	1.20190129914053e-05	5.8631
EXOC3L1	2.36187	2.15315	7.15653	9.78340551205595e-07	2.1947270727978e-05	5.86215
RARB	-0.920488	4.24106	-7.35362	6.70185922103949e-07	1.65807826762358e-05	5.85767
SERPIND1	-1.8499	3.47585	-7.26727	7.90492319018866e-07	1.87637913619741e-05	5.85435
DANCR	-0.722659	5.45241	-7.48793	5.19440031202323e-07	1.34669127564375e-05	5.84532
C18orf54	-0.550744	5.52678	-7.48236	5.24937897457404e-07	1.35730878955858e-05	5.84348
GPSM2	-0.446947	7.06172	-7.57273	4.42810583016561e-07	1.18932549641967e-05	5.84005
OPLAH	2.93979	1.49281	7.33075	7.00067113698808e-07	1.72021031524992e-05	5.8237
TRAFD1	0.504263	6.15782	7.52351	4.85733603911638e-07	1.2885753306284e-05	5.81798
SYTL5	-1.95345	1.36647	-7.14449	1.00138514118251e-06	2.22215237516625e-05	5.81789
ENSG00000284691	1.43366	3.33157	7.16705	9.58649827506259e-07	2.17232643088758e-05	5.80294
CARD10	-0.59307	6.15891	-7.5269	4.8265112678069e-07	1.28516993758283e-05	5.79979
GET1	-0.650951	5.72552	-7.48836	5.19022546533332e-07	1.34669127564375e-05	5.79307
TMSB4X	-0.656778	7.15469	-7.54613	4.6549302650446e-07	1.24253921550784e-05	5.7828
UCHL3	-0.689218	5.32157	-7.44047	5.6821992204241e-07	1.45228156698632e-05	5.77133
LGALS17A	8.13719	1.22849	8.64009	6.44054421134645e-08	2.53961568464896e-06	5.76379
AOC2	1.81257	2.46008	7.10291	1.08537200770583e-06	2.36379609887483e-05	5.76165
MBD5	0.576413	6.3496	7.50014	5.07610371122011e-07	1.32714363696248e-05	5.75831
LAPTM4B	-0.624805	6.41942	-7.51588	4.92770821755039e-07	1.30127996106328e-05	5.75545
PCDH10	-1.60032	3.03375	-7.1762	9.41858549457303e-07	2.14624777670018e-05	5.75122
CACNG8	-1.51891	3.13313	-7.14893	9.92815926787844e-07	2.21343760897047e-05	5.74754
CDCP1	1.13009	4.02027	7.23393	8.42749057244214e-07	1.96381394953959e-05	5.74574
TMEM237	-0.490532	6.46888	-7.51186	4.96519880707056e-07	1.30428444307816e-05	5.74373
MTX1	-0.462428	6.55775	-7.51128	4.9705962007552e-07	1.30428444307816e-05	5.7436
MCF2L	-0.901201	5.4501	-7.43607	5.72984377302187e-07	1.46100892813165e-05	5.74349
NSUN5	2.14595	2.0173	7.09641	1.09915335528754e-06	2.38900319631171e-05	5.73432
CXCL11	6.33714	-0.181057	8.67485	6.06355784962985e-08	2.41738306314525e-06	5.73308
FAM120C	0.689969	5.14975	7.35783	6.64824289700827e-07	1.64669522007363e-05	5.72842
MYL6	-0.552859	7.37124	-7.5134	4.95074683075471e-07	1.30381712155934e-05	5.71663
ENTPD6	-0.535474	6.20958	-7.47451	5.32783066865077e-07	1.373058075178e-05	5.71399
FLT3LG	1.1447	3.53577	7.15517	9.80903264837042e-07	2.19592490974067e-05	5.70714
N4BP1	0.464691	6.41451	7.47662	5.30663348922807e-07	1.36922528933027e-05	5.70661
TMEM98	-0.646986	5.16359	-7.37955	6.3789228143433e-07	1.59274418783049e-05	5.70107
ZBTB26	0.802396	4.6872	7.26426	7.95062769557624e-07	1.88104030987797e-05	5.69722
FKBP4	-0.623447	6.95322	-7.49804	5.09622629600686e-07	1.33079742890177e-05	5.69444
CLN8	-0.80908	5.54815	-7.40893	6.03253477607232e-07	1.52561113121979e-05	5.69246
TRIM52	1.0225	5.90148	7.40383	6.09119534241902e-07	1.53641587572263e-05	5.69201
TNFSF18	3.3158	0.909628	7.32236	7.11377562929924e-07	1.74010186240757e-05	5.68728
ADAMTS13	1.53876	3.66423	7.10033	1.09082492885487e-06	2.37328422712062e-05	5.68296
NTNG1	-0.488159	6.94426	-7.48688	5.20479169088503e-07	1.34776711153444e-05	5.67562
SLC26A11	0.88362	4.14233	7.18095	9.33272679258643e-07	2.1334199535999e-05	5.67248
ADK	-0.616751	6.1477	-7.45184	5.56115294080874e-07	1.42978430953239e-05	5.66065
KIF1C	-0.481884	8.08505	-7.48187	5.25417944221216e-07	1.35730878955858e-05	5.65533
NCAM2	-0.842177	4.35787	-7.23625	8.38986298520925e-07	1.9592637961576e-05	5.65442
FCMR	1.7609	3.09885	7.05198	1.19830820893285e-06	2.55723573076021e-05	5.61969
RPS27	-0.828918	5.78627	-7.40346	6.09544466556026e-07	1.53641587572263e-05	5.61551
FCGR2A	2.37739	2.29186	7.02035	1.27451456706537e-06	2.68131111252003e-05	5.60556
PSMB8	0.638888	5.99939	7.39365	6.21015037433396e-07	1.55598767712479e-05	5.60174
GNG4	1.1621	3.01253	7.07457	1.14679102252573e-06	2.47022209508826e-05	5.5964
TOMM22	-0.612149	5.81777	-7.40337	6.09655043073605e-07	1.53641587572263e-05	5.59352
ABHD16A	0.752926	5.30359	7.30296	7.38249214670678e-07	1.78245978022384e-05	5.58994
EDNRA	-0.776383	5.03058	-7.2842	7.65242681156856e-07	1.83049431620813e-05	5.58966
S1PR3	0.466373	6.86912	7.43797	5.70923359849595e-07	1.45747038844623e-05	5.58753
ENSG00000288587	5.51885	0.0157292	8.38606	1.00549545760504e-07	3.59190852578119e-06	5.58159
RPLP0	-0.614917	8.12396	-7.43026	5.79322116058759e-07	1.4736974345993e-05	5.55569
MBOAT2	-0.478198	6.88621	-7.4228	5.87577820987865e-07	1.49119398226791e-05	5.55153
HECW1	0.961099	5.22392	7.24349	8.27398153040169e-07	1.94057586316507e-05	5.5501
STAT4	1.17875	3.03469	7.03224	1.24528881292763e-06	2.63777027615043e-05	5.54821
TCF7	-0.567009	6.1351	-7.40142	6.11910844769175e-07	1.53851869541964e-05	5.5481
CNIH3-AS1	2.89076	1.51494	7.12365	1.04260049358585e-06	2.28906850762134e-05	5.54798
MAPK12	0.748978	5.48193	7.29379	7.51328500787866e-07	1.80920571580153e-05	5.54678
RND3	0.827159	7.71569	7.42204	5.88431209166939e-07	1.49161110258149e-05	5.54462
RFX5	0.503929	7.18459	7.41938	5.91406572619701e-07	1.49739993965746e-05	5.54337
AP3B2	0.979988	4.48434	7.15565	9.79996654512324e-07	2.19592490974067e-05	5.54217
ZNF460	1.6071	2.71777	6.98958	1.35346173844363e-06	2.81187521245948e-05	5.54101
FOXK1	0.574745	6.89038	7.40196	6.11291785848876e-07	1.53851869541964e-05	5.52937
IL7R	0.701799	6.13049	7.37396	6.44710328309302e-07	1.60606319761102e-05	5.52607
SLC16A4	1.56007	2.75114	6.9955	1.33786984286059e-06	2.79288393039981e-05	5.51602
GBP1P1	7.40173	1.41565	8.20097	1.39826961874527e-07	4.72226844096687e-06	5.51147
NOD2	1.56906	3.16068	6.98581	1.363466148313e-06	2.82994392892423e-05	5.51093
ARID5A	0.700312	4.67782	7.21038	8.81795576624911e-07	2.04380199601457e-05	5.51081
DDX3Y	-2.25997	1.58589	-6.99554	1.33777839592369e-06	2.79288393039981e-05	5.50997
NRCAM	1.40799	3.13653	6.99044	1.35118212930275e-06	2.80983580548951e-05	5.50598
TANC2	0.522955	7.5559	7.39821	6.15660051434882e-07	1.54614951200259e-05	5.49542
CALCRL	1.30366	2.81801	6.99316	1.34401488841575e-06	2.80300908520465e-05	5.49211
ENSG00000234156	3.23627	1.58337	7.11084	1.06881977949604e-06	2.33479420651164e-05	5.49189
SLC6A9	1.56532	4.75935	7.11296	1.06443533439028e-06	2.3322769351094e-05	5.48709
PPT1	-0.637254	6.78867	-7.38825	6.2742851539306e-07	1.5702395955178e-05	5.48593
SYT13	-2.80414	0.362343	-7.15133	9.88209799214592e-07	2.20543976632964e-05	5.47905
MALSU1	-0.778247	5.12232	-7.26651	7.91644541146713e-07	1.87705597226112e-05	5.47479
POLE3	-0.52513	6.50002	-7.37184	6.47320923302813e-07	1.61071302846659e-05	5.46781
LINC01001	1.09546	4.5747	7.13851	1.01302553029257e-06	2.24462402044766e-05	5.46128
ENSG00000287023	-2.96518	0.395021	-7.18471	9.26532565096909e-07	2.12025126524502e-05	5.45749
N4BP2L2	0.472855	6.39616	7.34208	6.85091586013299e-07	1.68916431139133e-05	5.45576
FAM136A	-0.600494	6.18788	-7.34894	6.76186114210846e-07	1.66910798180575e-05	5.44653
ARHGEF10L	0.563428	5.68046	7.27733	7.75388071691138e-07	1.84863446871914e-05	5.44069
SH3PXD2B	0.577926	7.21317	7.36441	6.56549566692518e-07	1.62992947474308e-05	5.4387
ZDHHC24	0.633266	5.70728	7.27417	7.80100343347845e-07	1.85782312792015e-05	5.42359
APBB3	0.936753	4.98377	7.15856	9.74504240320361e-07	2.19429016438909e-05	5.42092
C5AR1	1.57284	4.29347	7.02874	1.25380588107313e-06	2.6428811795006e-05	5.41521
LINC01409	1.49322	3.25852	6.95368	1.45201242911104e-06	2.98227372536962e-05	5.40824
NNT-AS1	0.975931	4.02232	7.03547	1.23746431746203e-06	2.62376371639747e-05	5.39491
TIMM10	-0.83522	4.35617	-7.1198	1.05041140581647e-06	2.30388106515855e-05	5.3918
ENSG00000290399	2.05277	2.85431	6.91437	1.56849835700578e-06	3.17038771544921e-05	5.38904
HOXD8	-0.570111	5.15586	-7.19815	9.02824161634638e-07	2.07918483521986e-05	5.37902
CSRNP2	0.493307	6.49554	7.31048	7.27712570467225e-07	1.77005862083983e-05	5.37825
ENSG00000260918	-2.33106	1.16315	-6.90795	1.58839158619211e-06	3.2016295212185e-05	5.3706
VPS13D	0.587354	7.04627	7.32017	7.14366076550885e-07	1.74528382084693e-05	5.36395
PELATON	2.27707	2.27002	6.89045	1.6440441584838e-06	3.28930387641935e-05	5.35791
KDM7A	0.988445	5.28984	7.13435	1.02122449554594e-06	2.25282021741517e-05	5.35723
MAGI1	-0.699707	6.25638	-7.3071	7.32432952205245e-07	1.77555526868299e-05	5.35583
ILF2	-0.69771	6.73157	-7.31962	7.15108439158917e-07	1.74528382084693e-05	5.35452
SLC29A1	-0.686243	5.49208	-7.25646	8.07051881895442e-07	1.90732086673281e-05	5.35291
CD59	-0.691506	8.15251	-7.32276	7.10827323528441e-07	1.74010186240757e-05	5.34554
RICTOR	0.588047	6.4255	7.28825	7.59334574816646e-07	1.82240297955995e-05	5.34537
SLC2A6	0.841979	4.75109	7.11157	1.06730525518003e-06	2.33384082466034e-05	5.34532
CLDN7	2.52284	2.50061	6.88106	1.67472883361163e-06	3.32610365046097e-05	5.34077
STX11	1.94176	1.35333	6.90488	1.59801392451545e-06	3.21797233068871e-05	5.33831
CERS2	-0.679991	7.21044	-7.31701	7.18684402837037e-07	1.75006523651475e-05	5.3356
NKAIN3	1.30227	3.60358	6.96868	1.40996204694095e-06	2.90971004691875e-05	5.3342
ENSG00000267288	2.93734	1.66536	6.99104	1.34960564660594e-06	2.80983580548951e-05	5.32683
PRR11	-0.499771	7.28443	-7.30849	7.3049324350172e-07	1.77481828345531e-05	5.31724
MAP3K8	1.24532	3.85405	6.99794	1.33150896869875e-06	2.78497644003774e-05	5.31172
CCDC178	-3.36606	-0.101953	-7.1543	9.82560923744237e-07	2.19736352037348e-05	5.31158
NQO1	-0.691863	7.11781	-7.30273	7.38574659488535e-07	1.78245978022384e-05	5.31137
TNS3	0.583605	5.96637	7.24064	8.31947123732847e-07	1.9459001297222e-05	5.30877
SLC25A45	1.15068	3.45515	6.93579	1.50386972076366e-06	3.06551522740976e-05	5.29711
SH3BP5L	-0.605017	6.27896	-7.27311	7.81687455478486e-07	1.85834864952806e-05	5.29283
BICDL1	1.75571	2.25853	6.85874	1.75009638642081e-06	3.4317107403295e-05	5.29255
ADCY8	0.482446	6.90727	7.28493	7.64182987189806e-07	1.829981560474e-05	5.29128
RNASEL	0.758742	4.72452	7.10327	1.08461492421501e-06	2.36379609887483e-05	5.28933
CFLAR	0.465281	7.63322	7.29255	7.53107119396392e-07	1.81147365785479e-05	5.28683
HMCN2	-1.67571	1.88286	-6.84685	1.79165204539191e-06	3.48792117613706e-05	5.27926
CFAP20DC	0.735931	4.3774	7.05612	1.18868993073693e-06	2.54276280835901e-05	5.27682
SYNE2	0.841973	6.4849	7.25268	8.12931382663827e-07	1.91494434950017e-05	5.27578
NRIP3	-0.551804	7.14267	-7.28535	7.63568640317741e-07	1.829981560474e-05	5.27456
ZKSCAN8	0.655401	5.91387	7.20164	8.96766088782032e-07	2.06963670468587e-05	5.27437
B3GAT3	-0.589221	6.0959	-7.24827	8.19839994515333e-07	1.92911915231173e-05	5.26769
ENSG00000288973	0.741685	4.525	7.02931	1.25241402922707e-06	2.64252036108261e-05	5.26592
ABCC6	2.05996	2.2357	6.83284	1.84192055057199e-06	3.56335085601273e-05	5.25348
FTSJ1	-0.570621	6.72023	-7.2644	7.94848081542325e-07	1.88104030987797e-05	5.24414
AK5	-1.58946	2.52748	-6.83777	1.8240709874162e-06	3.54147881036646e-05	5.24021
FGFR2	6.96637	0.91349	8.00435	1.99453521135879e-07	6.24858151309626e-06	5.23956
ASB7	0.569348	5.77974	7.1715	9.50445775457235e-07	2.15673481625768e-05	5.22888
TNFRSF19	-1.05567	4.16727	-7.0116	1.29644484979347e-06	2.72215694552172e-05	5.22689
IL13RA2	-0.691449	5.91402	-7.19858	9.0207625750491e-07	2.07918483521986e-05	5.22568
HOMER3	-0.581733	6.57515	-7.24382	8.26875949081688e-07	1.94057586316507e-05	5.21298
ACSS1	2.01113	2.33738	6.81044	1.92536794915983e-06	3.66241531250997e-05	5.21125
TMX3	-0.581917	7.44112	-7.2544	8.10243970032636e-07	1.91277660450016e-05	5.21023
CD276	-0.547688	7.3225	-7.25327	8.12010472128867e-07	1.91485868198755e-05	5.20677
AOC3	2.23911	1.60997	6.87323	1.70076902760893e-06	3.362397069377e-05	5.20038
GEM	-0.677927	6.65826	-7.24038	8.32364892887454e-07	1.9459001297222e-05	5.20022
DPYS	4.96455	0.155461	7.77932	3.01360479136065e-07	8.7483420800424e-06	5.19266
NEXN	-1.6044	3.02273	-6.85414	1.76603236572381e-06	3.45262400499187e-05	5.1898
GRAMD1B	0.767085	5.52888	7.13442	1.02107198208796e-06	2.25282021741517e-05	5.18837
ENSA	-0.598891	6.76712	-7.2353	8.4053337435859e-07	1.96076147501237e-05	5.18565
HLA-DQB2	4.25789	0.101092	7.42349	5.86808146788122e-07	1.49098858705038e-05	5.18555
ZWILCH	-0.588341	6.68759	-7.23066	8.48059922897334e-07	1.97194427614194e-05	5.17871
SLC22A23	-0.586348	6.52649	-7.22489	8.57525598562447e-07	1.99181482378539e-05	5.17747
CMKLR2	1.30605	4.1703	6.90442	1.59947257382717e-06	3.21797233068871e-05	5.17584
RGS14	1.14649	2.84799	6.83502	1.83399969182764e-06	3.55168403125914e-05	5.15553
ENSG00000293465	1.30233	3.25205	6.82753	1.86136915296078e-06	3.58495724406539e-05	5.15422
PPP1R12B	0.656511	5.546	7.12616	1.03753616889958e-06	2.28257957157907e-05	5.15421
ENSG00000291006	-0.601935	4.89935	-7.07038	1.15616926089781e-06	2.48794753080674e-05	5.15195
KCNT2	1.42942	3.18683	6.81014	1.92651209584682e-06	3.66241531250997e-05	5.1499
LINC02274	1.8367	1.35776	6.78082	2.04178176475157e-06	3.80626715407123e-05	5.1496
TXN2	-0.548646	6.14674	-7.19684	9.05111159399785e-07	2.0822365970974e-05	5.1493
NCOA2	0.517385	6.33895	7.18638	9.23549693541185e-07	2.11566177415657e-05	5.14432
VEPH1	-0.443421	6.70238	-7.20595	8.89359269403211e-07	2.05692836154281e-05	5.14306
AGPAT3	0.407509	7.59403	7.21482	8.74297962109606e-07	2.02859617189161e-05	5.13147
TUBE1	0.859176	5.53036	7.06388	1.17088264318945e-06	2.51710699699754e-05	5.12264
HMGB3	-0.432345	6.04558	-7.17681	9.40752423116704e-07	2.14598613863334e-05	5.12237
PAK4	-0.433797	6.841	-7.20303	8.94375806942191e-07	2.06632310231425e-05	5.12117
STX1A	-0.5122	6.76792	-7.19152	9.14438440446214e-07	2.0970088303792e-05	5.10529
GCNT4	1.34385	2.88999	6.79477	1.98608029340144e-06	3.73541843540873e-05	5.09652
UNC5B	0.909757	7.74435	7.19364	9.10711317819663e-07	2.09289581827602e-05	5.09616
PTGES3P1	2.94583	0.976148	6.89278	1.63653954413604e-06	3.27731804361303e-05	5.08719
LIX1L	-0.462312	6.41982	-7.1745	9.4495953091659e-07	2.14879032828596e-05	5.08514
ADAM23	-0.546647	5.90542	-7.13595	1.01805950687986e-06	2.25282021741517e-05	5.07853
GNG11	-0.671272	6.57872	-7.17468	9.44634356777055e-07	2.14879032828596e-05	5.07662
HMCN1	0.928533	5.34919	7.06131	1.17674887125549e-06	2.52331256801024e-05	5.07262
PYHIN1	4.81038	0.163666	7.51356	4.94931820951191e-07	1.30381712155934e-05	5.06939
CACYBP	-0.601689	6.18062	-7.15833	9.74944915067023e-07	2.19429016438909e-05	5.0687
DNAJB1	-0.614758	7.13523	-7.18033	9.34384157929614e-07	2.13370762139876e-05	5.06544
ADAMTS12	-0.618421	6.41403	-7.16569	9.61177410214871e-07	2.17424959000329e-05	5.06282
CSF3	0.865935	6.88468	7.15184	9.87240699055499e-07	2.20543976632964e-05	5.06158
LATS1	0.461035	6.42472	7.14503	1.00033807157277e-06	2.22215237516625e-05	5.04908
RASA3	-0.481634	7.0074	-7.16669	9.59323756434096e-07	2.17232643088758e-05	5.04154
STMN4	3.61753	0.164823	7.02936	1.2523040833012e-06	2.64252036108261e-05	5.03604
ECM2	2.0471	3.66811	6.78552	2.02283338354012e-06	3.78831983794748e-05	5.02855
HLA-DRA	0.822121	7.15175	7.15749	9.76511228765787e-07	2.19429016438909e-05	5.02667
ZNF281	0.463519	6.54511	7.13513	1.01968416293293e-06	2.25282021741517e-05	5.0232
CBX6	-0.4538	7.36832	-7.15992	9.7194003489993e-07	2.19401020599726e-05	5.02266
TPGS2	-0.51299	7.2783	-7.15763	9.76265015672071e-07	2.19429016438909e-05	5.01867
RPL17	-0.686949	6.67755	-7.14725	9.96042066605214e-07	2.21834554093309e-05	5.01831
LRRN1	2.47737	2.10028	6.71437	2.3301311747765e-06	4.20706252473408e-05	5.0164
DLX3	-1.20883	2.98713	-6.81003	1.92694465967731e-06	3.66241531250997e-05	5.01368
BHLHE41	-0.460318	6.7016	-7.14424	1.00185731622425e-06	2.22215237516625e-05	5.01166
HLA-DQB1-AS1	3.88158	0.549651	7.24264	8.28756010056818e-07	1.9416569378474e-05	5.00675
SGMS1-AS1	1.00263	4.04862	6.85318	1.76940902806869e-06	3.45262400499187e-05	4.99531
TAPBP	0.455656	7.50912	7.14542	9.99578360730724e-07	2.22215237516625e-05	4.99403
SF3B4	-0.644529	6.31843	-7.12507	1.03974632882077e-06	2.28511964734131e-05	4.99144
CD27-AS1	0.543453	5.22457	7.00002	1.32612337560128e-06	2.77639447147162e-05	4.98378
ID4	1.01315	3.85549	6.80643	1.94072997093257e-06	3.67245825268779e-05	4.97834
TM7SF3	-0.571201	6.92546	-7.13399	1.02192787024284e-06	2.25282021741517e-05	4.97707
CD70	0.648071	5.23536	6.9909	1.34996874160215e-06	2.80983580548951e-05	4.97185
SPTA1	5.4699	-0.622182	7.98396	2.0699819699754e-07	6.44762153755791e-06	4.96524
LINC02541	2.84545	1.93158	6.74687	2.18418134447637e-06	4.00307860789936e-05	4.96424
HTRA1	-0.718619	7.43739	-7.13077	1.0283243429302e-06	2.2646149924469e-05	4.96313
CD99	-0.636324	6.36957	-7.11206	1.0662926332487e-06	2.33384082466034e-05	4.96239
INO80D	0.710114	5.66004	7.03096	1.2484024369761e-06	2.63991821733289e-05	4.95988
SELPLG	1.64948	2.11417	6.68796	2.45618677147273e-06	4.4016168235796e-05	4.95975
MAGEC1	-1.54032	3.58571	-6.77428	2.06843770358356e-06	3.84359230654375e-05	4.95908
CRISPLD2	2.34501	0.948138	6.75998	2.12800626809759e-06	3.92394205211045e-05	4.95627
TRIB1	0.550999	6.24996	7.08598	1.12162982325074e-06	2.43297018173668e-05	4.95191
ACP7	-0.609845	5.97511	-7.06108	1.17726611866701e-06	2.52331256801024e-05	4.94949
ADTRP	-0.957063	3.90069	-6.8097	1.92820352470291e-06	3.66241531250997e-05	4.94
ERBB2	0.859399	4.53048	6.87243	1.70345631478938e-06	3.36463707140151e-05	4.93988
KIF26B	0.942878	4.17074	6.81944	1.89139350972069e-06	3.62023755070146e-05	4.93384
RTL9	1.27322	4.01762	6.81541	1.90652581637816e-06	3.63954769602773e-05	4.93089
DYNLL1	-0.60149	6.06398	-7.07962	1.13558797726239e-06	2.45832085317761e-05	4.92846
LINC00460	-0.694134	4.89728	-6.97327	1.39733795522775e-06	2.88916638536489e-05	4.92653
ZNF875	-2.08223	1.77643	-6.67749	2.50806269494252e-06	4.47605451113896e-05	4.91998
INHBA	-1.02979	4.15148	-6.79673	1.97839114226012e-06	3.72743354635745e-05	4.9107
ETV1	-0.581987	7.82162	-7.10463	1.08175785987774e-06	2.3606748135719e-05	4.90968
ADAMTS4	-1.00116	3.88405	-6.78484	2.02554361427858e-06	3.7898848886692e-05	4.90342
TRIP13	-0.62569	6.20238	-7.07684	1.14173913056363e-06	2.46424413743186e-05	4.9006
LINC01141	1.53354	1.65387	6.64735	2.66385869381948e-06	4.68839130112229e-05	4.89959
CACNA1I	5.25744	-0.490612	7.76404	3.1000242967458e-07	8.9004411108691e-06	4.88712
CHAC1	1.64664	5.53222	6.92347	1.54067654422031e-06	3.12582622579957e-05	4.88642
NME1	-0.750924	5.98644	-7.05735	1.18584858982944e-06	2.5391938944241e-05	4.88344
NFE4	1.26936	3.5855	6.71866	2.31033717785778e-06	4.1782940038651e-05	4.88201
GREM1	-0.712509	7.73168	-7.09042	1.11200677473656e-06	2.41451581338988e-05	4.88159
SAMD8	0.401323	7.03585	7.07796	1.13924926943434e-06	2.46321222264445e-05	4.87329
CACNB1	0.889253	4.41688	6.82359	1.87591064843238e-06	3.59696312818992e-05	4.87121
RPL8	-0.623301	7.34957	-7.08276	1.12867276889794e-06	2.44579660671698e-05	4.8677
ENSG00000255375	3.31778	1.09646	6.78662	2.01844357314138e-06	3.78641823841981e-05	4.86636
ZNF438	0.789629	4.65086	6.85628	1.75858702858035e-06	3.44523909454366e-05	4.8659
SRM	-0.623851	6.19799	-7.05495	1.19138899683337e-06	2.54602063212723e-05	4.86568
LINC01326	5.41577	0.537867	7.72936	3.30577976349771e-07	9.32240158288054e-06	4.86458
SOST	5.44274	-0.947744	7.49024	5.17184663473198e-07	1.34669127564375e-05	4.86261
HSPB8	-0.602225	5.85741	-7.03988	1.22688965496417e-06	2.60644820909366e-05	4.85901
MCFD2	-0.75143	8.31949	-7.07557	1.14455283134115e-06	2.46785654311487e-05	4.85674
DIAPH1	-0.494712	7.71676	-7.07757	1.14012317400671e-06	2.46321222264445e-05	4.85535
TOR4A	-0.646	5.21991	-6.94875	1.46611997159135e-06	3.00243446375291e-05	4.85533
MTF1	0.473577	6.51922	7.04681	1.21043511795096e-06	2.57654861685373e-05	4.85023
SOS2	0.594875	5.6286	6.97854	1.38301330847873e-06	2.86776552700648e-05	4.85017
TMEM156	-1.2194	3.8426	-6.77385	2.07022756348393e-06	3.84359230654375e-05	4.84996
NOTUM	3.29264	0.575059	6.80801	1.934653179665e-06	3.66737058085709e-05	4.84571
PAX6	0.891826	5.04853	6.87369	1.69923938850849e-06	3.362397069377e-05	4.84277
ENSG00000286695	2.50282	1.88176	6.63421	2.73489544927428e-06	4.78067786366794e-05	4.83641
TEX30	-0.717483	4.94743	-6.90922	1.5844355614293e-06	3.19961390240871e-05	4.82485
PHC2	-0.568048	7.72456	-7.06169	1.17586423283577e-06	2.52331256801024e-05	4.82363
SPTLC3	-0.591855	6.68758	-7.05168	1.19899956888471e-06	2.55723573076021e-05	4.8191
ITGA10	-1.83033	1.84695	-6.60708	2.88781360654972e-06	4.98130589279589e-05	4.81286
XIRP1	4.9981	0.397933	7.31885	7.16169971578704e-07	1.74590625503781e-05	4.81092
HYOU1	-0.467765	7.69956	-7.04979	1.20342266425592e-06	2.56414309407599e-05	4.80004
IRF2BPL	-0.464822	6.86123	-7.03576	1.23677213903086e-06	2.62376371639747e-05	4.78709
WNT7B	-0.877366	7.28807	-7.04003	1.2265241891887e-06	2.60644820909366e-05	4.78193
MX1	1.26739	3.13015	6.63073	2.75404073422415e-06	4.80414776909625e-05	4.77846
ENSG00000213963	0.934518	4.78929	6.80958	1.92865551379405e-06	3.66241531250997e-05	4.77726
LINC00887	2.15791	1.67396	6.58169	3.03891185420271e-06	5.14201268232106e-05	4.76478
FSCN1	-0.626325	7.28714	-7.03082	1.24874180272953e-06	2.63991821733289e-05	4.76301
ENSG00000279204	1.60494	2.36438	6.5785	3.05850135224484e-06	5.1646206921526e-05	4.75857
LINC01271	1.70658	1.96636	6.57213	3.09791388228072e-06	5.21085001737474e-05	4.75525
FMR1	0.416103	6.707	7.00958	1.30156928796652e-06	2.73026859940885e-05	4.75454
EPB41L4A-AS1	0.857869	4.31696	6.73642	2.23005305373324e-06	4.06365223124725e-05	4.74806
KMT2A	0.829448	7.09095	7.009	1.30306795567487e-06	2.73076622501933e-05	4.74687
LINC-PINT	0.781485	6.37734	6.97147	1.40228664281364e-06	2.89663179805627e-05	4.74512
EPB41L1	-0.418545	7.47724	-7.02144	1.27180277024426e-06	2.67820879088014e-05	4.74368
WNT5A	-0.622004	8.41538	-7.01864	1.27875669496107e-06	2.68762377985604e-05	4.74229
DGKI	-0.507517	6.25168	-6.9745	1.39396732548374e-06	2.88495264455755e-05	4.73964
POLR2L	-0.659921	4.68251	-6.85291	1.77033104468818e-06	3.45262400499187e-05	4.73285
ATP6V0E2	-0.577823	5.94731	-6.97515	1.39219619358706e-06	2.8840443252414e-05	4.72291
LINC01684	1.98568	2.22545	6.54877	3.24710158045704e-06	5.39472409928887e-05	4.70842
BLMH	-0.43151	5.80884	-6.94473	1.47771769929404e-06	3.02073963685717e-05	4.69927
SLFN12	0.620928	5.05403	6.84573	1.79561346522708e-06	3.49249238950907e-05	4.69588
CUL7	0.559377	6.43013	6.95737	1.4415387920302e-06	2.96639085264923e-05	4.68085
MRPL18	-0.666691	5.83377	-6.93423	1.50848353010676e-06	3.07202741860313e-05	4.67195
DNAJC9	-0.616581	6.21345	-6.96143	1.43011931308893e-06	2.94849741807134e-05	4.66869
CCDC74A	-0.552407	4.96738	-6.84368	1.80289304734222e-06	3.50350347296807e-05	4.66471
UFC1	-0.70724	5.71403	-6.91654	1.56181364235666e-06	3.16278220109793e-05	4.66123
IRF2-DT	1.65034	2.42274	6.53137	3.36303406088323e-06	5.56172355614974e-05	4.66108
ADPRH	0.779034	4.57807	6.7414	2.20807449073205e-06	4.04060833265997e-05	4.65153
PYROXD2	0.954577	4.10838	6.66979	2.54696117721276e-06	4.51569333040965e-05	4.64997
C5AR2	1.60821	2.64632	6.53085	3.36654238719923e-06	5.56327554183886e-05	4.64423
FSBP	0.939338	5.04395	6.76291	2.11566750688359e-06	3.90451578763989e-05	4.63894
OXCT1	-0.513203	6.73544	-6.9577	1.44061805495664e-06	2.96639085264923e-05	4.63067
ENSG00000225790	4.48159	0.494027	7.3497	6.75210324475048e-07	1.66860195253834e-05	4.62635
SERPINB8	-0.457926	6.85313	-6.95543	1.4470294391279e-06	2.97486166175125e-05	4.62533
ASF1B	-0.604647	5.88063	-6.92571	1.53390836407247e-06	3.11501390857794e-05	4.6244
RPRD1A	-0.504013	6.49136	-6.93926	1.49364304120569e-06	3.05041363736045e-05	4.61985
SLFN11	0.835819	5.6498	6.87802	1.68481765919443e-06	3.34001215075466e-05	4.6131
POMGNT1	-0.479872	7.15781	-6.95227	1.45601252853511e-06	2.98765490215433e-05	4.60924
TAB3	0.446924	6.80114	6.93706	1.5001144098718e-06	3.06074238877519e-05	4.60672
PKD1P3	0.695564	6.17466	6.88871	1.649690064868e-06	3.29451019596518e-05	4.60552
GOLGB1	0.479642	8.17977	6.95158	1.45801070114328e-06	2.98892193734373e-05	4.60321
CDA	1.51639	2.33279	6.5244	3.41062673884804e-06	5.60568703822754e-05	4.6008
GLIPR1	-0.74205	7.8517	-6.94831	1.46737604520075e-06	3.00243446375291e-05	4.59681
MLKL	0.573586	5.23993	6.82437	1.87304616470098e-06	3.59696312818992e-05	4.59608
GRIK5	1.08881	3.47457	6.59368	2.96659241783652e-06	5.08262128987392e-05	4.59433
STARD9	1.13222	5.25777	6.7691	2.08980890941341e-06	3.87330336224157e-05	4.5836
MRPL24	-0.680227	5.61594	-6.86717	1.72122927547875e-06	3.38831720273725e-05	4.58007
C7orf50	-0.58088	6.03471	-6.89879	1.61729187169259e-06	3.24177170725936e-05	4.5771
DPYD	0.597633	5.81821	6.86083	1.74289921260726e-06	3.42380055848656e-05	4.57011
LINC01050	1.52134	3.94647	6.58725	3.00512009337328e-06	5.1163316017977e-05	4.56914
IQSEC3	5.76216	-0.931612	7.59971	4.20966275387712e-07	1.13771260044859e-05	4.56828
HMGXB3	-0.404065	7.56645	-6.93288	1.51248343030467e-06	3.07727831759731e-05	4.56458
PHKA2	0.606572	5.41526	6.79742	1.97567809156647e-06	3.72556440123963e-05	4.56337
PPM1F	-0.48639	7.02355	-6.92758	1.52828827502219e-06	3.10651498381974e-05	4.56281
TLR6	-0.815658	4.60418	-6.76497	2.1070225296018e-06	3.89187915706653e-05	4.54863
PLCB3	-0.405796	7.24836	-6.92213	1.54474893952363e-06	3.13115403022543e-05	4.54567
RPS26	-0.639512	5.82975	-6.87437	1.69697390031995e-06	3.3610330278249e-05	4.5446
REEP2	-0.596804	6.08717	-6.87939	1.6802673718997e-06	3.33404473573645e-05	4.5342
ABCF2	-0.43997	7.1676	-6.9146	1.56777263057459e-06	3.17038771544921e-05	4.53383
MAST3	0.753384	5.76341	6.8236	1.87590805627342e-06	3.59696312818992e-05	4.53
FAM111A-DT	0.903202	3.5542	6.56058	3.17076240114087e-06	5.3004374100307e-05	4.52926
RHOB	0.527018	5.72477	6.85304	1.76988671236402e-06	3.45262400499187e-05	4.5267
PNP	-0.555463	5.41055	-6.82754	1.86132148637935e-06	3.58495724406539e-05	4.5249
GPN3	-0.512511	5.43586	-6.8181	1.89642922138171e-06	3.62666959226779e-05	4.52315
GAPLINC	-1.15927	2.46507	-6.50275	3.56305835859871e-06	5.79512301629939e-05	4.52057
ANKFN1	2.13337	2.9591	6.46649	3.8343849500422e-06	6.13048488910736e-05	4.51976
PIGN	-0.422074	6.30038	-6.8845	1.66344226176914e-06	3.31280571138716e-05	4.519
HSP90AA1	-0.650725	8.89812	-6.90093	1.61048697057054e-06	3.23112344197507e-05	4.51871
FBXO41	0.786795	4.76141	6.71677	2.31904967854582e-06	4.19054986987979e-05	4.51826
SSX1	-1.69014	1.77323	-6.44511	4.00423365840414e-06	6.35045056682292e-05	4.50963
WARS2-AS1	0.648835	5.45501	6.78006	2.04484880828938e-06	3.80626715407123e-05	4.50868
CCDC69	1.12379	3.39389	6.54903	3.24536234203095e-06	5.39472409928887e-05	4.50613
GFOD3P	0.884	4.6189	6.66188	2.5875399760673e-06	4.57639423218177e-05	4.50607
HLA-E	0.560596	7.75086	6.90278	1.60463979314e-06	3.22237868663217e-05	4.50535
TFPI2	-0.736945	7.98306	-6.90328	1.60305254884996e-06	3.22218027646277e-05	4.50493
PTPN22	-0.857773	5.36129	-6.82567	1.86823389820578e-06	3.59178751584003e-05	4.5046
F2RL2	-0.920542	3.78246	-6.63166	2.74891388988771e-06	4.79907160389429e-05	4.50234
VPS37B	-0.366005	6.27449	-6.87178	1.70565467721625e-06	3.36590815427323e-05	4.49254
MACIR	-0.572642	5.02613	-6.75052	2.16839772236156e-06	3.9841259650623e-05	4.48933
BBC3	0.89301	4.21712	6.60735	2.88623100318295e-06	4.98130589279589e-05	4.48575
PCDHGC3	-0.689619	6.59454	-6.88332	1.66731261833236e-06	3.31746172441719e-05	4.48456
MRPS27	-0.452341	6.87097	-6.88617	1.6579711676388e-06	3.30495026123801e-05	4.48334
IGFBP7	-0.639207	6.24095	-6.86703	1.72170589569982e-06	3.38831720273725e-05	4.48291
DNHD1	1.36875	4.59173	6.58993	2.98897860679215e-06	5.09498403941997e-05	4.48034
KCTD12	-0.465486	7.21601	-6.88879	1.64942974496182e-06	3.29451019596518e-05	4.47825
MYLK	-0.484483	8.22992	-6.88662	1.65651016011206e-06	3.30495026123801e-05	4.4735
SH2B3	-0.673989	8.57442	-6.88133	1.67386119064132e-06	3.32610365046097e-05	4.469
HSPA1B	-0.699691	6.45773	-6.86933	1.71390124351843e-06	3.37910146809535e-05	4.46117
ENSG00000291201	1.04906	4.78534	6.65457	2.6256622769178e-06	4.6324643007919e-05	4.45754
RPL35	-0.59199	6.29527	-6.85974	1.74663759688834e-06	3.42803360810869e-05	4.45451
DTYMK	-0.681664	5.82535	-6.83026	1.85134792485714e-06	3.57839106047387e-05	4.45321
ITGA6	0.82033	4.17676	6.6175	2.82803745609209e-06	4.90949116675875e-05	4.45319
SPRYD4	0.910893	4.19634	6.60407	2.90528714202391e-06	5.00745669192146e-05	4.45203
LINC01138	0.85807	4.03956	6.54537	3.26943048694079e-06	5.42349664224477e-05	4.44547
PTPRS	0.468528	6.47458	6.83679	1.82761434246857e-06	3.54517878904657e-05	4.4424
BOLA2-SMG1P6	-0.765366	4.95419	-6.72316	2.28970790011032e-06	4.14791603527936e-05	4.43592
MICALL2	0.771877	5.71092	6.76923	2.08927078826014e-06	3.87330336224157e-05	4.43408
SKI	-0.432282	6.96678	-6.86367	1.73315234127163e-06	3.40774585684361e-05	4.43384
ENSG00000287839	0.808582	5.91772	6.78265	2.03439000291584e-06	3.79986840234012e-05	4.43338
SMG7-AS1	1.66235	2.28563	6.40589	4.33624563952313e-06	6.743609598017e-05	4.4305
AKNA	1.62743	5.08158	6.60231	2.91557347104364e-06	5.02118810669473e-05	4.43002
ATP8A1	1.2573	2.7879	6.4596	3.88827429345784e-06	6.19377203125646e-05	4.42544
VPS9D1	0.492092	5.49151	6.75018	2.16984687398764e-06	3.9841259650623e-05	4.42373
PSMD4	-0.682638	6.52512	-6.84905	1.78389182027359e-06	3.47593970524596e-05	4.42237
CCNT2	0.478222	6.15141	6.80733	1.93726693477279e-06	3.66911238879802e-05	4.41796
DUSP10	0.581003	5.07129	6.70314	2.38290090979564e-06	4.29517392966328e-05	4.41732
EFNA5	0.71076	5.75647	6.79966	1.96692783990554e-06	3.71553698763307e-05	4.41573
CYB5A	-0.582646	4.8669	-6.70053	2.39533349097222e-06	4.31399163166112e-05	4.41453
INTS3	-0.457211	7.20644	-6.85451	1.76475671526239e-06	3.45262400499187e-05	4.41163
COL15A1	0.505789	5.81107	6.78549	2.02295719358245e-06	3.78831983794748e-05	4.40901
NID2	-0.591435	5.43216	-6.76554	2.10464998067884e-06	3.89081663379466e-05	4.40715
MAPT	1.438	2.74961	6.43498	4.08733226443724e-06	6.44544819194163e-05	4.40213
SNRPN	-0.601295	5.8352	-6.7923	1.99583672694462e-06	3.75050984938344e-05	4.39657
HCAR2	2.65832	2.44729	6.38469	4.52743331201206e-06	6.95922234300579e-05	4.39214
TSPAN5	-0.579985	6.38083	-6.82699	1.86336019217734e-06	3.58560190580045e-05	4.389
SNCA	-1.11235	3.27991	-6.48102	3.72314277736147e-06	5.99122849499529e-05	4.38547
ACTB	-0.526277	9.33402	-6.82799	1.85966130520986e-06	3.58495724406539e-05	4.38497
GPR173	1.03138	4.18895	6.53881	3.3129625223743e-06	5.49150173693407e-05	4.38326
MAGEC2	-1.60232	2.7954	-6.42254	4.19191778987708e-06	6.58061177050465e-05	4.38248
MAGEE1	-2.51053	0.848229	-6.46182	3.87079737473045e-06	6.17047286952612e-05	4.37742
TUBGCP2	-0.519401	7.54731	-6.83495	1.83424923639492e-06	3.55168403125914e-05	4.36596
GLIS3	0.539712	6.70471	6.8163	1.90316434915291e-06	3.63633731954653e-05	4.36504
EMP1	-0.702961	8.50219	-6.82831	1.85851743808603e-06	3.58495724406539e-05	4.35933
SLC7A11	0.706827	6.90729	6.80907	1.9306170848658e-06	3.66292713875328e-05	4.35069
SLC66A2	-0.595838	5.51999	-6.73734	2.22598514495204e-06	4.06229821873178e-05	4.34947
SAMD4A	0.583601	6.59853	6.79846	1.97160455081917e-06	3.72112426470213e-05	4.34612
HSPH1	-0.539287	7.19447	-6.82039	1.88785173529967e-06	3.61665613856347e-05	4.34048
PCDHAC2	1.61103	2.76822	6.3811	4.56071296381377e-06	6.99223188673092e-05	4.335
LSM10	-0.568292	5.06717	-6.68386	2.47636122451731e-06	4.43409989978087e-05	4.3181
P3H3	-0.530016	6.63334	-6.79977	1.96650002148014e-06	3.71553698763307e-05	4.31719
RASA1	-0.518192	7.52441	-6.80989	1.9274784611155e-06	3.66241531250997e-05	4.31536
HES7	2.83667	1.658	6.41319	4.27236082035763e-06	6.6765632669595e-05	4.31493
BPGM	-0.574751	5.66537	-6.73973	2.21543058858232e-06	4.050645386962e-05	4.30999
ANKRD35	-0.70564	4.32058	-6.58434	3.02276082723824e-06	5.13632075259446e-05	4.30594
DCTN3	-0.612257	5.51133	-6.72791	2.26817483534486e-06	4.11924906338469e-05	4.29993
WASH2P	0.829582	4.36865	6.51755	3.45814451315987e-06	5.66489887403191e-05	4.29423
ADM2	3.4778	2.8621	6.33201	5.04125045802397e-06	7.58394648473266e-05	4.28917
DAPP1	3.91586	0.592396	6.59152	2.97947603014563e-06	5.08672690067765e-05	4.28847
HJURP	-0.493385	6.4101	-6.78035	2.04370227641677e-06	3.80626715407123e-05	4.28798
ANK2	0.381216	6.9007	6.78287	2.03347236156217e-06	3.79986840234012e-05	4.28616
LRATD2	1.30174	3.23919	6.39328	4.44900492170789e-06	6.88342678487139e-05	4.28319
IFNLR1	2.52583	0.97642	6.34673	4.89184926067192e-06	7.39516430132862e-05	4.27819
FAM107B	0.69044	4.95852	6.6159	2.83716426479691e-06	4.92138878239771e-05	4.27747
IFNGR2	-0.712175	5.38393	-6.67783	2.50635489303094e-06	4.47605451113896e-05	4.27082
FARSA	-0.49705	6.59703	-6.77409	2.06923420224545e-06	3.84359230654375e-05	4.26489
TVP23A	1.79675	2.39959	6.32082	5.15784941141893e-06	7.71112735209924e-05	4.26445
RPL7	-0.608179	7.08069	-6.7812	2.04024336248958e-06	3.80626715407123e-05	4.26159
ATP5PF	-0.617651	5.38964	-6.69358	2.42878638925657e-06	4.36335002113081e-05	4.25911
SAA1	6.05914	0.597375	7.1926	9.12528353897693e-07	2.09484769938253e-05	4.25509
PTPRJ	0.430212	6.66631	6.75887	2.13272826244405e-06	3.92930224896925e-05	4.24639
BEGAIN	0.795788	5.03541	6.58146	3.04032946896659e-06	5.14201268232106e-05	4.2449
CNTLN	0.631656	5.63705	6.67368	2.52722467080265e-06	4.49912497315261e-05	4.24383
CAMK2A	1.25043	3.90095	6.47224	3.78992659663539e-06	6.06947310718982e-05	4.23569
UBQLN4	-0.541229	6.21074	-6.72996	2.25891295314792e-06	4.11277944573139e-05	4.23195
ABHD2	-0.572493	8.14918	-6.76763	2.09593356990726e-06	3.87801452319252e-05	4.23041
ITGAX	0.80667	5.60768	6.64077	2.69922537872557e-06	4.7325142827807e-05	4.23041
USP31	0.443331	6.5706	6.74652	2.18571642393618e-06	4.00307860789936e-05	4.22848
ATP6V1D	-0.546506	6.52098	-6.75281	2.15856872309808e-06	3.97015256734301e-05	4.22781
GPR135	1.6149	2.58044	6.31503	5.21934396326564e-06	7.77086369441366e-05	4.22672
C1QTNF6	0.961352	4.34551	6.49471	3.6214795819762e-06	5.86370904941068e-05	4.22542
ELK4	0.557145	7.01366	6.74767	2.18069885462552e-06	4.00065837329943e-05	4.21339
POLE4	-0.711674	4.70597	-6.58286	3.0317724003699e-06	5.14201268232106e-05	4.21233
STON2	0.818993	5.216	6.62241	2.80033977008774e-06	4.87586730946347e-05	4.21018
RPS2	-0.544866	7.45954	-6.75513	2.14861995086914e-06	3.95521468506932e-05	4.20349
PRKAR2B	-0.707355	4.67131	-6.56996	3.11146116216285e-06	5.22551677567892e-05	4.20086
APMAP	-0.561984	6.49055	-6.73826	2.22191128149767e-06	4.05906628032587e-05	4.19988
INPP4A	0.418042	6.38324	6.71952	2.3063879186337e-06	4.17463926944668e-05	4.19802
LINC01444	-0.640256	4.64964	-6.5724	3.09622573432251e-06	5.21085001737474e-05	4.17668
PSG4	1.74302	2.77245	6.31183	5.25358713458882e-06	7.81110262977876e-05	4.17492
PEX11B	-0.509636	5.12226	-6.61544	2.8397880169663e-06	4.92199607616385e-05	4.17271
PTPRM	0.394788	7.59261	6.73701	2.2274334745171e-06	4.06229821873178e-05	4.16791
ZMYM2	0.425748	6.28958	6.69774	2.40869601343608e-06	4.33445147953983e-05	4.16753
BIRC5	-0.629124	6.72096	-6.72915	2.26256106418692e-06	4.11595982500155e-05	4.16484
SAA2	5.05226	-0.16466	7.15717	9.77132168547248e-07	2.19429016438909e-05	4.15459
ENSG00000291202	1.20303	4.74103	6.48335	3.70566166518419e-06	5.97320653223435e-05	4.15276
CCDC191	1.04723	4.09619	6.41293	4.27462892091919e-06	6.6765632669595e-05	4.1525
BLTP1	0.55216	7.70842	6.72828	2.26647537416127e-06	4.11924906338469e-05	4.15148
TPM3	-0.642128	7.76858	-6.7265	2.27451548054315e-06	4.12730185438375e-05	4.1444
CCDC18-AS1	1.33307	4.18043	6.39001	4.47866584524057e-06	6.92035390562226e-05	4.14287
LMNB2	-0.51975	8.08137	-6.72369	2.28728786583753e-06	4.14700232157879e-05	4.13979
MEX3C	-0.449447	6.61829	-6.70928	2.35392494352119e-06	4.24648059811223e-05	4.13849
IFITM2	0.857892	4.41326	6.50471	3.54898806417094e-06	5.77657846715583e-05	4.13486
TTC12	0.865597	4.20641	6.43934	4.05132616846629e-06	6.41573583723177e-05	4.12645
ATP1B1	-0.470876	5.67896	-6.64608	2.67068337493143e-06	4.69277221595095e-05	4.12611
ENSG00000206567	0.881711	3.83895	6.40642	4.3315843737407e-06	6.74120334455346e-05	4.12487
PROCR	-0.612634	5.93862	-6.67589	2.51608079432676e-06	4.48297259552146e-05	4.12441
SPOCK3	-2.78651	0.0575359	-6.39877	4.399539000782e-06	6.81755334924329e-05	4.12376
CCL5	4.9065	0.0191355	7.28037	7.70887004915907e-07	1.84196047267324e-05	4.12325
CDCA8	-0.484406	6.2156	-6.68878	2.45216437049599e-06	4.39804923715802e-05	4.11939
ZMYM5	0.652151	4.62333	6.49114	3.64771931259917e-06	5.89737323966742e-05	4.11817
HHAT	1.15765	3.61276	6.38477	4.52671391755366e-06	6.95922234300579e-05	4.11771
MRPL41	-0.735384	4.26142	-6.48968	3.65848433941326e-06	5.91036335668792e-05	4.11762
NDFIP2	-0.505525	6.49914	-6.69622	2.41602186555793e-06	4.34402336757459e-05	4.11686
TAF8	0.622002	5.20873	6.56096	3.16836332616815e-06	5.3004374100307e-05	4.10567
CACNG7	-1.75039	2.566	-6.27714	5.6405349004512e-06	8.26718344786511e-05	4.10402
ERMAP	0.965874	4.46218	6.46477	3.847757044684e-06	6.14279089257517e-05	4.09934
THEMIS2	0.609875	5.62091	6.60842	2.88004542136752e-06	4.97583585648556e-05	4.09756
BABAM1	-0.495037	6.48581	-6.6891	2.4505863469324e-06	4.39804923715802e-05	4.09456
PGM2	-0.493302	5.75355	-6.64447	2.67929360953194e-06	4.70408337868187e-05	4.09115
GPR84	2.61528	2.69415	6.23133	6.19709287327294e-06	8.89619804513346e-05	4.08955
FEM1C	0.434972	6.52373	6.67269	2.53222257197157e-06	4.50285453365535e-05	4.08467
FCGRT	0.923936	4.62321	6.45034	3.96194916756853e-06	6.28799674336683e-05	4.08338
ENSG00000183889	0.74637	6.05122	6.62044	2.81143249823335e-06	4.8878397700931e-05	4.07905
CDCA5	-0.594908	6.20261	-6.67069	2.54235656064148e-06	4.51122416596449e-05	4.07797
ENSG00000260922	-1.71295	1.52654	-6.22436	6.28664001928791e-06	8.98304839191714e-05	4.07711
SLN	2.44958	0.956939	6.24833	5.9842364035772e-06	8.6595420898823e-05	4.0758
NTRK3	1.02168	3.99945	6.39948	4.39315604701337e-06	6.81253883278978e-05	4.06533
CSTA	2.27187	1.87681	6.22402	6.29099268022774e-06	8.98333836026188e-05	4.06508
CLPP	-0.467619	5.81377	-6.63467	2.73240871223791e-06	4.78067786366794e-05	4.06081
EFHD2	-0.511289	7.06845	-6.68256	2.48280468165149e-06	4.44196328499103e-05	4.05983
GLIPR2	0.639491	5.23803	6.55353	3.21607778999202e-06	5.37204104920889e-05	4.05881
UBB	-0.585149	6.6825	-6.67652	2.51292543509289e-06	4.48103870007338e-05	4.05685
LTBP1	-0.630029	8.51078	-6.68049	2.49310649860627e-06	4.45671093987024e-05	4.05611
PRXL2B	-0.567484	5.63776	-6.61233	2.85752664997805e-06	4.94087355580869e-05	4.05461
GPRIN1	-0.54963	5.72061	-6.61379	2.84921811612896e-06	4.93438990223677e-05	4.05272
TOMM40	-0.497962	6.72747	-6.67244	2.53347968495576e-06	4.50285453365535e-05	4.05134
HAGLR	-0.804387	4.77264	-6.5004	3.58003797396805e-06	5.80529303823672e-05	4.04952
CFAP251	0.662889	4.79997	6.48629	3.68369552624661e-06	5.94222360299454e-05	4.04575
BRAF	0.521735	6.59187	6.65097	2.64464398858817e-06	4.66215415838409e-05	4.04307
RSPH3	0.454601	6.20237	6.63398	2.73616956443301e-06	4.78067786366794e-05	4.04086
NGEF	-0.973357	3.41679	-6.32557	5.10801274708632e-06	7.65798483966433e-05	4.03904
C1orf43	-0.619112	6.91368	-6.66794	2.5563856131034e-06	4.52869359676452e-05	4.03711
PEG10	-0.832514	7.9684	-6.67195	2.53598372048135e-06	4.50360751279576e-05	4.03519
FCRL2	5.42935	-1.01002	7.16122	9.6950615387724e-07	2.19080054479483e-05	4.02812
CELSR2	-1.08238	4.50315	-6.45381	3.93419158666986e-06	6.25770605938495e-05	4.02577
SSR2	-0.671912	6.55246	-6.65588	2.6187948232168e-06	4.62411666663925e-05	4.02462
TFDP1	-0.617858	7.35492	-6.66724	2.55998298583609e-06	4.53135827288468e-05	4.02375
KCND1	1.09961	3.80349	6.33541	5.00634559677639e-06	7.54191854412076e-05	4.01923
PGGHG	1.89675	3.23014	6.23059	6.20652834086343e-06	8.903838669517e-05	4.01502
TMA7	-0.61147	5.21379	-6.56094	3.16845525513685e-06	5.3004374100307e-05	4.01293
TNFAIP6	1.07996	3.86976	6.3019	5.36154449835173e-06	7.91184153376402e-05	4.00851
MPRIP	-0.574911	9.13047	-6.64615	2.67029360681984e-06	4.69277221595095e-05	4.00613
RESF1	0.686	5.29464	6.50792	3.52606762130563e-06	5.7471821765702e-05	4.00312
SLC8A1	0.993282	5.08399	6.519	3.44803386127382e-06	5.6548376633046e-05	3.98993
MCRIP1	-0.601564	5.87132	-6.59155	2.97927065234938e-06	5.08672690067765e-05	3.97974
DDX39A	-0.541383	6.6688	-6.6353	2.72893194325416e-06	4.77960507342767e-05	3.97862
TEX261	-0.530403	7.19469	-6.64065	2.69985917370388e-06	4.7325142827807e-05	3.97169
RNF152	1.2815	3.10615	6.23441	6.15790390115505e-06	8.85168018938941e-05	3.97149
LPAR6	1.61937	1.65797	6.16772	7.06531752048602e-06	9.86137934774218e-05	3.96466
DNAH11	1.10377	3.05582	6.24613	6.01137977162469e-06	8.68720622804615e-05	3.96241
SMARCD3	0.520281	5.43246	6.52691	3.39343708872206e-06	5.58771722802882e-05	3.96227
OGT	0.578192	7.50401	6.6293	2.7619340182207e-06	4.81403765108226e-05	3.95647
GLDN	2.67432	1.11768	6.25673	5.88188369911168e-06	8.54570592740735e-05	3.95604
DOC2A	2.02275	1.11579	6.18584	6.8059103741024e-06	9.58583915280213e-05	3.95478
ZNF268	0.553588	5.57909	6.54993	3.23954429233811e-06	5.39044233977982e-05	3.95137
HOXC4	1.4508	2.95582	6.21929	6.35249332387675e-06	9.03986430931197e-05	3.9466
HSP90AB1	-0.621165	8.70093	-6.62011	2.81330762820399e-06	4.8878397700931e-05	3.93841
MYADM	-0.531444	7.00673	-6.62213	2.80191192395259e-06	4.87586730946347e-05	3.93642
FCHO1	1.43709	2.44096	6.1795	6.89553206003845e-06	9.68685775702222e-05	3.92918
RBM43	0.572634	5.66881	6.53045	3.36928350979325e-06	5.56355830816203e-05	3.92562
CXCL8	0.775235	7.05479	6.59665	2.94892565915716e-06	5.06653513249478e-05	3.92506
EVA1C	-0.523421	5.43821	-6.51899	3.44807174591744e-06	5.6548376633046e-05	3.92478
ADI1	-0.557109	6.00682	-6.58145	3.04036226596958e-06	5.14201268232106e-05	3.92307
ACOT7	-0.474732	6.35697	-6.59877	2.93637196895116e-06	5.05298731191214e-05	3.92268
ATP5PB	-0.656644	6.93286	-6.6133	2.85196823897199e-06	4.93520451137215e-05	3.92023
EIF2B2	-0.521217	6.07477	-6.58091	3.04366482269834e-06	5.14357970974033e-05	3.92023
MLLT11	-0.660088	6.10481	-6.58993	2.98901964618596e-06	5.09498403941997e-05	3.91762
TRPV2	-1.40902	3.12421	-6.25066	5.95562143304413e-06	8.62452162080462e-05	3.91283
KLHL29	0.481336	6.47685	6.58244	3.03431204863322e-06	5.14201268232106e-05	3.90757
SCFD2	-0.637345	5.15572	-6.50126	3.57382522847585e-06	5.79956285952362e-05	3.90263
POLR2F	-0.507881	5.07359	-6.47925	3.73651481984756e-06	6.00401195829908e-05	3.89502
PAMR1	-0.549275	6.82052	-6.59559	2.95520941249157e-06	5.07330478680551e-05	3.89313
NIBAN2	-0.601084	8.59736	-6.59833	2.93899235804327e-06	5.053479473147e-05	3.89057
FMN1	0.632213	6.44234	6.5759	3.07453383478517e-06	5.18360657752565e-05	3.89039
TENM4	-0.568602	6.18791	-6.57142	3.1023432828209e-06	5.21424902069152e-05	3.89004
ADAMTS3	-1.0446	3.34416	-6.25063	5.95605128561664e-06	8.62452162080462e-05	3.88827
LRFN5	-1.54591	2.35881	-6.15926	7.18978311175484e-06	9.99320691801195e-05	3.8882
PDCL3	-0.588787	4.68448	-6.41938	4.21892186217857e-06	6.61820438206099e-05	3.88451
ANGPTL4	-1.05312	5.6733	-6.56293	3.15582513282667e-06	5.28771690986314e-05	3.8842
ECE1	-0.637867	8.63299	-6.5949	2.95928925879066e-06	5.07628319130747e-05	3.88307
CKAP2L	-0.449052	6.86689	-6.59168	2.97850176926781e-06	5.08672690067765e-05	3.87999
ALYREF	-0.646872	5.87194	-6.55263	3.22197232637899e-06	5.37556257212393e-05	3.87801
CALM2	-0.623627	7.23713	-6.59349	2.96767983665957e-06	5.08262128987392e-05	3.87447
ERLIN2	-0.505693	7.16432	-6.59255	2.97333311357226e-06	5.08672690067765e-05	3.8732
ZNF512	0.575905	6.16198	6.54609	3.26464528056801e-06	5.41971173571597e-05	3.87215
MEI1	2.4869	1.7158	6.12781	7.67311137501194e-06	0.000105065	3.87074
FAXDC2	0.962603	3.78612	6.29335	5.45617112067114e-06	8.03504710342101e-05	3.87008
LINC01724	2.4048	1.13226	6.13859	7.5037426078336e-06	0.000103466	3.86517
ADAMTS1	-0.531998	7.36839	-6.58706	3.00627023165497e-06	5.1163316017977e-05	3.86097
RPS20	-0.49261	6.61249	-6.5776	3.06404515351373e-06	5.16994929721475e-05	3.85969
HMOX1	-0.715337	7.33237	-6.58546	3.01600522387316e-06	5.12886732807589e-05	3.85629
PLAUR	-0.649495	7.31347	-6.58347	3.02809149937091e-06	5.14134311987306e-05	3.85223
CRACR2B	-0.737882	5.82281	-6.55044	3.23616639675094e-06	5.38896385822033e-05	3.8494
TTLL3	1.07925	5.39028	6.41008	4.29946479839345e-06	6.7008505367618e-05	3.84569
LINC02392	3.11642	1.62166	6.14057	7.47311706626477e-06	0.000103175	3.845
TARS2	-0.441932	5.93115	-6.528	3.3859857822467e-06	5.58262149383674e-05	3.84392
ZNF594	1.71127	2.71153	6.1314	7.61625546429693e-06	0.000104599	3.83904
PCYOX1	-0.504944	7.47297	-6.57379	3.08761287569634e-06	5.20160650062836e-05	3.83028
ERCC6L2	0.421328	6.34968	6.53703	3.32487476508054e-06	5.50703052138206e-05	3.82257
TTYH3	-0.41311	7.43248	-6.56956	3.1139619356544e-06	5.22566263434469e-05	3.82183
C21orf91	0.725337	4.35639	6.32	5.16651606865641e-06	7.7187536131314e-05	3.82075
RANGAP1	-0.545924	7.65209	-6.56755	3.12662382740383e-06	5.24284683312456e-05	3.81711
HMGCR	-0.445588	6.60673	-6.55107	3.2320835718544e-06	5.38630832667468e-05	3.80757
ENSG00000291143	3.23892	2.35054	6.0921	8.2625080676485e-06	0.000111166	3.80748
CXCL16	2.48029	1.01494	6.10886	7.98032888899964e-06	0.000108312	3.80011
PGM5	1.90718	1.1349	6.08963	8.30506645324881e-06	0.000111531	3.79872
ACY3	4.2192	-0.0806143	6.50159	3.57145068191662e-06	5.79956285952362e-05	3.79473
S100A13	-0.62932	4.96656	-6.40348	4.3575690669228e-06	6.76704843333893e-05	3.79228
MND1	-0.6204	4.01826	-6.30279	5.35177529832646e-06	7.90798863746107e-05	3.78842
ODF2L	0.834639	4.86551	6.35936	4.76739845421534e-06	7.24751697590265e-05	3.78826
PPIL1	-0.499365	4.98228	-6.40829	4.31515908099215e-06	6.72047221477109e-05	3.78694
HDGF	-0.582082	7.58645	-6.55244	3.22315235523691e-06	5.37556257212393e-05	3.78596
LZTS1	2.19982	0.12986	6.1238	7.7370381743889e-06	0.000105599	3.78016
ADAMTS14	1.90146	3.2845	6.13246	7.5995610984283e-06	0.000104521	3.77279
ASIC1	-0.781691	4.1843	-6.30457	5.33231011963478e-06	7.89021527476786e-05	3.76082
SERPINB7	-0.508426	5.63774	-6.47419	3.7750347988246e-06	6.05796540585284e-05	3.75686
DOCK11	0.652778	5.53387	6.43589	4.07979442897866e-06	6.44196862133698e-05	3.75594
SIGMAR1	-0.522484	6.62509	-6.52407	3.41292291037689e-06	5.60568703822754e-05	3.74703
MYLIP	1.31467	2.85586	6.10633	8.02224421222278e-06	0.000108813	3.7461
BCCIP	-0.493254	7.02139	-6.52918	3.37788006885187e-06	5.57350211360558e-05	3.74498
NCS1	-0.440982	7.87325	-6.53279	3.35339478448538e-06	5.55002219377213e-05	3.74477
SF3A3	-0.480395	6.71122	-6.52453	3.4097648295946e-06	5.60568703822754e-05	3.74385
SMIM10L2A	4.50282	-0.296577	6.66014	2.59656781390726e-06	4.588612247793e-05	3.7423
ENSG00000289137	4.65269	-0.554098	6.79101	2.00092180626103e-06	3.75680444596173e-05	3.74114
SPIN3	0.55065	5.34407	6.38478	4.52661659327723e-06	6.95922234300579e-05	3.74089
CKS1B	-0.698918	5.38916	-6.43491	4.087952867487e-06	6.44544819194163e-05	3.74088
DAG1	-0.48614	7.29997	-6.52679	3.39423880028543e-06	5.58771722802882e-05	3.73414
MIR497HG	0.735835	4.26455	6.24136	6.07060731225398e-06	8.76307614353179e-05	3.73166
STAC	-0.485904	6.66077	-6.51403	3.48279981266081e-06	5.68604359856487e-05	3.72882
ZNF217	0.363975	7.05498	6.51736	3.45944027691712e-06	5.66489887403191e-05	3.72821
ENSG00000287126	0.983583	3.89984	6.22054	6.33625982392857e-06	9.0241679387109e-05	3.72572
MAD2L1	-0.46265	6.30607	-6.50174	3.57036798417723e-06	5.79956285952362e-05	3.72008
RPS17	-0.614935	6.75868	-6.51141	3.50131187238607e-06	5.71186129716757e-05	3.71873
SLC35B4	-0.424601	7.17181	-6.51681	3.46331995124241e-06	5.66696525355221e-05	3.71687
SLC27A1	0.631825	6.01659	6.45205	3.94824777986436e-06	6.27084871155566e-05	3.7137
MSI2	-0.462353	7.12986	-6.51402	3.4828592995644e-06	5.68604359856487e-05	3.71018
PLA2G2D	5.25969	-0.951253	6.90847	1.58677392380664e-06	3.20134966473123e-05	3.70938
NPM1	-0.55927	8.01372	-6.51456	3.47906176468259e-06	5.68604359856487e-05	3.70791
CPEB3	1.63001	2.75198	6.0745	8.57018041378913e-06	0.000114286	3.70788
ACAD11	0.633657	5.49637	6.38161	4.5560107904801e-06	6.98997318159554e-05	3.70534
SOCS1	0.855114	4.04821	6.22919	6.22447539940149e-06	8.91776594614451e-05	3.70456
NBEAL1	0.51931	6.45086	6.48076	3.72514484213953e-06	5.99122849499529e-05	3.6991
CCDC137	-0.406948	5.98589	-6.46409	3.85303443220872e-06	6.14668307947342e-05	3.6988
CCT3	-0.688507	7.26475	-6.50761	3.52827287170261e-06	5.7471821765702e-05	3.69545
TTLL6	5.63045	0.0244513	6.76819	2.09360418211585e-06	3.87701824931086e-05	3.69314
IFRD2	-0.505872	6.23494	-6.47275	3.7860097947392e-06	6.06947310718982e-05	3.68021
SOX5	1.24594	3.88277	6.15409	7.26706686754331e-06	0.00010083	3.67959
KANK1	-0.714488	4.36323	-6.28757	5.5212821173865e-06	8.11223211525504e-05	3.67948
FTSJ3	-0.385159	6.80419	-6.49331	3.63170819387237e-06	5.87587585806794e-05	3.67825
ODF2	-0.38717	6.70968	-6.48724	3.67657819140607e-06	5.93516515194321e-05	3.67586
MAN2A1	-0.494266	7.59361	-6.49794	3.59790044078193e-06	5.82989137290773e-05	3.67323
INPP5A	-0.4825	5.31512	-6.3791	4.57934558802439e-06	7.00591330668212e-05	3.66683
MYO6	0.419503	6.46315	6.46497	3.84615728471607e-06	6.14279089257517e-05	3.66512
SPDL1	-0.497412	6.56039	-6.47897	3.73864011446192e-06	6.00401195829908e-05	3.65839
TAF13	-0.535554	6.48428	-6.47021	3.80553214109516e-06	6.08885142575225e-05	3.65147
STIP1	-0.60528	7.65079	-6.48271	3.71044369069046e-06	5.97646465893356e-05	3.64094
HLA-F-AS1	1.2159	3.13376	6.07836	8.50169099184514e-06	0.000113874	3.63754
PDE4D	0.477374	6.12491	6.41583	4.24951283829225e-06	6.65654514640743e-05	3.63671
MYH3	1.39537	2.91633	6.04737	9.06737839060073e-06	0.000119836	3.6345
ENSG00000233178	0.852179	3.60305	6.13118	7.61973431292598e-06	0.000104599	3.63381
EBF1	0.51274	5.58232	6.38225	4.55002994187331e-06	6.98574809799101e-05	3.6276
SEC11C	-0.629932	4.96609	-6.34006	4.95893123712971e-06	7.48611878810209e-05	3.62585
HOTAIR	1.98105	1.04706	5.99793	1.00513675799707e-05	0.000129983	3.61916
POFUT1	-0.524927	7.84917	-6.47215	3.79061698120872e-06	6.06947310718982e-05	3.61884
FCRL1	6.21561	-0.385201	6.79532	1.98390987025754e-06	3.73458094533349e-05	3.61707
NFE2	2.56619	1.49631	6.00223	9.96160919690978e-06	0.00012925	3.61681
ZBTB20	1.30684	5.39653	6.31629	5.20586359995041e-06	7.75612768146775e-05	3.61505
ENSG00000283959	0.913972	4.10897	6.16501	7.10489535251023e-06	9.89111090618274e-05	3.61382
DOK5	-1.38175	2.0887	-6.01717	9.65600061182806e-06	0.000126304	3.60833
CCDC71L	0.535982	6.52693	6.43287	4.10493539466756e-06	6.4628102853646e-05	3.60752
HNRNPAB	-0.507662	6.68287	-6.45417	3.93133439393362e-06	6.25770605938495e-05	3.59926
PLK2	0.455504	6.22405	6.41375	4.26754462823343e-06	6.6765632669595e-05	3.59487
AURKAIP1	-0.627304	5.90778	-6.41626	4.24582915514311e-06	6.65559084363056e-05	3.59313
GTPBP1	0.432764	6.76084	6.44196	4.02990546273216e-06	6.38648561180276e-05	3.58983
DLGAP1-AS2	0.819984	4.56786	6.19442	6.68654461049786e-06	9.46080508026521e-05	3.58944
RUBCNL	1.52734	2.55808	5.98852	1.02509739400671e-05	0.000131934	3.58502
PSMG3-AS1	0.675328	4.29447	6.18827	6.77178697008399e-06	9.55020484223963e-05	3.5839
CAVIN1	-0.585202	8.22121	-6.45255	3.94426447000365e-06	6.26912167743311e-05	3.58184
ANXA8L1	1.49892	3.74274	6.13009	7.63695668888581e-06	0.000104702	3.57475
PDZD8	-0.425858	6.69274	-6.43639	4.07567285724228e-06	6.44015810318109e-05	3.57163
MMP25-AS1	1.67022	2.83328	5.99922	1.0024495265068e-05	0.000129791	3.56676
DMPK	0.577163	6.06227	6.37321	4.6346058753191e-06	7.0754547241825e-05	3.56632
ABAT	1.15001	3.61932	6.07667	8.53153492524277e-06	0.00011411	3.56605
C11orf98	-0.598672	4.94928	-6.30911	5.28294817446188e-06	7.83323712881854e-05	3.56179
VASN	-0.540461	5.50882	-6.34693	4.88985404430062e-06	7.39516430132862e-05	3.55746
RPS14	-0.541588	6.58115	-6.42949	4.13314836331747e-06	6.49777747052263e-05	3.55476
MLLT1	-0.381114	7.28284	-6.43892	4.05484094216132e-06	6.41660794706932e-05	3.55339
EPHX2	4.04093	0.172073	6.37054	4.65989991856385e-06	7.10905661994857e-05	3.54722
LMNA	-0.588706	8.37611	-6.43363	4.09857204298444e-06	6.45748817951435e-05	3.54515
MALAT1	0.972019	7.56728	6.42397	4.17975799339686e-06	6.56628454579501e-05	3.54343
BUD23	-0.628947	6.21464	-6.41065	4.29447530841624e-06	6.69789635998521e-05	3.54228
ZNF432	0.613859	5.61329	6.32824	5.08021919422979e-06	7.63726285532546e-05	3.53991
SRPX	-0.701543	7.1175	-6.43149	4.11641477066164e-06	6.47617347058744e-05	3.53865
MRPL52	-0.53068	4.83583	-6.27219	5.69814805065648e-06	8.32574257456199e-05	3.53828
LTBR	0.601392	5.39458	6.31099	5.26262625327149e-06	7.8191718003309e-05	3.53702
ADISSP	-0.583324	5.05525	-6.30247	5.3552805536391e-06	7.90798863746107e-05	3.53648
ARL5B	0.464413	6.09497	6.37788	4.59070956017448e-06	7.01833902250403e-05	3.5356
NDUFAF8	-0.739231	4.4281	-6.21037	6.4702547989105e-06	9.17877299389349e-05	3.52175
CLTA	-0.591919	6.50325	-6.41175	4.28488345469081e-06	6.68775465228167e-05	3.5204
ENSG00000261324	1.96405	2.04448	5.93989	1.13484040122698e-05	0.00014281	3.51572
ZNF805	1.02919	4.8489	6.1824	6.85436402915626e-06	9.64780705482281e-05	3.50997
NSFL1C	-0.409529	6.4054	-6.40189	4.37171903665615e-06	6.78415582118511e-05	3.50857
ENSG00000250264	2.20764	2.91312	5.97867	1.04640407363231e-05	0.000134183	3.50098
MECOM	-0.747673	4.77597	-6.26303	5.80626979898034e-06	8.4528667524093e-05	3.49843
TTLL12	-0.385915	6.23706	-6.38907	4.48723417797512e-06	6.92370958551713e-05	3.49779
TGFA	-0.627246	7.65087	-6.41343	4.2702705817871e-06	6.6765632669595e-05	3.49653
LSM4	-0.599652	6.2137	-6.38595	4.51590977512954e-06	6.9580366414238e-05	3.49442
ACVRL1	2.71466	0.373139	5.99195	1.01777560733073e-05	0.000131148	3.49139
ENSG00000249209	-0.740761	4.80874	-6.25545	5.89729991712719e-06	8.55661853927409e-05	3.48766
PLEKHO1	-0.471069	6.51064	-6.39299	4.45158790595896e-06	6.88342678487139e-05	3.48273
HAUS1	-0.651153	4.70683	-6.22954	6.22000399569553e-06	8.91726135753753e-05	3.48002
NABP2	-0.479095	6.153	-6.37583	4.60990226768394e-06	7.04270743054495e-05	3.47826
RPL4	-0.558792	8.09652	-6.4036	4.3564914615262e-06	6.76704843333893e-05	3.47736
ATM	0.461829	6.82035	6.38694	4.50680606056336e-06	6.94895566944984e-05	3.47408
CLIP4	0.493895	6.41367	6.36179	4.74385607885859e-06	7.22126519268314e-05	3.47158
ATG16L2	1.33693	4.34157	6.10106	8.11046818912162e-06	0.000109666	3.47132
ENSG00000287097	4.60131	-0.504811	6.65004	2.64956910799294e-06	4.66703596825315e-05	3.46839
BAD	-0.60184	5.37384	-6.31013	5.27189409580592e-06	7.82220448156316e-05	3.46693
SCCPDH	-0.556813	5.92225	-6.35231	4.83642002811772e-06	7.32671943797707e-05	3.46063
SEPTIN9	-0.537097	8.26064	-6.3937	4.44515496158385e-06	6.88331291905344e-05	3.45964
RNASEH2A	-0.641748	5.66104	-6.33787	4.98122282887184e-06	7.51453043898381e-05	3.45816
ZNF229	3.53021	1.03282	6.00388	9.92731982606387e-06	0.000128918	3.44993
ELAC2	-0.465193	6.80589	-6.38447	4.52953819350294e-06	6.95922234300579e-05	3.44849
MGLL	-0.430362	7.75469	-6.38935	4.48474479703258e-06	6.92370958551713e-05	3.44583
OTUD1	0.846577	4.71533	6.15652	7.23065323202395e-06	0.000100404	3.44355
STXBP5-AS1	0.619327	5.26678	6.24092	6.07602424770936e-06	8.76307614353179e-05	3.43869
SPACA6	0.467929	5.2506	6.2649	5.78407341878169e-06	8.43189369493509e-05	3.43783
FBN1	-0.615802	9.42819	-6.36902	4.6744259421365e-06	7.12619526727964e-05	3.4371
ANP32E	-0.489331	6.97756	-6.37975	4.57329954640577e-06	7.00161163936295e-05	3.43474
RAN	-0.551242	7.42099	-6.38024	4.56870040795e-06	6.99952062500366e-05	3.42792
ENSG00000262580	2.25148	2.03577	5.89745	1.24047367406925e-05	0.000153363	3.42741
LINC00910	1.26887	3.3882	6.00798	9.84297593927222e-06	0.000128053	3.42721
IL20RB	1.28923	4.72787	6.11847	7.82300287609283e-06	0.000106441	3.41711
COL9A2	1.36679	2.75906	5.92465	1.17165587532893e-05	0.000146343	3.4163
ENSG00000293279	0.823154	3.82747	6.04624	9.08878427903301e-06	0.000119912	3.41624
FKBP9P1	-0.74509	4.48907	-6.14944	7.33720140731774e-06	0.000101557	3.41284
PTDSS1	-0.555281	6.76148	-6.3646	4.71671749177435e-06	7.185608744682e-05	3.40773
ACKR3	1.89116	1.81894	5.89713	1.24129557065965e-05	0.000153377	3.4053
RNF144B	1.49059	3.04103	5.93649	1.14294422562743e-05	0.000143351	3.4011
ANGPTL2	-0.504902	6.73935	-6.35765	4.78401056490509e-06	7.26432707616486e-05	3.39988
CASC15	1.91263	1.55529	5.87995	1.28691925928091e-05	0.000157664	3.39667
FGF1	-0.892223	4.35785	-6.14966	7.33384947134027e-06	0.000101557	3.39483
FST	0.859353	4.99676	6.14006	7.48098679919059e-06	0.000103218	3.39211
RBPJ	-0.484599	8.07152	-6.36148	4.74679433166487e-06	7.22126519268314e-05	3.38824
RBP5	2.01888	1.64185	5.8857	1.27145539920113e-05	0.000156212	3.38634
QRICH1	0.541751	5.94833	6.2879	5.51749838993632e-06	8.11223211525504e-05	3.384
EMP3	-0.559424	5.67772	-6.30515	5.32596278031372e-06	7.88621356143854e-05	3.38384
LINC02202	1.60757	2.13003	5.88664	1.26896271007514e-05	0.000156082	3.38258
RNF40	-0.420824	7.61566	-6.35754	4.78516741066662e-06	7.26432707616486e-05	3.37967
PIAS3	-0.405025	6.35786	-6.33386	5.02220716971916e-06	7.56055221210573e-05	3.37953
SMTN	-0.505643	7.88961	-6.35305	4.82917212915721e-06	7.32086262268874e-05	3.36997
GPAT4	-0.422218	7.14462	-6.34826	4.87661211559665e-06	7.38244049499555e-05	3.36548
CMSS1	-0.480501	5.48385	-6.2558	5.89309430977351e-06	8.55625121515607e-05	3.35861
PAK1IP1	-0.52844	4.77359	-6.17505	6.95905466182147e-06	9.74447705815726e-05	3.35506
SOS1	0.408227	7.43498	6.34263	4.93304717127568e-06	7.45224041617418e-05	3.35397
LINC01550	0.962374	3.65754	6.02882	9.42443293494415e-06	0.000123691	3.35096
ENSG00000242588	0.653694	7.05863	6.32598	5.10376068146828e-06	7.65798483966433e-05	3.34496
MGA	0.53097	6.84887	6.32494	5.11462926539546e-06	7.66238715136892e-05	3.34435
DAP3	-0.46017	6.43963	-6.32173	5.1482350531942e-06	7.702072731966e-05	3.34411
TIMM50	-0.391748	6.56016	-6.32556	5.10815322823138e-06	7.65798483966433e-05	3.34397
CBFB	-0.485499	6.99189	-6.33556	5.00478498858823e-06	7.54191854412076e-05	3.34208
OLFML2A	0.502665	6.64963	6.32575	5.10612110434305e-06	7.65798483966433e-05	3.33967
TXNDC17	-0.552504	4.9379	-6.20524	6.53909147445503e-06	9.25822447606295e-05	3.33305
PSMB6	-0.623244	5.76952	-6.28155	5.58977758103787e-06	8.19834045218888e-05	3.33254
MFSD6	0.478714	6.2967	6.29753	5.40968748025925e-06	7.97744649677468e-05	3.33189
RAB11FIP4	2.19566	2.15859	5.84997	1.37070375803343e-05	0.000165445	3.33133
SIK3	0.615102	5.98019	6.2689	5.73673333809058e-06	8.36851774278874e-05	3.32234
CIP2A	-0.500012	6.45553	-6.31405	5.2298467394345e-06	7.78114929314626e-05	3.32053
LCOR	0.555717	6.95436	6.31833	5.18415476715357e-06	7.7346575438376e-05	3.3195
DLGAP5	-0.444771	6.72097	-6.31832	5.18430713973963e-06	7.7346575438376e-05	3.31527
DDX10	-0.499783	5.54734	-6.2287	6.23070724315702e-06	8.92079037036132e-05	3.30987
TEAD2	0.971269	3.08235	5.94158	1.13083202177948e-05	0.000142576	3.3094
SERBP1	-0.528786	8.03457	-6.32317	5.13311414181351e-06	7.68476175255732e-05	3.30857
IL33	1.67815	2.68322	5.87729	1.29414868257099e-05	0.000158013	3.29947
ZFP36	0.569055	5.71146	6.23679	6.12791133473134e-06	8.8288191009665e-05	3.29839
SH3KBP1	-0.481679	7.43568	-6.31792	5.18852290176895e-06	7.73561596263734e-05	3.29807
DNALI1	-0.914595	3.88082	-6.00742	9.85429787466846e-06	0.000128124	3.28564
TMCO3	-0.522803	7.66086	-6.31015	5.27173895504023e-06	7.82220448156316e-05	3.27999
ERCC5	-0.418123	7.30988	-6.30778	5.29736558543603e-06	7.84923820626415e-05	3.27864
TCP11L2	1.13052	3.13463	5.89307	1.25191751064236e-05	0.000154337	3.2785
CARD16	0.96485	3.22316	5.93833	1.1385420292368e-05	0.000142965	3.27822
KCNA1	4.31223	-0.00642366	6.35458	4.81413917735554e-06	7.30318744999249e-05	3.27575
KCTD10	-0.433921	7.07642	-6.30383	5.34032138260702e-06	7.89667194608448e-05	3.27254
TCHP	-0.386411	6.17099	-6.27205	5.69971844766301e-06	8.32574257456199e-05	3.26931
STAP2	2.25097	0.939423	5.83232	1.42263714132376e-05	0.000169963	3.26487
LINC02605	2.33045	1.85634	5.8145	1.47713113571795e-05	0.000175024	3.26398
HSPG2	0.699585	7.44868	6.29533	5.43413141877523e-06	8.00803791379484e-05	3.26346
CYB5B	-0.484049	6.72642	-6.29027	5.49075010794745e-06	8.0804730344559e-05	3.25571
RPL23	-0.428816	6.68649	-6.28591	5.54007247485358e-06	8.13094840241562e-05	3.24707
TNFRSF21	-0.366462	6.54048	-6.27407	5.67616928241886e-06	8.30816177321186e-05	3.23523
ELFN2	0.953653	4.06264	6.07636	8.53711341334585e-06	0.00011411	3.23454
URM1	-0.425257	6.06434	-6.25125	5.94847508391726e-06	8.62452162080462e-05	3.23437
KCNJ5-AS1	1.11324	2.38312	5.84931	1.37260818569906e-05	0.000165445	3.23305
ZYX	-0.576501	7.60511	-6.28736	5.52357268010252e-06	8.11223211525504e-05	3.23231
DCBLD2	-0.671412	9.31979	-6.27065	5.71615893509538e-06	8.34412735178319e-05	3.22979
MYO1F	1.85023	1.75531	5.79502	1.53913459316246e-05	0.000180079	3.22643
PHB1	-0.585195	6.69627	-6.27548	5.65980939435501e-06	8.28982095866017e-05	3.22441
CLCN6	0.531409	5.60685	6.18093	6.87522204547356e-06	9.66459784677998e-05	3.22372
RALGPS2	0.485704	5.46337	6.16775	7.06480718187274e-06	9.86137934774218e-05	3.2149
TRMT6	-0.501138	5.55539	-6.19207	6.71897350562199e-06	9.49427796669091e-05	3.21054
RFC5	-0.446763	6.03945	-6.24101	6.07494644444855e-06	8.76307614353179e-05	3.20877
ZBED6	0.660162	6.86557	6.26254	5.81216044926278e-06	8.45575600844359e-05	3.20863
FAM20B	-0.393887	7.17976	-6.27312	5.68729835622789e-06	8.31882667673117e-05	3.2079
NATD1	0.96115	4.47225	5.9968	1.00751966130874e-05	0.000130136	3.20724
KRBA2	0.790028	3.98598	5.95922	1.08981960190221e-05	0.000138534	3.20506
SLC38A3	2.45443	0.57367	5.80635	1.5027487110681e-05	0.000176961	3.20475
PITHD1	-0.486412	5.85883	-6.22524	6.2751770806014e-06	8.97259137654288e-05	3.2029
GCSH	-0.535527	4.84884	-6.11818	7.82768038669682e-06	0.000106441	3.20243
GLTP	-0.513339	6.74729	-6.26421	5.79219498339722e-06	8.43805094216575e-05	3.20048
PTTG1	-0.613062	5.89984	-6.2263	6.26149035419926e-06	8.9589387434042e-05	3.19305
N4BP2L1	2.04909	1.63359	5.78127	1.58454159521439e-05	0.000184095	3.18518
LYPLA2	-0.44058	6.0601	-6.23221	6.18591360534758e-06	8.88604231775477e-05	3.18458
GDPD1	1.1707	3.1317	5.84526	1.38438769973233e-05	0.000166219	3.17959
TMEM147-AS1	0.939823	4.46352	5.97424	1.05613638855974e-05	0.000135046	3.17733
PDLIM5	-0.432108	7.46714	-6.25988	5.84393461908189e-06	8.49627244015345e-05	3.17544
PSMG1	-0.540274	5.5471	-6.17723	6.9278645611963e-06	9.70708168419272e-05	3.17248
CCDC188	0.958823	3.23556	5.84957	1.371878572812e-05	0.000165445	3.16859
SLC25A18	1.52226	1.86537	5.77482	1.60627206487494e-05	0.00018595	3.1666
SEC14L2	-0.525691	6.34841	-6.23632	6.13384327783334e-06	8.8288191009665e-05	3.1626
LOXL2-AS1	1.23769	3.40622	5.88009	1.28655686447983e-05	0.000157664	3.16074
TFAP2A	0.889104	5.09913	6.05329	8.95630978345497e-06	0.000118585	3.15475
ADGRF3	2.13863	1.29725	5.76584	1.63708154271966e-05	0.000188308	3.1522
CDK2AP1	-0.531126	6.15708	-6.22202	6.31693542243918e-06	9.00852283478071e-05	3.15148
PRDX2	-0.644901	5.56894	-6.17754	6.92338390898647e-06	9.70708168419272e-05	3.14843
TCOF1	-0.377353	7.54762	-6.24718	5.99833732136888e-06	8.67414871963885e-05	3.14805
MELTF	0.847526	4.1802	5.97312	1.05860454566124e-05	0.000135187	3.14704
SRF	-0.419025	6.26701	-6.21764	6.37418483989998e-06	9.06029897663525e-05	3.13984
DCLRE1B	-0.449777	6.04798	-6.21041	6.46983248084047e-06	9.17877299389349e-05	3.13976
LINC01002	1.36296	3.91736	5.92205	1.17805899192105e-05	0.000146779	3.13871
ENSG00000264112	1.80988	3.88101	5.84562	1.38331181810754e-05	0.000166182	3.13829
PLAT	-0.775476	4.08066	-6.01102	9.78070606840963e-06	0.00012755	3.1372
ABCD1	0.686304	5.47339	6.14867	7.34888362987617e-06	0.000101654	3.13655
GTF3C6	-0.570291	4.30554	-6.00975	9.80652687033737e-06	0.000127733	3.13434
IGFBP3	-0.711784	8.35925	-6.23647	6.13188342911986e-06	8.8288191009665e-05	3.13174
DNMBP	-0.588051	6.44823	-6.22202	6.31695198780355e-06	9.00852283478071e-05	3.12453
PABPC4	-0.508136	7.79662	-6.23578	6.14064550324313e-06	8.83273713316992e-05	3.12314
PAX8-AS1	1.06043	5.23546	6.04676	9.07882129555052e-06	0.000119912	3.1188
BCL2L11	0.941408	3.962	5.90195	1.2287947721318e-05	0.000152179	3.11194
MESD	-0.437139	6.68351	-6.22099	6.33038741920156e-06	9.02173975318469e-05	3.11059
PSME2	0.507429	6.22919	6.19147	6.72730325230987e-06	9.49984741069825e-05	3.10735
ULBP2	-0.51669	4.62638	-6.05638	8.89910361759368e-06	0.000118116	3.10645
RPS3	-0.556165	6.60961	-6.21588	6.39724254248658e-06	9.08710672964235e-05	3.10508
ENSG00000255031	1.57113	2.93443	5.79474	1.54004616311298e-05	0.000180079	3.10427
RANBP1	-0.512683	6.37246	-6.20904	6.48810684266102e-06	9.19807052586286e-05	3.10192
SRP14-DT	1.02088	3.63378	5.86382	1.33133136469998e-05	0.000161732	3.09773
COX6B1	-0.664898	5.26578	-6.12725	7.68192312553069e-06	0.000105119	3.0964
INTS6	0.415701	6.42309	6.18922	6.75857487275997e-06	9.53778545277105e-05	3.09259
SCARA3	-0.650113	7.08133	-6.21905	6.35563261214561e-06	9.03986430931197e-05	3.09143
RPL34	-0.511571	5.86484	-6.17068	7.02225237221048e-06	9.81392636240235e-05	3.08803
PPP1R26-AS1	1.8964	1.73072	5.72462	1.78649640988957e-05	0.000201218	3.08745
ZNF302	0.597246	4.72197	6.00977	9.80612001981122e-06	0.000127733	3.08632
SLC39A1	-0.470238	6.61404	-6.20821	6.49921233160677e-06	9.20778459127116e-05	3.08543
AK1	-0.464649	5.42056	-6.13378	7.57889139139219e-06	0.000104369	3.08323
OPN3	-0.669575	4.54585	-6.01549	9.68985041140065e-06	0.000126517	3.07544
SLC39A10	-0.420839	6.06735	-6.17861	6.90821098774177e-06	9.69837558123437e-05	3.06176
APOBEC3H	4.64942	-0.489996	6.43808	4.06170029225949e-06	6.42276756222304e-05	3.05235
WFIKKN2	-4.24452	-0.137102	-6.13192	7.60804773928916e-06	0.000104571	3.04765
ENSG00000272941	2.66785	0.792089	5.80618	1.50328234694648e-05	0.000176961	3.04409
MAMDC2	-1.18583	2.44334	-5.76673	1.63400703669639e-05	0.000188201	3.03621
SNRPD2	-0.674438	5.6577	-6.13674	7.53255231622561e-06	0.000103797	3.03465
ENSG00000253227	1.46635	1.92234	5.71289	1.83151508917055e-05	0.000205327	3.02981
AP5Z1	0.583013	5.982	6.11568	7.86828717407315e-06	0.000106859	3.02962
AVIL	1.59036	2.46494	5.72273	1.79366529328303e-05	0.000201815	3.0285
DNAAF9	0.709551	4.80217	5.98591	1.03068049974607e-05	0.000132495	3.02367
VAC14	-0.35012	7.36335	-6.18644	6.79742188676112e-06	9.58011647165395e-05	3.02242
RPS27A	-0.552416	6.73686	-6.17778	6.92003869032232e-06	9.70708168419272e-05	3.01856
CD320	-0.60164	5.62901	-6.11927	7.80998354062244e-06	0.000106334	3.01841
ENSG00000276900	1.00001	2.89675	5.75074	1.69027494942767e-05	0.000192889	3.01769
DOK6	-0.934429	3.80774	-5.84165	1.39495386609679e-05	0.000167326	3.01406
PODNL1	0.872824	3.86818	5.89458	1.24797844453399e-05	0.000153939	3.01266
TFPI	-0.529074	7.5791	-6.18167	6.86469529947102e-06	9.65607042514286e-05	3.00904
GABRB1	-2.97041	-0.175992	-5.79765	1.5306245407029e-05	0.000179399	3.00824
DRGX	1.7319	2.42998	5.76712	1.63265590646269e-05	0.000188201	3.00504
ENSG00000268858	0.876068	4.3242	5.90237	1.22771246011365e-05	0.000152153	3.00314
COL6A1	-0.542117	8.61623	-6.17228	6.99901362720139e-06	9.78940749374216e-05	3.00028
KCNS1	0.721493	4.53368	5.97941	1.04479006182046e-05	0.00013407	2.99663
RPS9	-0.507004	6.3255	-6.15343	7.27699664874147e-06	0.000100853	2.99448
ADGRA2	1.4317	3.12453	5.73808	1.73622000862846e-05	0.000196784	2.99448
ENSG00000237265	0.995207	3.07143	5.77599	1.60230739446757e-05	0.000185689	2.99428
CORO6	0.96343	3.69961	5.81662	1.47053928455748e-05	0.00017448	2.99371
RPL7A	-0.548274	7.25608	-6.1722	7.00018606814157e-06	9.78940749374216e-05	2.99134
LPCAT1	-0.469996	6.74337	-6.16673	7.07976199391184e-06	9.87517317295125e-05	2.99127
PRRG1	0.50855	5.55536	6.07986	8.47525017521315e-06	0.000113605	2.9898
LYRM9	1.58008	2.23306	5.68855	1.92870555652658e-05	0.000212915	2.98645
PPFIA1	0.345045	7.25776	6.16639	7.08465773098841e-06	9.87563879977059e-05	2.98524
DAP	-0.478255	6.82071	-6.16297	7.13497155215252e-06	9.92659795379163e-05	2.98456
ARSB	-0.423493	6.5151	-6.15385	7.27065645496171e-06	0.00010083	2.98282
RABL6	-0.362015	7.29866	-6.16567	7.09521451416881e-06	9.88398994869539e-05	2.97887
FOSB	1.82235	5.65347	6.02711	9.45802396950927e-06	0.000124014	2.97173
UGCG	0.440557	6.83784	6.14831	7.3544011352338e-06	0.000101665	2.96588
SHC1	-0.543186	7.98633	-6.15911	7.19208073644799e-06	9.99320691801195e-05	2.96151
TRIR	-0.597961	5.9553	-6.12353	7.74140799200843e-06	0.000105599	2.95992
MVP-DT	1.66875	3.20203	5.73134	1.76121719462327e-05	0.000198992	2.95944
PRCC	-0.438996	6.14022	-6.12498	7.71813907177924e-06	0.000105427	2.95731
C2orf49-DT	0.957345	3.33139	5.75757	1.66602152999689e-05	0.000190826	2.94892
HDAC11	0.978432	3.42725	5.78108	1.58514930961206e-05	0.000184095	2.94397
MYEOV	2.09724	1.3098	5.6513	2.08777289429262e-05	0.000226692	2.93981
ELOF1	-0.516051	5.47983	-6.07571	8.54862620830621e-06	0.000114165	2.93814
ASF1A	-0.561662	6.0036	-6.10306	8.07677728369098e-06	0.0001094	2.9361
FBXO5	-0.483697	5.69603	-6.09452	8.22111668884339e-06	0.000110816	2.93521
P3H4	-0.465349	6.17857	-6.11673	7.85125750625852e-06	0.000106694	2.93323
ECT2	-0.460862	7.17944	-6.14319	7.43266211272932e-06	0.000102682	2.9322
DOCK9	0.469066	6.32964	6.10455	8.05198093428476e-06	0.000109148	2.92286
HSPE1	-0.596615	5.37881	-6.05688	8.88972307006895e-06	0.000118064	2.92078
GLRX3	-0.500498	6.50604	-6.12569	7.70685347035588e-06	0.000105394	2.91781
ZC3H12D	2.26353	1.35629	5.6429	2.12550168722913e-05	0.000229578	2.91487
RPS28	-0.547925	5.66834	-6.07521	8.55739984062712e-06	0.000114211	2.91273
PFDN2	-0.653525	4.66584	-5.95647	1.09612616216821e-05	0.000139173	2.91262
DNAJC3	-0.442212	7.19257	-6.13339	7.58500673967025e-06	0.000104387	2.91231
TACC3	-0.463018	7.07695	-6.13037	7.63244501655359e-06	0.000104702	2.90686
WDR1	-0.600562	8.30829	-6.12898	7.65452649136068e-06	0.000104877	2.90203
ST3GAL5	-0.800291	3.65155	-5.84639	1.38108354902208e-05	0.00016612	2.89801
GALNT7	-0.444171	6.82288	-6.1213	7.77723688649594e-06	0.000106021	2.89625
PSME3IP1	-0.406911	6.85603	-6.12017	7.79548877249644e-06	0.000106203	2.89301
TTC14	0.456436	6.01481	6.06688	8.70681773052999e-06	0.000115848	2.89164
CLEC2D	1.13061	3.58385	5.75022	1.69212270450561e-05	0.000192998	2.89158
BCL9L	0.434817	7.50651	6.12493	7.71901026193708e-06	0.000105427	2.89136
ALOXE3	1.70654	3.29059	5.7138	1.82798151965102e-05	0.000205084	2.89074
CCDST	1.97355	1.4521	5.62146	2.22491120793952e-05	0.000237969	2.87953
PBK	-0.524189	6.05836	-6.08867	8.32153746142541e-06	0.000111683	2.87296
DCAF13	-0.478464	6.54372	-6.09992	8.12957280343807e-06	0.000109856	2.86747
CHRNA9	0.561451	5.54912	6.01578	9.68398162835215e-06	0.000126517	2.86398
WTAP	0.523778	6.71077	6.09067	8.28709008218279e-06	0.000111359	2.86069
SLC16A7	0.450146	6.73293	6.09251	8.25552644794657e-06	0.000111142	2.8568
PSMD7	-0.485826	6.55185	-6.0967	8.18412599656768e-06	0.000110386	2.85614
IMP4	-0.345749	6.20089	-6.07812	8.50581366483716e-06	0.000113874	2.85608
EHBP1	-0.396428	6.99375	-6.10216	8.09200948720332e-06	0.000109485	2.85167
KRT10	-0.583705	5.20701	-6.00129	9.98129919980015e-06	0.000129386	2.85001
ATAD3A	-0.506221	6.71777	-6.09854	8.15285905330514e-06	0.000110102	2.84999
EVC2	0.665031	4.85161	5.91602	1.1930437696861e-05	0.000148346	2.84682
MAZ	-0.441842	6.87186	-6.09813	8.15986385905572e-06	0.000110128	2.84218
MAPKAP1	-0.527639	7.59208	-6.10283	8.08070120299399e-06	0.0001094	2.84186
LRCH1	0.382306	6.04064	6.05002	9.01762186712223e-06	0.000119324	2.83957
SNRPD3	-0.522897	6.12983	-6.0743	8.57357178725251e-06	0.000114286	2.83544
SGO2	-0.466164	6.83952	-6.09399	8.23030110022444e-06	0.000110871	2.8348
ENSG00000291215	0.860552	5.27707	5.9333	1.15061446844496e-05	0.000144146	2.83283
SNRNP40	-0.467634	5.72448	-6.03248	9.35282858864887e-06	0.000123007	2.82605
ENTR1	-0.439643	6.4328	-6.07623	8.53929475227286e-06	0.00011411	2.82376
EIF4E	-0.422186	6.61686	-6.08469	8.39064923829907e-06	0.000112541	2.82364
PSMC3	-0.617821	6.98726	-6.09081	8.2847135677073e-06	0.000111359	2.82339
EI24	-0.397028	6.27982	-6.07263	8.60351449499145e-06	0.000114615	2.82055
KCNK3	1.46881	1.46049	5.60167	2.32089115692948e-05	0.000245597	2.81859
IPO4	-0.484966	6.05971	-6.05395	8.9441420694241e-06	0.000118496	2.81716
PMAIP1	0.710321	5.7885	6.0052	9.90007067067403e-06	0.000128641	2.81503
AZIN2	0.985489	4.41098	5.80746	1.49924970619054e-05	0.000176678	2.815
UBE2S	-0.60144	6.36158	-6.06837	8.67987375345514e-06	0.000115561	2.81291
XDH	1.19823	2.41676	5.64272	2.12630688891754e-05	0.000229578	2.81148
FH	-0.507683	6.39298	-6.06638	8.71600851832061e-06	0.000115899	2.80972
ZNF562	0.934221	4.0524	5.78732	1.56439304053003e-05	0.000182173	2.8095
SUGCT-AS1	1.75472	1.48403	5.58543	2.40284945076836e-05	0.000251532	2.80802
TBCB	-0.547654	6.0828	-6.05493	8.925831360964e-06	0.000118326	2.80743
ENO3	1.32497	3.03384	5.64914	2.09740259856949e-05	0.000227478	2.8067
VCAN-AS1	-1.27132	1.63318	-5.61451	2.25815658557886e-05	0.000240455	2.80538
ZKSCAN7	1.17676	2.15817	5.616	2.25096897290581e-05	0.000239808	2.79918
GABRA2	0.822929	4.82765	5.8871	1.26771963882458e-05	0.000156018	2.79075
GASAL1	0.856444	3.57772	5.75327	1.68124894108265e-05	0.000192132	2.7863
ZNF674-AS1	0.880097	3.44802	5.70433	1.86509621709719e-05	0.000207907	2.78537
UBE2C	-0.645342	5.80022	-6.02654	9.46924716701689e-06	0.000124086	2.78202
ACAT1	-0.456599	5.34871	-5.97646	1.05124304848835e-05	0.000134659	2.77184
RNF217	0.614612	5.62454	5.9718	1.06152676728973e-05	0.000135415	2.76724
JTB	-0.620155	5.67022	-5.99444	1.01248487000816e-05	0.000130544	2.76703
CREBZF	0.508284	5.90552	5.99498	1.01135898240969e-05	0.000130493	2.76637
ARHGAP27	1.1702	3.53349	5.70406	1.86616685959093e-05	0.00020792	2.76115
RPS5	-0.575221	6.80957	-6.05736	8.88095592017994e-06	0.00011802	2.75631
GALNT1	-0.497586	6.81714	-6.05567	8.91209627992719e-06	0.000118216	2.75424
RBMS3	0.811358	5.03628	5.88917	1.26222932075221e-05	0.000155519	2.75241
MAP3K5	-0.556283	4.79291	-5.85952	1.34343570273829e-05	0.000162655	2.7518
BBOX1-AS1	2.02027	1.64589	5.55293	2.57592240357937e-05	0.000264784	2.7423
PARM1	1.01068	4.41582	5.79432	1.54141783283792e-05	0.000180079	2.74217
CCBE1	0.487783	5.52514	5.95485	1.09984436461294e-05	0.000139399	2.73745
SPG11	0.381626	7.3151	6.04908	9.03519506349758e-06	0.000119483	2.73568
RHOBTB3	0.392167	6.73372	6.03525	9.29911408506769e-06	0.00012245	2.73509
OLFML2B	-0.606122	5.13628	-5.95746	1.09386017781468e-05	0.000138966	2.73441
CACHD1	0.896977	3.87485	5.72594	1.78150115525492e-05	0.000200864	2.72838
ENSG00000289161	0.86476	3.80047	5.73401	1.75128702255607e-05	0.00019818	2.7266
ARHGDIA	-0.614127	7.88831	-6.04618	9.08979156000575e-06	0.000119912	2.72182
RNF19A	0.38368	6.48351	6.01936	9.61208162643253e-06	0.000125882	2.71663
TM9SF3	-0.512098	8.07407	-6.04299	9.15041566149642e-06	0.000120638	2.71561
GOT2	-0.474519	6.74193	-6.03434	9.31666680072485e-06	0.000122606	2.71277
STEAP3	-0.503417	7.80573	-6.04208	9.16782580211914e-06	0.000120794	2.71224
NAP1L5	-0.569849	4.68208	-5.87904	1.28938166617544e-05	0.000157777	2.71178
APH1A	-0.455943	6.61381	-6.02924	9.41610372301132e-06	0.000123689	2.70956
CCNL1	0.68502	6.46136	5.99764	1.00576272215392e-05	0.000129987	2.70434
ENSG00000279805	4.5068	-0.830845	6.19219	6.71735915929731e-06	9.49427796669091e-05	2.70382
ENSG00000267627	1.03651	2.73651	5.6194	2.23470540842711e-05	0.000238545	2.69811
TBC1D4	-0.479659	6.41837	-6.01632	9.67309679996764e-06	0.000126451	2.69706
CCDC103	0.612275	5.47721	5.93544	1.14546001312463e-05	0.000143584	2.69587
BRI3BP	-0.470128	6.00774	-5.99492	1.01148719403069e-05	0.000130493	2.68926
RPS15	-0.620549	6.21788	-6.00829	9.83660014981064e-06	0.000128047	2.68608
TUBB4B	-0.596299	7.36646	-6.02865	9.42769488883869e-06	0.000123691	2.68464
HDHD2	-0.584831	5.66934	-5.95512	1.09922104233482e-05	0.000139399	2.6843
FDX2	-0.506022	4.73768	-5.85678	1.35120652275646e-05	0.000163322	2.67809
GATA3	1.2864	3.40649	5.63218	2.17459821841457e-05	0.000233858	2.67687
CBL	0.480984	6.97955	6.01349	9.73043382299607e-06	0.000126971	2.67593
EPB41L4B	-0.560517	5.24294	-5.9067	1.21662094010275e-05	0.000150931	2.67149
RFX7	0.521301	6.55065	5.99885	1.00321201824312e-05	0.000129812	2.6703
PMS2P4	0.819301	3.46772	5.66172	2.04196951973809e-05	0.000223255	2.67021
NOTCH4	0.907856	3.90109	5.70579	1.85931821951321e-05	0.000207477	2.66799
TTC3P1	-1.53215	2.64066	-5.56895	2.48905333287709e-05	0.000258184	2.66662
EIF1AX	-0.490927	7.14195	-6.01742	9.65094730061682e-06	0.000126304	2.66471
ENSG00000285829	-2.57745	-0.169844	-5.57652	2.44907227876224e-05	0.000255383	2.66367
MARCHF3	-0.424926	5.56439	-5.94324	1.12689476984813e-05	0.000142245	2.6616
ENSG00000286548	2.93367	0.647309	5.58075	2.42699986585404e-05	0.000253671	2.65596
ANPEP	1.3706	2.2147	5.54374	2.62712339162354e-05	0.000268532	2.65437
OFD1	0.547079	5.61575	5.90718	1.21539183769353e-05	0.000150865	2.65168
AP2S1	-0.683334	5.82749	-5.96498	1.07676688759552e-05	0.000136963	2.64685
LINC01404	1.29061	1.70632	5.51527	2.79250897429025e-05	0.000280232	2.64407
EEIG2	-0.41855	6.17363	-5.98361	1.03564645530993e-05	0.000132976	2.64213
ATP1B3	-0.603664	6.68385	-6.00015	1.00050248845619e-05	0.000129616	2.64149
ENSG00000228021	4.00144	0.511221	5.87941	1.2883871356283e-05	0.000157755	2.64089
MAD2L2	-0.459202	5.56792	-5.92983	1.15900576073115e-05	0.000145114	2.64088
CYP2E1	1.8357	1.57468	5.50237	2.87091178151977e-05	0.00028541	2.63995
RSRP1	0.588849	6.20952	5.95054	1.10979514943146e-05	0.000140496	2.63272
NOC2L	-0.423555	7.30084	-6.00208	9.96481530461265e-06	0.00012925	2.62953
AHSA1	-0.558646	6.44125	-5.98401	1.03478934485525e-05	0.000132944	2.62213
MIR210HG	0.482999	5.50004	5.90231	1.22787778444733e-05	0.000152153	2.62018
RIPOR3	1.20912	5.17527	5.78924	1.55806369858383e-05	0.000181631	2.6185
ZNF30	-1.37159	1.87941	-5.52061	2.7606997536262e-05	0.000278359	2.61784
ARB2A	-0.398364	6.18296	-5.96843	1.06904277378488e-05	0.000136213	2.61705
RTCA	-0.474817	6.43411	-5.97611	1.05202177187344e-05	0.000134679	2.61243
PRELID1	-0.561737	6.2608	-5.97318	1.05848358450504e-05	0.000135187	2.60659
ELAVL2	-1.18083	2.29025	-5.54487	2.62076257730353e-05	0.00026812	2.60634
LINC02693	0.358326	6.77798	5.97501	1.05442182198379e-05	0.000134906	2.60587
ESYT1	-0.47626	7.84079	-5.99102	1.01975417565441e-05	0.000131324	2.60277
ENSG00000265737	2.58767	0.203711	5.60985	2.28071195307923e-05	0.000242261	2.60098
LRP8	-0.397438	7.16066	-5.98682	1.02872285793598e-05	0.000132322	2.60042
C12orf76	0.653279	4.31112	5.72836	1.77236581223194e-05	0.000199997	2.59966
MOCS2	-0.434125	6.39457	-5.97114	1.06299897210049e-05	0.000135523	2.59669
ENSG00000166104	2.54179	2.53534	5.49863	2.89407975270508e-05	0.000287251	2.59243
BIRC2	-0.500134	7.09308	-5.97844	1.04691108264393e-05	0.000134183	2.58317
PRADC1	-0.656742	4.45185	-5.8049	1.50735956689053e-05	0.000177344	2.58276
MPP1	-0.455131	5.72715	-5.92573	1.16900460879288e-05	0.000146187	2.58249
HDAC6	0.444806	6.12568	5.92549	1.16960403695624e-05	0.000146187	2.58135
GPAM	-0.471317	6.47243	-5.96598	1.07452678783235e-05	0.000136832	2.57846
TMTC4	-0.756533	5.48523	-5.87697	1.29500940006268e-05	0.000158029	2.57442
DENND3-AS1	1.178	2.70706	5.52556	2.73151787199737e-05	0.000276059	2.57379
KCNE4	1.12228	3.90013	5.69359	1.90815414423556e-05	0.000211617	2.57134
PSMD2	-0.60336	8.34287	-5.97289	1.05911379038406e-05	0.000135187	2.56995
CTDSPL	-0.373925	5.80379	-5.92191	1.17840821274345e-05	0.000146779	2.56834
RAB7B	0.687429	4.86612	5.84982	1.37113535324256e-05	0.000165445	2.56462
PHF20	-0.322424	7.17477	-5.96496	1.07682676983901e-05	0.000136963	2.55428
FAM241A	0.456631	6.39141	5.93947	1.13582311167534e-05	0.00014281	2.55303
ENSG00000290792	1.06187	3.68774	5.60077	2.32536232771405e-05	0.000245612	2.55218
KDSR	-0.385047	6.77388	-5.95438	1.10091607760643e-05	0.000139454	2.54537
TBC1D8	-0.619776	5.05252	-5.79305	1.54557225154456e-05	0.000180467	2.53041
CFL1	-0.543826	7.82375	-5.95605	1.09709134570227e-05	0.000139214	2.5285
PIK3AP1	3.66697	0.0107274	5.67684	1.97733777773917e-05	0.000217142	2.5284
ORC6	-0.426832	5.52763	-5.87412	1.30278918397965e-05	0.000158889	2.52806
EZH1	0.70926	5.65162	5.83502	1.41457175785111e-05	0.000169186	2.52542
ADRM1	-0.499926	6.87842	-5.94835	1.11489999720714e-05	0.000140978	2.52184
SUCLG1	-0.501127	6.12218	-5.92443	1.17220220252794e-05	0.000146343	2.52109
UBE2L6	0.563944	6.78498	5.9394	1.13598851857232e-05	0.00014281	2.51867
U2AF2	-0.437941	7.21172	-5.94965	1.11187264830182e-05	0.000140677	2.51837
NOL11	-0.453668	6.31264	-5.92892	1.16121063199703e-05	0.000145306	2.51765
NRXN2	0.399582	7.43613	5.94802	1.11568262759907e-05	0.000140994	2.5158
RPS7	-0.546978	6.70472	-5.94066	1.13299919811689e-05	0.000142766	2.51515
ACTMAP	0.639476	5.76103	5.85729	1.3497342031671e-05	0.000163235	2.51445
NBPF20	-1.04036	3.48779	-5.60067	2.32587213133642e-05	0.000245612	2.51233
SLC4A5	1.94771	1.62607	5.43657	3.30739490588044e-05	0.000316948	2.50806
RPA2	-0.492636	6.09118	-5.91207	1.2029891820199e-05	0.000149497	2.50504
ENSG00000280537	1.48681	2.20277	5.44371	3.2569488800384e-05	0.000313734	2.50278
PDIA4	-0.580943	7.81732	-5.9437	1.12581614211212e-05	0.000142192	2.50184
RPL7L1	-0.443778	7.31211	-5.94226	1.12921685662369e-05	0.000142455	2.50146
CD96	2.67903	0.296804	5.59687	2.34484015926639e-05	0.000246772	2.49948
PLXNA3	0.37721	7.54958	5.94033	1.13378251811329e-05	0.000142781	2.49712
LGALS1	-0.540691	7.15615	-5.93851	1.13812355085909e-05	0.000142965	2.49414
PA2G4	-0.541507	7.41973	-5.93782	1.1397722860616e-05	0.000143036	2.49031
GALT	0.777521	4.39353	5.68428	1.94626650663058e-05	0.000214635	2.48731
ST3GAL1-DT	1.54608	2.49646	5.45724	3.1634042654816e-05	0.000306954	2.48569
LINC00607	1.91683	1.51217	5.42594	3.38404731929968e-05	0.000322296	2.48551
ENSG00000291060	1.63942	3.71045	5.55722	2.55233491963981e-05	0.000263045	2.48538
KBTBD11	1.24798	2.42461	5.48244	2.99648330469609e-05	0.000294854	2.4832
B3GALNT1	-0.560132	4.91617	-5.78071	1.58639019487274e-05	0.00018414	2.47906
CNN3	-0.449948	6.09796	-5.8999	1.23411435370251e-05	0.000152751	2.47858
RBM41	0.511142	5.65495	5.846	1.38221479500636e-05	0.000166142	2.4751
TTLL1	0.795744	4.20858	5.64798	2.10260137942063e-05	0.000227927	2.47288
PARP11	0.571543	5.13745	5.78207	1.58184753107595e-05	0.000183909	2.46967
MLEC	-0.558461	8.62265	-5.92326	1.17508712548096e-05	0.000146585	2.46916
CTSV	-0.859314	3.22745	-5.57124	2.47691330913557e-05	0.000257171	2.46854
TESK2	1.03647	3.12578	5.52348	2.74375745469557e-05	0.000277038	2.46633
POLR3K	-0.783315	3.43985	-5.6013	2.32276592475698e-05	0.000245597	2.46008
LPP	0.540731	7.91402	5.92309	1.17549811239361e-05	0.000146585	2.45899
ZC3HAV1	0.466651	7.35427	5.91867	1.18644358080727e-05	0.00014761	2.4542
GJA1	-0.60696	7.60156	-5.92	1.18313751834568e-05	0.000147283	2.45081
NDUFB3	-0.581899	5.19299	-5.81806	1.46606240576916e-05	0.000174094	2.44772
JAK3	2.49358	1.44501	5.41298	3.48002843061208e-05	0.000328117	2.44681
RPL27	-0.531011	6.07524	-5.88605	1.2705293607225e-05	0.000156186	2.4445
CEBPD	0.84219	4.60062	5.66127	2.04390674716901e-05	0.000223354	2.44187
MRPS6	-0.574848	5.79237	-5.86807	1.31947249966744e-05	0.000160472	2.44106
SPRR2D	2.03838	2.87292	5.41443	3.46911315429487e-05	0.000327465	2.43751
ATP9A	0.419631	6.22672	5.86298	1.33368985828897e-05	0.000161886	2.43665
ZBP1	4.11835	-1.43419	6.02938	9.41346229288598e-06	0.000123689	2.43562
TTK	-0.408573	5.62031	-5.85026	1.36988570555401e-05	0.000165445	2.43384
LINC01551	-1.50401	1.90786	-5.43837	3.29464097561826e-05	0.000316286	2.43245
ENSG00000290993	1.04577	3.81177	5.54946	2.59509876233311e-05	0.00026625	2.43024
PPM1G	-0.489027	7.21775	-5.90831	1.21250674167234e-05	0.000150593	2.42943
SCART1	1.26699	2.79177	5.44684	3.23508174928089e-05	0.000311812	2.42685
GUCY1A2	2.30437	1.92552	5.39374	3.62758845554434e-05	0.000337618	2.4215
MAP2	0.594908	5.93512	5.83513	1.41423311939787e-05	0.000169186	2.41881
CYTIP	-1.57025	0.805811	-5.39389	3.62644142568464e-05	0.000337618	2.41792
FBXL8	0.987282	3.65333	5.56068	2.53353657683434e-05	0.000261545	2.41551
ZNF593	-0.71313	4.14635	-5.65045	2.09155888443563e-05	0.000226958	2.41401
DARS1-AS1	0.831742	3.57008	5.56724	2.4982102868998e-05	0.000258762	2.41059
AGPAT5	-0.447376	6.47932	-5.88773	1.26606439510986e-05	0.000155903	2.40836
ENSG00000291111	4.70182	-0.74054	5.88151	1.28269805027134e-05	0.000157414	2.40601
SERPINE2	-0.645056	7.20633	-5.8948	1.24740051733224e-05	0.000153939	2.40553
POLDIP2	-0.524666	7.14316	-5.89579	1.2448107075336e-05	0.000153723	2.40397
TJP2	-0.428237	7.47995	-5.89754	1.24023350093832e-05	0.000153363	2.40313
TRIM7	1.4511	1.6973	5.39403	3.62528253300448e-05	0.000337618	2.4011
URGCP-MRPS24	-0.66681	5.09021	-5.76773	1.63056842230759e-05	0.000188159	2.40002
RPS6KC1	0.436619	5.62588	5.8004	1.52176597565704e-05	0.000178457	2.39766
VCAM1	2.92777	1.50782	5.40253	3.55936371055751e-05	0.000333419	2.39528
NEDD8	-0.533775	5.50842	-5.82072	1.4578728287224e-05	0.000173407	2.39469
ENSG00000266401	1.00702	3.00843	5.49214	2.93466753502494e-05	0.000290355	2.39387
MMP7	1.58958	1.1165	5.38067	3.73146143645206e-05	0.000344335	2.39372
IFT22	-0.507708	5.31236	-5.78818	1.5615675942793e-05	0.000181942	2.39259
RPL37A	-0.44621	6.56148	-5.8788	1.29002701837241e-05	0.000157777	2.3917
NAB2	-0.412255	6.31089	-5.87271	1.30667411855458e-05	0.000159183	2.39038
CDKN2AIPNL	-0.563746	5.4559	-5.808	1.49753894949161e-05	0.000176573	2.38656
ACOX2	-0.856285	3.98255	-5.65395	2.07601896773535e-05	0.000225951	2.3865
TSKU	0.490574	5.68713	5.80834	1.49645183062946e-05	0.000176573	2.38209
CCDC122	0.801813	4.24661	5.60642	2.29748825505562e-05	0.000243565	2.38181
DFFA	-0.329064	6.81321	-5.87742	1.29379702504902e-05	0.000158013	2.37946
NAMPT	0.747384	9.38103	5.87822	1.29161351196504e-05	0.000157882	2.3792
UBAC2	-0.427489	6.36174	-5.86242	1.33526199595599e-05	0.000161937	2.37914
TSHZ1	-0.623041	5.19157	-5.77351	1.61076017884648e-05	0.00018637	2.37913
ENSG00000291068	0.736263	4.48732	5.63521	2.16059320889574e-05	0.000232793	2.37901
GFAP	1.81935	2.31627	5.39662	3.60512596422922e-05	0.000336831	2.37519
PRDX3	-0.59696	6.38583	-5.86391	1.33108748296857e-05	0.000161732	2.37419
CIAO1	-0.384991	7.06402	-5.88022	1.28620558851134e-05	0.000157664	2.37302
CLDN15	1.09708	3.7583	5.51851	2.7731615717546e-05	0.000278966	2.36936
ENSG00000253821	2.33289	-0.357776	5.43742	3.30140038630937e-05	0.000316794	2.36605
MAP10	0.807058	3.42346	5.5151	2.79351741617347e-05	0.000280232	2.36465
NOD1	0.686659	4.2996	5.63502	2.16146172871386e-05	0.000232793	2.361
EIF3I	-0.555725	7.0201	-5.87308	1.30563842091983e-05	0.000159147	2.35779
ANXA10	-2.20223	0.688905	-5.36283	3.8781741901783e-05	0.000354988	2.3568
PAQR7	0.415031	5.42192	5.76887	1.62661719776895e-05	0.000187803	2.35541
C15orf48	3.04119	0.857795	5.43147	3.3439847770117e-05	0.00031955	2.34994
DPY19L1	-0.424878	7.38145	-5.87221	1.30802878703333e-05	0.00015923	2.34938
ANTXR2	-0.450908	7.54983	-5.87203	1.30852885370959e-05	0.00015923	2.34842
TMEM154	0.491781	6.19955	5.83845	1.40438389892475e-05	0.000168339	2.34781
CLCN4	-0.536004	5.57712	-5.80417	1.50970309732772e-05	0.000177523	2.3471
PSMA7	-0.619243	6.54773	-5.8592	1.34434527976396e-05	0.000162674	2.34632
ALDH3B1	0.427142	7.0421	5.86283	1.33409261039465e-05	0.000161886	2.34468
TACC2	-0.63006	5.1773	-5.73912	1.73239092443467e-05	0.000196507	2.34436
SIRPB1	-1.86223	0.757051	-5.35567	3.93876793136316e-05	0.000359471	2.34298
SLC35F6	0.379781	6.58145	5.84905	1.37335666355575e-05	0.000165445	2.34263
RTKN	0.469485	5.69251	5.80284	1.51393509585523e-05	0.000177731	2.34255
PNRC1	0.613271	6.11189	5.8081	1.49720464681406e-05	0.000176573	2.33966
TNS2-AS1	0.953933	3.07937	5.45793	3.15872976369294e-05	0.000306865	2.33752
CBFA2T2	0.581222	6.17211	5.81012	1.49085720134628e-05	0.000176265	2.33371
ENSG00000241860	1.9655	2.78023	5.37404	3.78531909243811e-05	0.000348404	2.33285
COMMD7	-0.56899	6.03873	-5.82776	1.43638661938552e-05	0.000171133	2.3316
RPS3A	-0.519338	7.19334	-5.86197	1.33651433187253e-05	0.000161998	2.33061
ORAI2	-0.347244	7.04701	-5.86001	1.34203988069657e-05	0.000162577	2.32945
KAT2B	-0.485004	5.99972	-5.83273	1.42141857615524e-05	0.000169911	2.32891
TEK	-1.38175	2.2666	-5.42081	3.4217584071147e-05	0.00032446	2.32729
MZT2A	-0.495063	4.74103	-5.6968	1.8951910871674e-05	0.000210611	2.32465
PARAIL	0.743783	5.25345	5.69159	1.9162539575875e-05	0.000212081	2.32351
TYW5	0.588333	5.091	5.69495	1.90264301845595e-05	0.000211223	2.32257
ENSG00000279881	1.3712	2.61032	5.43494	3.31906940209009e-05	0.000317645	2.32025
HAS1	-0.61937	6.60404	-5.84158	1.39515462258595e-05	0.000167326	2.31817
PELI2	-1.46687	3.35392	-5.45092	3.20673812212508e-05	0.000309908	2.31774
GALNT12	-0.450409	5.58051	-5.76523	1.63922128696413e-05	0.000188454	2.31691
YTHDC2	0.333066	6.6106	5.83647	1.41024829762644e-05	0.000168949	2.31666
GPER1	-1.06034	3.20069	-5.54345	2.62874085787869e-05	0.000268556	2.31615
LBP	3.61537	-0.530654	5.73899	1.73286749185195e-05	0.000196507	2.30949
NOP16	-0.399636	5.39592	-5.75722	1.66722446564315e-05	0.000190862	2.3085
MIATNB	1.01071	2.95053	5.44236	3.26643445256732e-05	0.000313995	2.30311
CTNNBIP1	0.59773	4.88922	5.68554	1.94107908538781e-05	0.000214172	2.3029
ENG	-0.418972	7.04456	-5.84633	1.38126177815829e-05	0.00016612	2.29799
RNF145	-0.452556	7.10693	-5.84653	1.38068090545451e-05	0.00016612	2.29794
NADSYN1	0.40222	6.8338	5.83074	1.4273831334721e-05	0.000170436	2.28883
DUSP22	1.01984	3.78736	5.51684	2.7830712327911e-05	0.000279563	2.28369
TLCD2	1.15866	3.05225	5.41308	3.47925025893873e-05	0.000328117	2.28333
RASSF5	0.603569	4.5583	5.60781	2.29069213979245e-05	0.000242964	2.28239
ARHGEF19	4.55191	-0.924289	5.88158	1.28252492374286e-05	0.000157414	2.27886
ODR4	0.458497	5.50909	5.7407	1.72662648023768e-05	0.000196043	2.27804
ALAS1	-0.377682	6.20787	-5.80873	1.49520805780567e-05	0.000176573	2.27675
MRPL37	-0.54091	6.5716	-5.82833	1.43465870859225e-05	0.000171021	2.2756
TMEM198B	0.772144	5.02726	5.65254	2.08228077297713e-05	0.000226405	2.26912
CLPTM1L	-0.523542	6.86131	-5.83002	1.42954229291284e-05	0.000170599	2.26876
EIF5A	-0.539855	7.50094	-5.83521	1.41399853387836e-05	0.000169186	2.26838
KRT222	1.48388	1.86847	5.36522	3.85822861054889e-05	0.000353461	2.26794
ENSG00000290879	1.35167	2.68966	5.39561	3.61293033744888e-05	0.00033709	2.26559
HMGN2	-0.529279	6.92628	-5.82944	1.43129917234704e-05	0.000170715	2.26488
C19orf38	3.32974	0.144663	5.58804	2.38947729401415e-05	0.000250254	2.26417
ARPC4	-0.569739	6.66832	-5.82234	1.45288896023634e-05	0.000172909	2.26001
MMP12	1.99223	1.82099	5.31594	4.29274704604267e-05	0.000383689	2.2591
ITGB1	-0.555846	9.11549	-5.81988	1.4604618566607e-05	0.000173524	2.25811
AKT2	-0.330657	7.23156	-5.8271	1.43839715559003e-05	0.000171278	2.25534
RPS6KA4	-0.501075	6.46529	-5.81649	1.47092299422782e-05	0.00017448	2.25444
SYTL1	2.57727	2.31984	5.31182	4.33122423203986e-05	0.000386082	2.25409
MRPL20	-0.533047	5.32549	-5.73177	1.75962235211824e-05	0.000198915	2.25068
GAREM1	0.578078	4.70985	5.6267	2.20014886684958e-05	0.000236371	2.24916
HPS3	0.36407	7.03883	5.82003	1.45997776152686e-05	0.000173524	2.24881
EXO1	-0.680999	5.39653	-5.74852	1.6982562418207e-05	0.000193596	2.24619
UBE2J2	-0.440688	6.25717	-5.79634	1.53487231199695e-05	0.000179799	2.24481
ENSG00000261799	1.03003	3.46851	5.452	3.19928526294595e-05	0.000309579	2.24409
PPP1R3E	1.26622	3.48488	5.44271	3.26392679833895e-05	0.000313894	2.24002
HSDL2	-0.463947	6.35284	-5.80368	1.51125170054621e-05	0.000177609	2.23937
PNLIPRP3	1.36876	3.86471	5.43912	3.28933552265598e-05	0.000316057	2.23606
ID2	-0.587052	5.79803	-5.77772	1.59646785412539e-05	0.000185112	2.2348
PTGER2	0.538101	4.24187	5.59349	2.36180444818195e-05	0.000248316	2.23409
DNAJC21	-0.327031	7.00182	-5.81279	1.48247109543005e-05	0.000175465	2.23136
VPS13B	0.555412	6.90256	5.8029	1.51373852891241e-05	0.000177731	2.22828
FUBP1	-0.350468	6.86712	-5.8096	1.49246499291628e-05	0.000176359	2.22815
FOXM1	-0.459404	7.35899	-5.8148	1.47620149887094e-05	0.00017501	2.2252
PRC1	-0.523387	7.07954	-5.81222	1.48425637930383e-05	0.00017558	2.22446
SRSF1	-0.516646	7.65809	-5.81387	1.47909668880842e-05	0.000175161	2.22206
AKAP13	0.427893	6.77535	5.79456	1.54062912494984e-05	0.000180079	2.21888
HSF4	0.971225	4.38997	5.52848	2.71448842859215e-05	0.000275106	2.21611
BTBD8	0.903237	3.36183	5.42426	3.3963505433249e-05	0.000323183	2.21591
LRWD1	-0.606395	5.66852	-5.74086	1.72603123275036e-05	0.000196043	2.21157
AKT1S1	-0.391613	6.9057	-5.80198	1.51668282167431e-05	0.000177957	2.20928
HLA-L	0.890357	3.87198	5.50238	2.87084780988741e-05	0.00028541	2.20917
S1PR2	1.17489	3.6328	5.45683	3.16622623397012e-05	0.00030709	2.20856
ISLR	1.65672	1.9334	5.33454	4.12310654033796e-05	0.000372525	2.20707
DSTN	-0.532415	6.61486	-5.79608	1.53570207937677e-05	0.000179799	2.2051
TRAF6	0.473079	5.58228	5.71008	1.84248614875469e-05	0.000206049	2.19814
DUXAP8	-0.677071	5.70409	-5.74698	1.70378109721245e-05	0.000194123	2.19752
PIM1	0.923256	3.77342	5.48398	2.98661925926267e-05	0.000294151	2.19703
SLC25A5	-0.600399	6.53827	-5.79126	1.55141676988509e-05	0.000180954	2.19459
H4C8	1.98468	1.75076	5.28384	4.60237471778337e-05	0.000405111	2.19322
MPHOSPH6	-0.501041	5.11898	-5.67599	1.98090676779357e-05	0.000217237	2.19078
SLC12A5-AS1	2.11421	1.27617	5.27744	4.66684639391455e-05	0.000408524	2.18462
FARSB	-0.442659	6.72923	-5.78681	1.56606591688772e-05	0.00018227	2.1811
[truncated: 19,649 more rows]

## Sheet: U87_DEGs_D14_vs_Untreated
	logFC	AveExpr	t	P.Value	adj.P.Val	B
COL13A1	-1.44856	5.37584	-17.6872	4.74116e-13	6.05895e-09	20.1014
EMILIN2	1.84513	5.80056	17.5204	5.5977e-13	6.05895e-09	19.8678
HHIPL2	1.30044	5.85351	15.9349	2.92115e-12	1.58092e-08	18.2886
COL22A1	-2.44435	2.917	-16.7474	1.23128e-12	8.88491e-09	17.7058
C3	1.14417	8.01064	14.5928	1.32841e-11	5.7515e-08	16.8573
ABCC2	1.31582	6.49835	14.1268	2.31101e-11	8.33811e-08	16.307
TENM2	1.37963	6.18999	13.6351	4.2163e-11	1.14145e-07	15.7052
ROS1	1.58676	5.46354	13.6347	4.21822e-11	1.14145e-07	15.5455
CCN4	1.75663	5.78531	13.3971	5.67696e-11	1.31389e-07	15.4097
CDH11	-1.83141	4.40126	-13.3441	6.06935e-11	1.31389e-07	15.2387
PLXNA4	-1.65895	4.90227	-12.6167	1.55373e-10	2.80294e-07	14.4176
LMO2	-1.93581	2.97646	-13.0091	9.30787e-11	1.83179e-07	14.3585
ADAM8	-0.928307	6.24787	-12.0661	3.25914e-10	5.42723e-07	13.6651
E2F7	-0.974097	6.57695	-11.8618	4.3196e-10	6.67933e-07	13.3845
ATF3	1.46739	5.92816	11.6488	5.81798e-10	8.3965e-07	13.102
LAMA5	-0.961576	8.02783	-11.494	7.2429e-10	9.53478e-07	12.8459
ITGA4	-0.957986	5.26036	-11.4497	7.71497e-10	9.53478e-07	12.8387
SLIT3	1.21575	5.89106	11.4088	8.17919e-10	9.53478e-07	12.7812
TGM2	-1.00811	8.01938	-11.3928	8.36848e-10	9.53478e-07	12.7001
SERPINB8	-0.745051	6.85313	-11.2471	1.0321e-09	1.06394e-06	12.4967
CORO2B	-0.861942	6.62624	-11.1687	1.15638e-09	1.13788e-06	12.38
OAS2	1.62633	5.46053	11.3538	8.84945e-10	9.57865e-07	12.1075
TBX3	-0.983259	6.7096	-10.9239	1.6555e-09	1.49326e-06	12.0194
CORO6	1.69155	3.69961	11.0095	1.45935e-09	1.37357e-06	11.9031
FZD8	-1.19741	4.92655	-10.5865	2.74211e-09	2.28312e-06	11.5907
CDH4	-1.04663	5.59825	-10.4728	3.25911e-09	2.61308e-06	11.4198
LRRC32	1.5509	4.0979	10.4463	3.39326e-09	2.62347e-06	11.2138
IL1R1	0.684636	6.97278	10.361	3.86707e-09	2.8867e-06	11.1674
HES1	1.56209	2.84076	10.7077	2.2844e-09	1.9781e-06	11.1545
CD40	1.02341	5.76783	10.2514	4.57948e-09	3.30455e-06	11.0865
TLE1	-0.642403	6.00173	-10.0928	5.86302e-09	4.05406e-06	10.7777
LINC00839	-1.11491	4.71838	-10.0485	6.28482e-09	4.12284e-06	10.7749
FOS	0.80598	6.74971	10.0788	5.9927e-09	4.05406e-06	10.7126
TRIML2	1.30913	4.42078	9.99868	6.79686e-09	4.25268e-06	10.6128
MIR23AHG	2.32154	4.98994	9.88416	8.14757e-09	4.8994e-06	10.5226
NLRP3	-1.30581	5.28663	-9.7852	9.54032e-09	5.29561e-06	10.3642
PNMA2	-0.605577	6.72337	-9.82577	8.94139e-09	5.09377e-06	10.3087
ADGRG1	-0.97571	7.81838	-9.67256	1.1433e-08	6.18752e-06	10.0488
COL5A3	2.50762	3.05567	9.85029	8.59861e-09	5.03088e-06	9.94346
LINC01060	1.02121	4.71215	9.50113	1.51006e-08	7.91382e-06	9.91199
OTOGL	1.01723	5.51861	9.49095	1.53539e-08	7.91382e-06	9.90206
ARHGAP29	-0.853534	5.1062	-9.47408	1.57835e-08	7.94605e-06	9.83966
DCN	1.73773	3.85337	9.99137	6.87563e-09	4.25268e-06	9.82583
DCC	-1.0267	5.83195	-9.3979	1.78846e-08	8.60367e-06	9.62238
NCAM1	0.678457	6.14002	9.29554	2.11777e-08	9.75438e-06	9.4612
PTPRS	0.631064	6.47458	9.26703	2.22033e-08	1.00137e-05	9.41451
LSAMP	1.75216	2.51267	9.45927	1.61706e-08	7.95595e-06	9.39989
GATA2	1.51253	3.07214	9.30953	2.06926e-08	9.7381e-06	9.29824
TFPI2	-0.981841	7.98306	-9.19171	2.51703e-08	1.11201e-05	9.24578
MMP15	1.16487	3.53154	9.01752	3.37279e-08	1.43165e-05	9.08363
ADARB1	1.00537	5.01255	8.9527	3.76439e-08	1.47285e-05	9.01596
G0S2	-1.38865	4.23368	-8.9456	3.81004e-08	1.47285e-05	9.0102
IGFBP1	-0.906717	5.4277	-8.96576	3.68178e-08	1.47285e-05	8.94799
PPL	0.93266	5.8125	8.89735	4.13622e-08	1.5182e-05	8.90193
FOSB	2.66	5.65347	8.89714	4.13774e-08	1.5182e-05	8.89194
ENSG00000283599	1.54132	3.18909	9.0038	3.45196e-08	1.43708e-05	8.83759
KIF26B	1.1848	4.17074	8.84505	4.52284e-08	1.60509e-05	8.82732
PURPL	1.1686	6.32148	8.84736	4.50503e-08	1.60509e-05	8.75165
CGB7	2.13055	3.33121	8.96107	3.71121e-08	1.47285e-05	8.65145
KCTD12	-0.594171	7.21601	-8.7892	4.97755e-08	1.73797e-05	8.55323
SCAMP3	-0.555118	6.13298	-8.72271	5.58171e-08	1.91798e-05	8.47271
CELF2	-2.30265	2.23531	-8.90847	4.05855e-08	1.5182e-05	8.46206
GNG4	1.39001	3.01253	8.70816	5.72383e-08	1.93609e-05	8.45516
RSRP1	0.846269	6.20952	8.65346	6.29277e-08	2.09578e-05	8.38057
MX2	0.994812	5.60644	8.56496	7.34131e-08	2.21253e-05	8.37354
LINC01050	1.91259	3.94647	8.60473	6.84916e-08	2.20611e-05	8.37313
ADIRF-AS1	1.13724	5.93843	8.59344	6.98528e-08	2.20611e-05	8.35505
ZBTB25	0.718517	5.58574	8.5636	7.35875e-08	2.21253e-05	8.29782
MALAT1	1.30323	7.56728	8.61796	6.69323e-08	2.19538e-05	8.26589
MEX3C	-0.575557	6.61829	-8.57635	7.19669e-08	2.21253e-05	8.19687
TOX2	0.687056	5.31705	8.48716	8.41325e-08	2.49493e-05	8.14137
TMEM63C	2.09214	2.12568	9.13226	2.78025e-08	1.20374e-05	8.10576
PRSS3	-0.992166	3.4115	-8.40342	9.75088e-08	2.81449e-05	8.09717
LINC00595	1.12195	4.84685	8.40676	9.69347e-08	2.81449e-05	8.09002
OLFML3	1.61582	4.7239	8.36868	1.03692e-07	2.89187e-05	8.03668
FKBP9P1	-1.06637	4.48907	-8.3662	1.04149e-07	2.89187e-05	8.03307
ENSG00000293394	1.03876	3.18841	8.36594	1.04197e-07	2.89187e-05	8.02185
SHROOM3	-1.07576	4.03815	-8.33701	1.09685e-07	2.92593e-05	7.98254
RSPO3	1.86167	4.13545	8.58965	7.03167e-08	2.20611e-05	7.91225
WASH2P	1.02557	4.36865	8.29485	1.18226e-07	3.02272e-05	7.9085
SSPN	0.915092	5.64208	8.3133	1.14405e-07	2.98392e-05	7.89991
GPATCH4	-0.681835	5.82155	-8.34564	1.08016e-07	2.92593e-05	7.81609
GALC	1.7597	3.94014	8.26936	1.23724e-07	3.1144e-05	7.78503
TIMM21	-0.629735	5.41265	-8.29267	1.18686e-07	3.02272e-05	7.76853
SHISAL1	-0.654595	7.29559	-8.34086	1.08938e-07	2.92593e-05	7.7535
MBNL3	1.15859	4.40207	8.16305	1.49682e-07	3.44715e-05	7.68011
TMEM200A	-0.793365	4.03891	-8.15013	1.53204e-07	3.49111e-05	7.65453
PHLDB2	0.569917	6.39032	8.23508	1.31538e-07	3.27303e-05	7.64087
RO60	0.602083	6.35761	8.22137	1.34808e-07	3.31627e-05	7.58543
SERPINB7	-0.646291	5.63774	-8.18526	1.43826e-07	3.38428e-05	7.56504
ACE	1.5813	2.87464	8.33116	1.10831e-07	2.92593e-05	7.53224
EPHA2	-0.495313	6.41588	-8.19171	1.42171e-07	3.3821e-05	7.49949
C1QTNF6	1.15838	4.34551	8.05836	1.80822e-07	3.95398e-05	7.49652
IGF2BP3	-0.632554	7.1772	-8.19408	1.41567e-07	3.3821e-05	7.48715
TEAD2	1.26551	3.08235	8.05936	1.80494e-07	3.95398e-05	7.40448
L1CAM	1.83399	4.14363	8.07502	1.75448e-07	3.91556e-05	7.39084
SMG5	-0.561954	7.36817	-8.08896	1.71078e-07	3.85782e-05	7.2939
TSPAN15	1.93368	2.48166	8.17833	1.45626e-07	3.3898e-05	7.23665
CNDP2	-0.558535	6.85812	-8.03677	1.88043e-07	4.07075e-05	7.21334
CAPRIN2	0.624759	6.3656	8.00231	2.00195e-07	4.29091e-05	7.17983
THSD4	-0.680283	5.19907	-7.93164	2.27741e-07	4.74052e-05	7.15745
SCAMP1-AS1	0.995396	4.35004	7.84978	2.64634e-07	5.27138e-05	7.12339
NADSYN1	0.548634	6.8338	7.97584	2.10081e-07	4.45866e-05	7.10341
ALPL	1.80627	2.90121	8.21456	1.36463e-07	3.31926e-05	7.07261
NR2F1	-0.852367	6.41267	-7.95856	2.1681e-07	4.55679e-05	7.06558
MDM4	1.06594	5.5828	7.86104	2.59213e-07	5.24434e-05	7.05523
LTBR	0.734179	5.39458	7.84321	2.67855e-07	5.27138e-05	6.99832
NFATC4	0.883101	4.91354	7.80232	2.88825e-07	5.48463e-05	6.99389
RHOB	0.601646	5.72477	7.88001	2.50336e-07	5.14045e-05	6.99033
ZNF337	0.890793	5.05771	7.79266	2.94023e-07	5.53479e-05	6.96181
DMPK	0.702506	6.06227	7.84711	2.65941e-07	5.27138e-05	6.94556
RIMKLB	0.665956	5.94683	7.82699	2.75975e-07	5.35091e-05	6.91234
TUBGCP6	0.900245	6.1427	7.82478	2.77104e-07	5.35091e-05	6.88154
APBB3	0.995594	4.98377	7.71973	3.36543e-07	5.98589e-05	6.8523
ENSG00000264112	2.29902	3.88101	7.7347	3.2732e-07	5.9299e-05	6.82376
HSF4	1.29233	4.38997	7.67762	3.63958e-07	6.20391e-05	6.8168
SLC9A5	0.837041	4.97402	7.71845	3.37342e-07	5.98589e-05	6.79432
CRNDE	0.842211	5.83734	7.75914	3.12828e-07	5.78812e-05	6.78617
PCDH17	-1.13248	5.03778	-7.68472	3.59175e-07	6.17097e-05	6.78597
EPM2AIP1	0.673252	5.90884	7.76272	3.10762e-07	5.78812e-05	6.77879
ZBTB26	0.833501	4.6872	7.63914	3.91039e-07	6.50099e-05	6.72991
DCLRE1A	-0.541621	5.62918	-7.71375	3.40302e-07	5.98932e-05	6.70599
MCAM	-0.55173	6.87085	-7.73531	3.26953e-07	5.9299e-05	6.639
DNAH11	1.30766	3.05582	7.61109	4.12096e-07	6.60818e-05	6.61276
MRPL9	-0.651365	5.73249	-7.66815	3.70436e-07	6.26499e-05	6.58071
PREX1	-0.579248	7.92574	-7.70554	3.45537e-07	6.0324e-05	6.57592
DPYSL3	-0.57229	7.53638	-7.69239	3.54089e-07	6.13226e-05	6.55118
DMBT1	-1.49118	1.95152	-7.63185	3.96402e-07	6.50099e-05	6.52958
PCSK1	0.625989	5.19507	7.61715	4.07451e-07	6.58246e-05	6.51907
TMEM119	1.58163	2.27648	7.64539	3.86501e-07	6.48602e-05	6.5161
GABPB1-AS1	1.18282	5.54592	7.54687	4.64848e-07	7.22521e-05	6.50941
CCNL2	0.855366	6.88717	7.62722	3.9985e-07	6.50824e-05	6.45575
ID4	1.09479	3.85549	7.47592	5.31363e-07	7.87873e-05	6.44529
SLC39A6	-0.559193	6.99705	-7.63262	3.95836e-07	6.50099e-05	6.44365
HYPK	1.42618	4.46425	7.46755	5.39838e-07	7.94993e-05	6.43463
ENSG00000234147	2.09656	2.10829	7.87704	2.51703e-07	5.14045e-05	6.43015
TESPA1	2.02859	2.64809	7.73242	3.28709e-07	5.9299e-05	6.41063
ADA	0.994975	4.34326	7.45143	5.56553e-07	8.10923e-05	6.40538
GPAT3	-0.629552	6.88999	-7.60711	4.15177e-07	6.60864e-05	6.39357
SERPINB2	-0.905315	5.585	-7.48722	5.20137e-07	7.76547e-05	6.39057
PAK3	0.917602	4.09563	7.44992	5.58147e-07	8.10923e-05	6.38894
MAPK12	0.763103	5.48193	7.49717	5.10466e-07	7.7116e-05	6.36238
SV2A	-0.521974	6.90238	-7.5882	4.3015e-07	6.797e-05	6.36033
GFOD3P	0.968698	4.6189	7.43495	5.74194e-07	8.2319e-05	6.35374
OSBPL10	-0.536578	5.38197	-7.5117	4.96663e-07	7.62537e-05	6.34368
TNFAIP3	0.634624	6.24755	7.49458	5.12967e-07	7.7116e-05	6.33852
GALNT15	1.73445	2.43171	7.82047	2.79311e-07	5.35091e-05	6.31663
SLC9A3-AS1	1.3297	4.53008	7.40633	6.06239e-07	8.52199e-05	6.30959
GNG11	-0.70427	6.57872	-7.54478	4.66682e-07	7.22521e-05	6.28918
NGEF	-1.16839	3.41679	-7.39554	6.18787e-07	8.64226e-05	6.27562
TGFA	-0.737887	7.65087	-7.54412	4.67262e-07	7.22521e-05	6.26824
MAGEC1	-1.72112	3.58571	-7.37762	6.40234e-07	8.88448e-05	6.23821
SLC1A1	-0.616083	5.92651	-7.49589	5.117e-07	7.7116e-05	6.22153
ADGRE1	-1.14962	3.19572	-7.35993	6.62167e-07	9.01546e-05	6.18419
TRIM52	1.01923	5.90148	7.40916	6.02984e-07	8.52199e-05	6.15005
OBI1	-0.524333	6.13374	-7.44257	5.65965e-07	8.16801e-05	6.13935
CREBZF	0.621913	5.90552	7.42133	5.89214e-07	8.39165e-05	6.13933
PLXDC1	1.00345	3.79821	7.27813	7.74197e-07	9.86969e-05	6.08849
PKDCC	1.36837	3.04553	7.37285	6.46082e-07	8.90853e-05	6.08329
ENSG00000291068	0.921998	4.48732	7.2805	7.70685e-07	9.86969e-05	6.07017
CUTALP	0.825849	4.55567	7.26184	7.98758e-07	9.88087e-05	6.04132
SEC11C	-0.726322	4.96609	-7.29674	7.47094e-07	9.86969e-05	5.99406
SNHG4	0.817865	4.68581	7.24894	8.18792e-07	0.000100142	5.95451
HMCN1	0.951104	5.34919	7.28295	7.67077e-07	9.86969e-05	5.94477
GOLGA8B	1.23878	5.86764	7.28847	7.59008e-07	9.86969e-05	5.93931
ENSG00000237265	1.20876	3.07143	7.23082	8.47803e-07	0.000102532	5.93771
OGT	0.642117	7.50401	7.36645	6.53997e-07	8.96059e-05	5.93449
LINC01182	0.716424	4.76704	7.28649	7.61894e-07	9.86969e-05	5.93331
AR	-0.947738	5.05948	-7.26452	7.94665e-07	9.88087e-05	5.92241
PHLDA2	-0.69098	4.26188	-7.21098	8.80793e-07	0.000105403	5.90402
DOK6	-1.19608	3.80774	-7.18029	9.34467e-07	0.000106001	5.88888
PAN2	0.79254	6.37607	7.30437	7.36268e-07	9.86969e-05	5.88022
PLEKHG4	0.796077	5.78094	7.30903	7.29729e-07	9.86969e-05	5.87348
FBXO41	0.831039	4.76141	7.19276	9.1226e-07	0.000105618	5.85246
LINC01409	1.5268	3.25852	7.19996	8.99678e-07	0.000105618	5.84884
HEMK1	0.619801	6.28143	7.28488	7.64255e-07	9.86969e-05	5.8391
ANK1	1.35594	3.91854	7.16018	9.71462e-07	0.000108464	5.82817
TTLL3	1.19194	5.39028	7.19255	9.12619e-07	0.000105618	5.82807
TXNL4A	-0.545861	5.81607	-7.26972	7.86783e-07	9.88087e-05	5.80538
LRRC15	-0.682121	8.07033	-7.29275	7.52816e-07	9.86969e-05	5.78427
RNASEL	0.757466	4.72452	7.15195	9.87042e-07	0.000108464	5.77286
PIP5K1A	-0.518834	6.98925	-7.27484	7.7909e-07	9.86969e-05	5.75791
FHL1	-0.648323	5.23731	-7.18994	9.17227e-07	0.000105618	5.75515
FOXF1	-1.00172	3.10037	-7.10543	1.08008e-06	0.00011518	5.75321
ME2	-0.460266	6.70236	-7.26349	7.96241e-07	9.88087e-05	5.74963
MIR210HG	0.580955	5.50004	7.20032	8.99047e-07	0.000105618	5.7467
STAC2	0.915136	5.31629	7.17985	9.35247e-07	0.000106001	5.72264
ENSG00000272106	1.45158	2.55965	7.21069	8.81278e-07	0.000105403	5.71231
PEX19	-0.538558	6.73954	-7.23901	8.34558e-07	0.000101497	5.69706
ENSG00000293413	0.84843	5.91525	7.20278	8.94813e-07	0.000105618	5.6962
RPL3P4	-0.716136	4.67801	-7.13019	1.02949e-06	0.000111432	5.68687
ZBTB41	0.536471	5.86624	7.15204	9.86854e-07	0.000108464	5.62386
SCART1	1.60203	2.79177	7.15314	9.84759e-07	0.000108464	5.61661
SLAMF7	-0.802649	5.20693	-7.06363	1.17144e-06	0.000122256	5.6075
RTN1	-0.511403	5.89301	-7.17714	9.40149e-07	0.000106002	5.60601
NSUN5P1	1.28011	5.41512	7.08768	1.11793e-06	0.000118054	5.5978
ENSG00000166104	3.23362	2.53534	7.25865	8.03673e-07	9.88518e-05	5.59044
TNFRSF10D	-0.654261	6.71037	-7.18072	9.3369e-07	0.000106001	5.56362
RPS27	-0.786941	5.78627	-7.13434	1.02124e-06	0.000111095	5.55248
PDE4A	1.06368	4.38779	7.01154	1.29661e-06	0.000131141	5.54988
MBD1	-0.419291	6.89519	-7.15388	9.83355e-07	0.000108464	5.52329
VAC14-AS1	1.51843	2.12557	7.06221	1.17467e-06	0.000122256	5.49583
ATF6	-0.440119	7.45256	-7.13864	1.01277e-06	0.000110729	5.48145
LAMC2	0.604303	5.01006	6.9974	1.33293e-06	0.000131759	5.46075
ACCS	1.06551	4.68954	6.94794	1.46845e-06	0.000141284	5.44646
APOL6	0.486781	7.63955	7.09533	1.10146e-06	0.000116884	5.44343
S100A16	-0.746433	6.80077	-7.11215	1.0661e-06	0.00011482	5.43514
WDR27	1.02673	5.42232	7.00465	1.31417e-06	0.000131141	5.42847
LINC00668	1.4268	3.8151	6.96098	1.43138e-06	0.000138332	5.42609
MIAT	2.02838	1.84736	7.19293	9.11957e-07	0.000105618	5.42168
NEAT1	0.711883	8.07632	7.10592	1.07905e-06	0.00011518	5.41763
TSC22D3	0.730404	5.36231	7.00215	1.32062e-06	0.000131141	5.41757
PMEPA1	-0.668035	5.63712	-7.06613	1.16575e-06	0.000122256	5.41346
ADGRL2	-0.501631	5.66486	-7.04304	1.21934e-06	0.000126298	5.39203
SMAGP	-0.511326	5.35575	-7.00919	1.30256e-06	0.000131141	5.36111
NUDT3	0.55116	6.0539	7.03986	1.22693e-06	0.000126479	5.36081
FBXL8	1.1881	3.65333	6.87911	1.68118e-06	0.000152277	5.341
IL13RA2	-0.66427	5.91402	-7.0203	1.27462e-06	0.00012984	5.33837
YPEL4	1.26391	2.9133	6.94383	1.48033e-06	0.000141797	5.33761
CGB8	0.882945	3.72998	6.89542	1.62805e-06	0.000150153	5.33736
C1orf21	0.467885	6.18052	7.02616	1.26013e-06	0.000129286	5.33337
THEM6	0.643513	4.04643	6.89018	1.64494e-06	0.000150252	5.30386
MTMR1	0.760038	4.88678	6.90105	1.61013e-06	0.000150153	5.30275
EDNRA	-0.72178	5.03058	-6.91929	1.55339e-06	0.00014814	5.27747
BEGAIN	0.82383	5.03541	6.89325	1.63502e-06	0.000150153	5.27349
RNASEH2B	0.724444	4.76719	6.88037	1.67703e-06	0.000152277	5.27128
BCL7C	-0.501303	5.75521	-6.99135	1.34877e-06	0.000132118	5.25831
ZNF528	-1.01954	3.67588	-6.83363	1.83904e-06	0.000161835	5.25348
HDAC6	0.519219	6.12568	6.97151	1.40215e-06	0.000136729	5.23614
KDSR	-0.452649	6.77388	-7.00256	1.31955e-06	0.000131141	5.22643
ENSG00000268205	1.13106	4.72784	6.83109	1.84831e-06	0.000161993	5.20712
TNFRSF9	0.851527	5.66618	6.8961	1.62586e-06	0.000150153	5.20471
LMF1	1.41394	2.84429	6.90165	1.60821e-06	0.000150153	5.20388
MICALL2	0.783603	5.71092	6.91528	1.56568e-06	0.000148657	5.19077
HMGA1	-0.707996	7.86601	-6.99161	1.34809e-06	0.000132118	5.18888
PRKCD	-0.466474	6.32517	-6.96521	1.41957e-06	0.000137806	5.17392
PXYLP1	0.64718	4.76181	6.85297	1.77012e-06	0.000158345	5.13928
SERPING1	1.32074	4.40575	6.81095	1.92342e-06	0.000164598	5.12423
ADAMTS13	1.46848	3.66423	6.78892	2.00925e-06	0.000167293	5.1184
DOK5	-1.64617	2.0887	-6.89266	1.63692e-06	0.000150153	5.09813
PMVK	-0.574951	4.55951	-6.82331	1.87695e-06	0.000163356	5.09697
H2AJ	1.30367	3.25878	6.77078	2.08285e-06	0.00016951	5.08952
PCBP1-AS1	0.931778	4.87255	6.78155	2.03882e-06	0.000168459	5.07082
PCED1A	1.07648	4.23298	6.72794	2.26802e-06	0.00018252	5.05316
ENSG00000280537	1.85421	2.20277	7.01914	1.27753e-06	0.00012984	5.04905
NES	-0.681501	6.69539	-6.90029	1.61253e-06	0.000150153	5.02361
CARF	0.692907	4.77964	6.74522	2.19136e-06	0.00017701	5.01953
APH1A	-0.520926	6.61381	-6.89297	1.63591e-06	0.000150153	5.01069
TMEM147-AS1	1.03544	4.46352	6.71214	2.34051e-06	0.000186277	5.00577
NEGR1	-0.742643	4.63686	-6.81071	1.92437e-06	0.000164598	4.99928
PGBD5	2.49764	2.05591	7.27449	7.79618e-07	9.86969e-05	4.97836
ENSG00000290578	-1.84874	3.0897	-6.69098	2.44141e-06	0.000190879	4.95576
IRF2BPL	-0.452487	6.86123	-6.86406	1.73182e-06	0.000155562	4.94412
TCEA2	0.509556	5.87827	6.80193	1.95811e-06	0.000165226	4.94312
GARS1-DT	0.634024	5.68189	6.77872	2.05029e-06	0.000168763	4.92108
MAMDC4	1.5392	5.15892	6.71562	2.32438e-06	0.000186277	4.91268
BCHE	-0.656655	4.2068	-6.6944	2.4248e-06	0.000190879	4.90553
RBM8A	-0.513538	7.00844	-6.84614	1.79416e-06	0.00015918	4.90066
GABRQ	-0.536842	7.21839	-6.84642	1.79316e-06	0.00015918	4.89716
SLC39A1	-0.517222	6.61404	-6.83577	1.8313e-06	0.000161812	4.89193
MAGEC2	-1.65183	2.7954	-6.6781	2.50501e-06	0.000195066	4.8735
VPS4B	-0.466728	6.27177	-6.80105	1.96152e-06	0.000165226	4.85726
STC1	-0.675991	8.53295	-6.82277	1.87896e-06	0.000163356	4.85559
ENSG00000290315	-0.666174	6.65888	-6.80949	1.92899e-06	0.000164598	4.83733
PSMD4	-0.675573	6.52512	-6.80441	1.94849e-06	0.000165226	4.83324
UBB	-0.595664	6.6825	-6.8089	1.93126e-06	0.000164598	4.83311
SPRY2	-0.618663	6.53905	-6.79716	1.97668e-06	0.000165857	4.80778
PKD1	0.58781	7.72918	6.7944	1.98752e-06	0.000166123	4.79845
GSE1	0.423126	6.65128	6.77557	2.06317e-06	0.00016918	4.79193
RCC1	-0.433647	6.65977	-6.78602	2.02081e-06	0.000167611	4.79049
IGFL3	1.79917	2.17809	6.64358	2.68405e-06	0.000206257	4.77522
AP1G2	1.49584	3.30261	6.61257	2.85617e-06	0.000215908	4.77495
TOMM22	-0.550399	5.81777	-6.74983	2.17136e-06	0.000176051	4.76969
LENG8	0.844292	7.64612	6.77197	2.07797e-06	0.00016951	4.75409
OAS1	1.0976	4.66915	6.56229	3.15984e-06	0.000231879	4.72486
NIPBL-DT	0.824966	4.18218	6.55351	3.21624e-06	0.000233641	4.69338
ALK	-0.767448	3.89685	-6.59392	2.96517e-06	0.000219829	4.68605
PABPC1L	1.18339	5.32239	6.59668	2.94874e-06	0.000219362	4.68134
HLX	0.637112	5.35035	6.59728	2.94517e-06	0.000219362	4.65039
KIFC2	0.62872	6.01129	6.66597	2.56646e-06	0.000199135	4.63315
TPM3	-0.640787	7.76858	-6.71322	2.33551e-06	0.000186277	4.62831
NIBAN2	-0.611119	8.59736	-6.70328	2.38226e-06	0.000188665	4.61713
CSGALNACT1	-0.608031	4.91912	-6.5996	2.93151e-06	0.000219362	4.61345
MIB2	0.582385	5.8088	6.64114	2.69719e-06	0.000206321	4.6117
HDGF	-0.595175	7.58645	-6.70208	2.38795e-06	0.000188665	4.60567
ILF2	-0.63507	6.73157	-6.69078	2.44241e-06	0.000190879	4.59479
DDX3Y	-2.13398	1.58589	-6.8763	1.69052e-06	0.000152485	4.57933
ARSL	0.759129	4.42747	6.54198	3.29185e-06	0.000238334	4.56375
SNHG15	0.887709	4.59083	6.48377	3.7025e-06	0.000258554	4.53975
CERS2	-0.618241	7.21044	-6.66364	2.57845e-06	0.000199351	4.52985
C12orf75	-0.600961	5.715	-6.62592	2.78072e-06	0.000211218	4.5277
ALDH7A1	0.550827	5.6618	6.61148	2.86241e-06	0.000215908	4.52551
YPEL2	0.752407	4.74885	6.47693	3.75414e-06	0.000261317	4.51507
CCDC86	-0.451286	6.31718	-6.64306	2.68683e-06	0.000206257	4.51309
MAP6	0.709045	4.71362	6.51299	3.49011e-06	0.000249353	4.50041
C2orf49-DT	1.05124	3.33139	6.4429	4.02222e-06	0.000273814	4.4893
RUFY3	0.454915	6.74928	6.62815	2.76833e-06	0.000211017	4.48634
SNHG12	0.733315	4.95704	6.5037	3.55623e-06	0.000252119	4.48206
CCBE1	0.531543	5.52514	6.5574	3.19114e-06	0.000232599	4.47251
TRMT6	-0.527946	5.55539	-6.56682	3.13121e-06	0.000231346	4.4705
ZDHHC24	0.570386	5.70728	6.56239	3.15925e-06	0.000231879	4.4668
C11orf98	-0.60895	4.94928	-6.50513	3.546e-06	0.000252119	4.41911
ENGASE	0.815951	5.08395	6.4679	3.82344e-06	0.000262761	4.40536
ARSA	0.56033	5.50913	6.4951	3.61864e-06	0.000255167	4.39925
MHENCR	1.06729	3.80471	6.39718	4.41381e-06	0.000290426	4.39921
PILRB	1.37805	4.74544	6.4134	4.27054e-06	0.000284457	4.37551
DUSP4	-0.349079	7.03074	-6.55747	3.19068e-06	0.000232599	4.31474
TRIM59	0.668409	4.18276	6.37951	4.57549e-06	0.000296557	4.31158
SLC16A6	-0.948989	5.02176	-6.39198	4.46075e-06	0.000292625	4.30851
SYNE2	0.757358	6.4849	6.52407	3.41293e-06	0.000245335	4.30321
TIMP2	-0.510167	7.44755	-6.534	3.34523e-06	0.000241392	4.26224
PHKA2	0.570576	5.41526	6.42408	4.17885e-06	0.000280288	4.25528
CDC42SE1	-0.494178	6.79717	-6.52268	3.42254e-06	0.000245335	4.2542
SYT7	1.4088	3.25611	6.35049	4.85447e-06	0.000308014	4.25296
ACAD11	0.630893	5.49637	6.40713	4.32531e-06	0.000287222	4.21676
PFDN2	-0.693331	4.66584	-6.36968	4.6681e-06	0.000299867	4.21339
ZNF175	-0.700832	6.76473	-6.50266	3.56377e-06	0.000252119	4.20199
PITPNC1	-0.523148	5.96158	-6.48782	3.67227e-06	0.000257273	4.20005
NUF2	-0.472273	5.5515	-6.44926	3.97065e-06	0.000271157	4.19616
PCDH10	-1.289	3.03375	-6.26797	5.74769e-06	0.000346144	4.15775
FXYD5	-0.672181	7.03046	-6.47467	3.77138e-06	0.000261676	4.14545
ZNF692	0.788405	4.81284	6.3311	5.0506e-06	0.000316468	4.13891
NPAS2	-0.433067	7.14321	-6.47135	3.79676e-06	0.000262595	4.13627
ZNF436-AS1	1.14883	3.32007	6.25503	5.90248e-06	0.000350749	4.13591
PEA15	-0.615452	7.6011	-6.46949	3.81109e-06	0.000262747	4.13002
ENSG00000266976	-1.46457	3.74929	-6.25196	5.93975e-06	0.000350749	4.11928
MMP19	0.537988	5.11723	6.33694	4.99064e-06	0.000314978	4.11225
HTRA1	-0.649754	7.43739	-6.45367	3.93527e-06	0.000269591	4.09736
EFHC1	0.531831	6.24408	6.4197	4.21624e-06	0.000281707	4.09086
PPP1R14B	-0.647421	6.3005	-6.43809	4.06163e-06	0.00027563	4.08958
PGGHG	1.88876	3.23014	6.26	5.8425e-06	0.000348425	4.07695
RPRD1A	-0.463935	6.49136	-6.42759	4.14918e-06	0.000279817	4.07493
CHRDL1	-0.966146	3.21011	-6.22557	6.27091e-06	0.000363948	4.07052
SH3BP5L	-0.529243	6.27896	-6.4237	4.18205e-06	0.000280288	4.06936
ATF7IP	0.400405	7.43369	6.4293	4.13477e-06	0.000279717	4.05402
ENSG00000293341	2.20139	2.78255	6.32293	5.13563e-06	0.000318556	4.04242
ENSG00000287126	0.975426	3.89984	6.21714	6.38071e-06	0.000368345	4.04024
AHSA2P	0.968203	6.38763	6.38022	4.56888e-06	0.000296557	4.03311
PSRC1	-0.389211	5.64451	-6.37526	4.61535e-06	0.00029736	4.02571
DNALI1	-0.940446	3.88082	-6.20587	6.53056e-06	0.000371228	4.02083
STX6	0.413473	6.28138	6.38464	4.52792e-06	0.000295242	4.00982
GPAM	-0.504473	6.47243	-6.39812	4.40538e-06	0.000290426	4.0053
XPR1	0.411143	6.44327	6.37644	4.60419e-06	0.00029736	3.98933
SYT11	-0.464842	7.56295	-6.39992	4.38926e-06	0.000290426	3.98594
UCHL3	-0.569203	5.32157	-6.32772	5.08561e-06	0.000316468	3.98333
PDXDC2P-NPIPB14P	1.07604	4.41194	6.19069	6.73818e-06	0.000377896	3.97999
MAPKAPK3	-0.543154	7.10108	-6.38681	4.50797e-06	0.000294829	3.96079
ECM1	-0.522232	6.47168	-6.36761	4.68788e-06	0.000300246	3.94202
SSX1	-1.55377	1.77323	-6.29626	5.42377e-06	0.000333562	3.94188
LINC01355	2.86868	1.42014	6.608	2.88246e-06	0.000216665	3.93841
MOK	0.478126	6.31218	6.3584	4.77672e-06	0.000304136	3.93356
F2RL1	-0.705378	3.98955	-6.2536	5.91976e-06	0.000350749	3.92906
HOMER3	-0.507727	6.57515	-6.35867	4.77412e-06	0.000304136	3.91882
ENSG00000261799	1.13709	3.46851	6.13887	7.49941e-06	0.000410652	3.91128
LINC00963	0.488074	6.54776	6.32832	5.07936e-06	0.000316468	3.89468
MYO7B	1.51249	0.887744	6.15703	7.22298e-06	0.000398893	3.88213
DNER	-0.564751	7.38029	-6.34932	4.86607e-06	0.000308014	3.88145
STK36	0.56122	5.77666	6.27925	5.61627e-06	0.000340563	3.87883
IMPDH1	-0.414073	6.52202	-6.33502	5.0103e-06	0.000315299	3.87044
FAM120C	0.5835	5.14975	6.20406	6.55491e-06	0.000371228	3.84403
TUBA1C	-0.479568	7.17745	-6.32755	5.08734e-06	0.000316468	3.83814
SF3B4	-0.5651	6.31843	-6.30194	5.36104e-06	0.000330643	3.81122
ZNF594	1.70131	2.71153	6.13806	7.51193e-06	0.000410652	3.81008
RGS2	0.643766	4.14575	6.15702	7.22312e-06	0.000398893	3.80337
ZNF350	0.848366	3.243	6.08026	8.46826e-06	0.000447124	3.79278
PNISR-AS1	0.972753	3.54778	6.07357	8.58662e-06	0.000452082	3.77897
MCFD2	-0.669144	8.31949	-6.29458	5.44247e-06	0.000333764	3.77252
ALAS1	-0.405867	6.20787	-6.26838	5.74291e-06	0.000346144	3.7649
SEPTIN9	-0.528781	8.26064	-6.29075	5.48533e-06	0.000334497	3.76353
MGLL	-0.423713	7.75469	-6.29178	5.47375e-06	0.000334497	3.76096
HPCAL1	-0.538572	7.05412	-6.28053	5.6015e-06	0.000340563	3.74055
ZFP36	0.564044	5.71146	6.21397	6.42245e-06	0.000369769	3.74001
CALB2	1.11046	2.75634	6.04776	9.06007e-06	0.000465873	3.7311
RPS5	-0.59434	6.80957	-6.26724	5.75628e-06	0.000346144	3.71895
TLN2	0.464243	6.96338	6.26193	5.81935e-06	0.000348003	3.71295
MYADM	-0.502011	7.00673	-6.26512	5.78146e-06	0.000346695	3.71031
RTCA	-0.495053	6.43411	-6.25143	5.94627e-06	0.000350749	3.7098
MZF1	1.08551	5.24969	6.13206	7.60589e-06	0.000413699	3.70726
ZNF71	-0.957194	3.7433	-6.03043	9.39279e-06	0.000478341	3.68695
FAM193B	0.937245	5.86964	6.17381	6.97699e-06	0.000390279	3.67686
SVIP	-0.493212	5.862	-6.22006	6.34246e-06	0.000367116	3.67437
ENO3	1.39646	3.03384	6.04113	9.1859e-06	0.000471223	3.67297
FAM156A	0.753337	6.1022	6.20448	6.54923e-06	0.000371228	3.66635
TPGS2	-0.446989	7.2783	-6.24504	6.0248e-06	0.000354416	3.66551
PLS3	-0.613071	7.42198	-6.23816	6.11063e-06	0.00035849	3.64968
SORT1	-0.503521	5.51895	-6.20385	6.55786e-06	0.000371228	3.6479
TMCC1-DT	0.607574	4.42085	6.05045	9.00946e-06	0.000464711	3.64782
ENSG00000290993	1.11309	3.81177	6.00535	9.89693e-06	0.00049472	3.64546
MIR503HG	1.99862	3.53622	6.10186	8.09698e-06	0.00043387	3.63626
SH2B3	-0.610721	8.57442	-6.2267	6.25643e-06	0.000363948	3.6345
ENSG00000291003	0.676689	5.84587	6.16648	7.0833e-06	0.000394189	3.63054
SMARCD3	0.48692	5.43246	6.13873	7.50165e-06	0.000410652	3.62998
EIF5A	-0.576087	7.50094	-6.22818	6.23743e-06	0.000363948	3.62848
VAMP1	1.27412	4.02023	6.01646	9.67034e-06	0.000486845	3.61249
TAF13	-0.51077	6.48428	-6.20311	6.56783e-06	0.000371228	3.60355
C1orf43	-0.574795	6.91368	-6.20824	6.49878e-06	0.000371228	3.59589
ITGA2	-0.58536	8.09033	-6.20859	6.49404e-06	0.000371228	3.5915
ADAMTS14	1.85045	3.2845	5.98647	1.02949e-05	0.000507665	3.59139
PERP	-0.473599	6.12177	-6.19123	6.7307e-06	0.000377896	3.58949
AQP9	-0.623906	5.23997	-6.09845	8.15453e-06	0.000433996	3.56678
GOLPH3L	-0.417501	5.70967	-6.14655	7.38126e-06	0.000406589	3.56448
CCDC124	-0.523208	5.98248	-6.16986	7.03406e-06	0.000392457	3.5613
ATG9A	-0.360782	7.00319	-6.19298	6.70633e-06	0.000377896	3.55925
CXCL3	1.00245	4.92635	5.97978	1.04398e-05	0.000511314	3.5552
ENSG00000291201	0.946457	4.78534	6.00303	9.94512e-06	0.00049472	3.52141
OPLAH	2.74671	1.49281	6.81331	1.91447e-06	0.000164598	3.52136
ZNF674-AS1	0.903581	3.44802	5.93445	1.14784e-05	0.000537246	3.5064
ZNF426	-0.667143	4.37314	-5.95773	1.09322e-05	0.000527053	3.49931
HAX1	-0.57135	5.93279	-6.12514	7.71555e-06	0.000417565	3.49741
GASK1B	1.0657	3.62168	5.95049	1.10993e-05	0.000531587	3.49428
RPL8	-0.541262	7.34957	-6.15792	7.20971e-06	0.000398893	3.48179
NPEPL1	0.593068	5.20037	6.02314	9.53667e-06	0.000481855	3.47213
ZNF18	0.645577	4.29596	5.95724	1.09435e-05	0.000527053	3.46798
HAGLR	-0.721458	4.77264	-6.0133	9.73427e-06	0.000488927	3.46028
BCR	-0.355881	6.73844	-6.13508	7.55842e-06	0.000412153	3.44685
C12orf76	0.670202	4.31112	5.94383	1.12551e-05	0.000536638	3.44385
KBTBD11	1.33035	2.42461	5.93376	1.1495e-05	0.000537246	3.4433
ENSG00000279407	1.69351	1.64632	6.05423	8.93899e-06	0.000464056	3.43906
BABAM1	-0.451436	6.48581	-6.12769	7.67505e-06	0.000416415	3.43766
NFKBIZ	0.517225	7.00511	6.09815	8.15948e-06	0.000433996	3.43717
ZNF169	1.39427	2.75817	5.92326	1.17507e-05	0.000542388	3.43483
MATCAP1	0.591862	6.04089	6.09895	8.14607e-06	0.000433996	3.42354
MARCKSL1	0.710965	4.06798	5.93801	1.13931e-05	0.000537246	3.41754
IGFBP2	-1.46919	2.16397	-5.91146	1.20451e-05	0.000548952	3.41705
HSPA8	-0.615192	8.32149	-6.12203	7.76551e-06	0.000418179	3.4148
BCL2L1	-0.546259	7.57987	-6.12258	7.75669e-06	0.000418179	3.40751
TMEM198B	0.804827	5.02726	5.97569	1.05293e-05	0.000513375	3.40343
TNXB	-0.619864	5.27741	-6.03534	9.2973e-06	0.000475811	3.40196
PRPF3	-0.362044	6.43489	-6.09139	8.2747e-06	0.000439046	3.39514
TCIRG1	0.446921	7.34957	6.10854	7.98567e-06	0.000428967	3.38519
ODR4	0.477041	5.50909	6.0294	9.41304e-06	0.000478341	3.38227
AFAP1L1	-1.1896	3.10678	-5.8711	1.31109e-05	0.000580418	3.3809
SDC3	1.02483	4.22395	5.89284	1.25255e-05	0.000567262	3.37358
NSUN5	1.85378	2.0173	6.05591	8.90766e-06	0.000463541	3.36812
PPP1R14C	0.630746	4.89729	5.94281	1.12791e-05	0.000536638	3.36352
DOC2A	2.05143	1.11579	6.31475	5.22226e-06	0.000323005	3.34805
TBC1D3L	1.20901	4.745	5.91352	1.19934e-05	0.000548906	3.34602
TARS2	-0.405046	5.93115	-6.05229	8.97504e-06	0.000464711	3.34405
CDK10	0.62628	5.74122	6.02252	9.54896e-06	0.000481855	3.33104
BIVM	-0.381852	6.39392	-6.06858	8.67622e-06	0.000452731	3.32612
IL18BP	1.19285	4.99225	5.84619	1.38167e-05	0.000601818	3.32582
GREM1	-0.610867	7.73168	-6.08155	8.44558e-06	0.000447017	3.32032
ENSG00000290018	-1.14684	3.14782	-5.83911	1.40243e-05	0.000604678	3.3121
ADRM1	-0.509582	6.87842	-6.0712	8.62898e-06	0.000452301	3.30635
SNHG17	0.761817	4.86408	5.91362	1.19907e-05	0.000548906	3.30489
CFL1	-0.554511	7.82375	-6.0726	8.60393e-06	0.000452082	3.30189
CCDC18-AS1	1.21883	4.18043	5.83824	1.40499e-05	0.000604678	3.29937
SLC20A1	-0.60911	8.11052	-6.06842	8.67902e-06	0.000452731	3.29559
GADD45GIP1	-0.549688	5.67919	-6.02777	9.4451e-06	0.000478846	3.29448
PYCARD	-1.58193	2.11233	-5.97156	1.06207e-05	0.000516669	3.27559
HERC2P7	0.926709	4.05159	5.82811	1.43534e-05	0.000613974	3.26194
FBXO32	0.638488	5.80071	5.9567	1.09559e-05	0.000527053	3.26053
BACE2	-0.386799	7.51062	-6.0501	9.01602e-06	0.000464711	3.25357
ST3GAL1-DT	1.63848	2.49646	5.87306	1.30569e-05	0.000579213	3.24954
CTBS	0.590411	5.13133	5.91402	1.19806e-05	0.000548906	3.24156
LINC01089	0.670693	4.26149	5.85251	1.3634e-05	0.000597466	3.22836
MMP14	-0.612252	8.17062	-6.03092	9.38321e-06	0.000478341	3.21682
EPB41L4A-AS1	0.743498	4.31696	5.81669	1.47031e-05	0.000619248	3.21205
EEPD1	0.935642	3.25843	5.79492	1.53947e-05	0.000631542	3.20341
PPP1R3E	1.32369	3.48488	5.7822	1.58141e-05	0.000644716	3.20253
TTC12	0.780572	4.20641	5.8128	1.48243e-05	0.000620728	3.1936
NT5E	-0.627508	8.79486	-6.01055	9.79025e-06	0.0004906	3.18342
ARK2N	-0.410514	6.16304	-5.98031	1.04282e-05	0.000511314	3.18197
CXCL2	0.950864	5.45672	5.83682	1.40921e-05	0.000605291	3.17402
POLE3	-0.424691	6.50002	-6.00212	9.96387e-06	0.00049472	3.17258
LCP1	0.503811	5.45584	5.92632	1.16756e-05	0.000542088	3.17186
ACTMAP	0.6438	5.76103	5.93336	1.15046e-05	0.000537246	3.17004
BCL7A	0.773055	3.68642	5.79568	1.537e-05	0.000631542	3.16935
RPL35	-0.512964	6.29527	-5.99176	1.01817e-05	0.000504377	3.15798
NQO1	-0.566796	7.11781	-6.00232	9.95983e-06	0.00049472	3.15747
FAM229A	2.05016	2.9014	5.82201	1.45392e-05	0.000617029	3.1573
TYSND1	0.613944	4.98753	5.86266	1.33459e-05	0.000587221	3.15375
LINC01004	1.50909	2.33587	5.80276	1.51419e-05	0.000627955	3.15142
HCLS1	1.45253	2.53362	5.80078	1.52054e-05	0.00062938	3.13443
CIAO1	-0.391534	7.06402	-5.98654	1.02934e-05	0.000507665	3.12529
GBP5	1.51748	5.11593	5.82713	1.43829e-05	0.000613974	3.1179
PEX11B	-0.442775	5.12226	-5.88995	1.26015e-05	0.00056833	3.11583
CTSK	-0.488361	6.03531	-5.95719	1.09446e-05	0.000527053	3.10448
HMOX1	-0.648398	7.33237	-5.97691	1.05025e-05	0.000513223	3.09993
TOR4A	-0.52799	5.21991	-5.87509	1.30015e-05	0.000577938	3.08128
PGF	-0.591243	4.89979	-5.92436	1.17236e-05	0.000542291	3.07996
PTER	1.24374	4.52476	5.72577	1.78215e-05	0.000691775	3.07903
PI4KB	-0.420535	7.01401	-5.96202	1.08346e-05	0.000525893	3.07479
PPP1R7	-0.465548	6.35842	-5.9524	1.1055e-05	0.000530641	3.06994
AP5B1	0.436761	6.45643	5.91834	1.18726e-05	0.000546847	3.06531
HLA-DOA	0.924527	5.5695	5.71543	1.82168e-05	0.000697978	3.04948
PKIB	-0.504562	4.95362	-5.87655	1.29616e-05	0.000577352	3.04369
CAPZA1	-0.582828	7.70016	-5.94893	1.11354e-05	0.000532141	3.03925
SPACA6	0.434112	5.2506	5.84418	1.38753e-05	0.000603156	3.02768
COPG2IT1	2.09168	0.828465	5.83863	1.40385e-05	0.000604678	3.02654
ENSG00000291215	0.835836	5.27707	5.80728	1.49981e-05	0.000626367	3.02436
LMNA	-0.543959	8.37611	-5.93831	1.13858e-05	0.000537246	3.02355
H2AC25	1.01546	3.07954	5.69195	1.91479e-05	0.000721919	3.02186
GPR135	1.47337	2.58044	5.7371	1.73985e-05	0.000682325	3.02063
ENSG00000255031	1.53484	2.93443	5.70019	1.88157e-05	0.0007146	3.01893
TM7SF3	-0.473702	6.92546	-5.933	1.15133e-05	0.000537246	3.01109
PCDH9	-0.527055	6.17018	-5.91225	1.20253e-05	0.000548952	3.00723
DNAJA1	-0.547327	7.39291	-5.93292	1.15153e-05	0.000537246	3.00648
LAMTOR5-AS1	1.53324	2.94432	5.68884	1.92752e-05	0.000721919	3.00203
SGSM2	0.45548	6.36602	5.90448	1.2223e-05	0.000554726	3.0017
NOG	2.02902	0.534604	5.97979	1.04395e-05	0.000511314	3.0004
FARP1	-0.363569	6.76898	-5.92556	1.16941e-05	0.000542088	3.00028
MIR497HG	0.671259	4.26455	5.7145	1.82526e-05	0.000698115	2.99698
ANKRD13B	0.65754	4.21758	5.74623	1.70652e-05	0.000672158	2.99575
DGKI	0.408303	6.25168	5.90965	1.20909e-05	0.000549883	2.99493
RPS2	-0.477787	7.45954	-5.92786	1.16381e-05	0.00054181	2.99459
NCAM2	-0.634003	4.35787	-5.75129	1.68832e-05	0.0006701	2.98883
NR4A1	1.56179	3.58442	5.68558	1.9409e-05	0.000723347	2.9831
MAGEA1	-0.595813	4.3577	-5.73038	1.76479e-05	0.000689605	2.9798
ZMYM2	0.373637	6.28958	5.88584	1.2711e-05	0.000568379	2.97682
SLC25A4	-0.627921	4.27919	-5.77006	1.62254e-05	0.000656539	2.96961
CAPN10-DT	1.64212	2.00767	5.79756	1.5309e-05	0.000631542	2.96959
ANKRD35	-0.593903	4.32058	-5.7507	1.69042e-05	0.0006701	2.96743
ENSG00000260257	1.54717	2.39846	5.66459	2.02951e-05	0.000744659	2.96121
PTPRB	1.84607	1.83186	5.93632	1.14335e-05	0.000537246	2.95829
DAP3	-0.426409	6.43963	-5.89122	1.25681e-05	0.000568003	2.94701
BTBD19	0.979847	4.16963	5.68476	1.94428e-05	0.000723347	2.94694
ENSG00000274828	0.860279	2.95752	5.64922	2.09704e-05	0.000756545	2.93633
POLL	0.487239	5.42842	5.79465	1.54035e-05	0.000631542	2.92828
PLEKHO1	-0.431695	6.51064	-5.88562	1.27168e-05	0.000568379	2.92653
GAP43	-0.622248	4.49446	-5.80631	1.50287e-05	0.000626367	2.91378
RBPJ	-0.448716	8.07152	-5.88875	1.26335e-05	0.000568379	2.91196
ENSG00000262691	2.165	1.91597	5.77917	1.59158e-05	0.000646428	2.91062
PALLD	-0.422699	7.35159	-5.88769	1.26616e-05	0.000568379	2.90938
ATP5PB	-0.582783	6.93286	-5.88498	1.27339e-05	0.000568379	2.90887
BCL11B	1.00044	4.29093	5.7079	1.85102e-05	0.000704234	2.90875
GREM2	1.08765	2.7801	5.63412	2.16564e-05	0.000770931	2.90647
NECTIN1	1.10075	2.99795	5.63677	2.15341e-05	0.000770531	2.90267
ZBTB34	0.580455	4.77771	5.72431	1.78765e-05	0.000692291	2.90034
CLPP	-0.406017	5.81377	-5.8407	1.39775e-05	0.000604678	2.89063
HDAC10	0.657344	5.08141	5.75018	1.69226e-05	0.0006701	2.8879
HSP90AB1	-0.551606	8.70093	-5.86799	1.3197e-05	0.000583039	2.88004
ARHGAP28	0.588002	5.33672	5.7453	1.70987e-05	0.000672158	2.87893
INPP4B	-0.745061	3.88759	-5.68982	1.92348e-05	0.000721919	2.87796
TNFRSF11B	-1.55402	1.83932	-5.67632	1.97952e-05	0.000733777	2.87716
ENSG00000268030	1.25296	2.7646	5.63876	2.14431e-05	0.000768543	2.87479
ZNF224	0.686194	4.61675	5.66967	2.00773e-05	0.000740431	2.86248
SSC5D	0.480938	6.83966	5.85145	1.36644e-05	0.000597591	2.85814
NFIX	-0.404523	7.56176	-5.86358	1.332e-05	0.000587221	2.85787
SLC25A44	-0.537303	5.81715	-5.81804	1.46614e-05	0.000619147	2.8506
CACNB1	0.741307	4.41688	5.65758	2.06004e-05	0.000748562	2.85004
KIF3C	-0.354827	6.97922	-5.85461	1.3574e-05	0.000596043	2.84789
RPL30-AS1	1.78926	2.62559	5.62521	2.20719e-05	0.000778196	2.83992
TRIR	-0.563811	5.9553	-5.82817	1.43513e-05	0.000613974	2.83953
LYPD1	-0.860817	4.51632	-5.71279	1.8319e-05	0.000699418	2.83835
ODC1	-0.579634	6.94331	-5.85034	1.36964e-05	0.000597781	2.8345
ENSG00000291202	1.05528	4.74103	5.65739	2.0609e-05	0.000748562	2.83292
ID1	-0.574175	6.36861	-5.84121	1.39624e-05	0.000604678	2.82878
TMA7	-0.524667	5.21379	-5.77313	1.61206e-05	0.000653517	2.8274
BOC	0.552676	5.42647	5.76656	1.63462e-05	0.000660191	2.80855
ENSG00000279278	1.56857	1.94401	5.6656	2.02518e-05	0.000744659	2.80258
MIRLET7IHG	1.51729	2.72757	5.5871	2.39431e-05	0.000823958	2.79424
RPL17	-0.555994	6.67755	-5.82631	1.44077e-05	0.000613974	2.79321
ENSG00000260563	1.3452	2.87481	5.58424	2.40897e-05	0.000826457	2.78557
ENSA	-0.479659	6.76712	-5.82231	1.45298e-05	0.000617029	2.77974
UBA7	0.479292	6.29962	5.75761	1.66585e-05	0.0006701	2.77913
ATG16L2	1.22852	4.34157	5.60002	2.32909e-05	0.000809314	2.77822
LCAT	0.992697	3.39253	5.57495	2.45733e-05	0.00083713	2.77353
PPP6R1	-0.423832	7.87435	-5.82117	1.45649e-05	0.000617029	2.76655
CDH23	2.24808	2.89295	5.63544	2.15953e-05	0.000770931	2.76491
ENSG00000285796	1.76064	2.57106	5.60303	2.31417e-05	0.000805422	2.76229
TMX3	-0.465916	7.44112	-5.81769	1.46721e-05	0.000619147	2.7604
ENSG00000255508	-0.589819	6.39556	-5.80437	1.50906e-05	0.000627029	2.75687
ERCC5	-0.385054	7.30988	-5.81506	1.4754e-05	0.000619526	2.7561
NDUFB3	-0.564499	5.19299	-5.73432	1.75011e-05	0.000685106	2.75418
CLEC2D	1.08787	3.58385	5.56052	2.5344e-05	0.000851099	2.75412
VIM-AS1	0.677812	4.76023	5.66509	2.02738e-05	0.000744659	2.75411
TAGLN2	-0.56978	7.69704	-5.81464	1.4767e-05	0.000619526	2.75273
RARB	-0.663998	4.24106	-5.64941	2.09619e-05	0.000756545	2.748
EOLA2-DT	1.8414	2.40523	5.63113	2.17946e-05	0.000770931	2.7473
STAG3L5P	1.21114	3.36048	5.55567	2.56082e-05	0.000854797	2.74654
SLAIN1	-0.992884	3.53117	-5.54212	2.63625e-05	0.000868108	2.72126
STUM	-0.723346	5.27762	-5.67137	2.00044e-05	0.000739002	2.72096
SPRY4	-0.642078	6.38246	-5.7921	1.54866e-05	0.000633752	2.7205
LENG8-AS1	1.51494	2.164	5.63196	2.17561e-05	0.000770931	2.71881
ACP7	-0.484648	5.97511	-5.7533	1.68114e-05	0.0006701	2.71507
PODXL	-0.499481	6.58257	-5.79628	1.53507e-05	0.000631542	2.71502
ARL15	0.421505	5.33021	5.69694	1.89461e-05	0.000718292	2.69642
TM9SF2	-0.54293	7.66327	-5.78253	1.58032e-05	0.000644716	2.6838
CFAP20DC	0.587786	4.3774	5.59605	2.34893e-05	0.000811856	2.68024
ATP8B3	0.60511	4.49638	5.61805	2.24114e-05	0.000786325	2.67235
NDP	-0.612978	5.04363	-5.72231	1.79527e-05	0.000692761	2.66738
DNHD1	1.15947	4.59173	5.53889	2.65457e-05	0.00086904	2.65211
WWC3	0.370425	6.78544	5.74504	1.71082e-05	0.000672158	2.64313
ABCC4	-0.366843	6.87907	-5.7571	1.66768e-05	0.0006701	2.6422
NINJ1	-0.415832	5.63201	-5.68466	1.9447e-05	0.000723347	2.63166
LTBP3	-0.424961	8.32964	-5.75317	1.68159e-05	0.0006701	2.62672
SYNE1	0.40076	8.12861	5.75468	1.67622e-05	0.0006701	2.62614
PHC2	-0.462698	7.72456	-5.75359	1.68011e-05	0.0006701	2.62161
MYL6	-0.42268	7.37124	-5.74992	1.6932e-05	0.0006701	2.61389
ENOX1	0.44415	4.98062	5.616	2.25096e-05	0.000788491	2.61147
ZNF514	0.56785	5.38827	5.64625	2.11037e-05	0.000758891	2.61135
SEMA3B	0.63182	4.95777	5.61359	2.26256e-05	0.000789862	2.60945
PLAUR	-0.566206	7.31347	-5.74722	1.70292e-05	0.000672158	2.60922
ELOF1	-0.475694	5.47983	-5.68989	1.92319e-05	0.000721919	2.60736
ENSG00000293427	1.17925	4.00618	5.49244	2.93278e-05	0.000914228	2.58053
TRPM8	0.82101	3.18885	5.49433	2.92093e-05	0.000912443	2.57982
PHTF1	-0.402403	6.51749	-5.72024	1.80318e-05	0.000694579	2.57592
ANKH	-0.342582	6.80296	-5.72951	1.76805e-05	0.000689634	2.57309
PLXNA3	0.363735	7.54958	5.72837	1.77235e-05	0.000690068	2.57006
ZNF302	0.55024	4.72197	5.55953	2.53977e-05	0.000851099	2.56801
CCND2	2.09716	1.72161	5.77991	1.58908e-05	0.000646428	2.56491
SEC31B	1.77455	3.20254	5.4658	3.1057e-05	0.000946933	2.56336
MAP7D1	-0.440421	8.03087	-5.72551	1.78312e-05	0.000691775	2.56215
NRP2	0.438991	8.68302	5.72269	1.79381e-05	0.000692761	2.55726
PIGQ	0.585168	5.12987	5.59745	2.34191e-05	0.000811162	2.5567
TOP3B	0.53868	5.30077	5.62167	2.2239e-05	0.00078154	2.55627
ITGBL1	-0.427403	6.20827	-5.7116	1.83654e-05	0.000699955	2.55424
LINC01001	0.8592	4.5747	5.52587	2.72969e-05	0.000877557	2.55045
RHOC	-0.567334	7.26504	-5.71854	1.80969e-05	0.000695846	2.54872
STK24	-0.487247	7.18172	-5.7163	1.8183e-05	0.000697918	2.54713
DOCK3	0.542354	6.19121	5.67241	1.99602e-05	0.000738631	2.54628
ENSG00000241860	1.99601	2.78023	5.51636	2.78596e-05	0.000889535	2.53924
ACAD10	0.504502	5.56248	5.63251	2.17308e-05	0.000770931	2.53343
ZNF229	3.64515	1.03282	6.23051	6.20749e-06	0.000363188	2.53098
ZNF767P	0.777795	4.78725	5.54831	2.60153e-05	0.000861131	2.52932
UBASH3B	-0.400779	6.20683	-5.69347	1.90865e-05	0.000721919	2.51718
PCNX2	0.491494	6.11767	5.64243	2.12762e-05	0.000763827	2.51155
RAB35	-0.408101	6.51815	-5.6893	1.92561e-05	0.000721919	2.50526
IGIP	0.755088	4.09691	5.47878	3.02019e-05	0.000932684	2.50178
HSP90AA1	-0.537618	8.89812	-5.68494	1.94354e-05	0.000723347	2.49389
EFHD2	-0.434609	7.06845	-5.69112	1.9182e-05	0.000721919	2.49108
PRSS53	1.0247	4.59003	5.52862	2.71367e-05	0.000874189	2.49053
PLD1	0.614072	5.73343	5.58163	2.42248e-05	0.000829777	2.47829
ERMN	1.07997	2.46762	5.44856	3.22311e-05	0.000971113	2.47417
GPR173	0.865796	4.18895	5.45225	3.19758e-05	0.000968129	2.47414
QRICH1	0.483544	5.94833	5.62246	2.22018e-05	0.000781503	2.47114
NDRG2	1.62101	1.48583	5.53852	2.65666e-05	0.00086904	2.46717
PLIN3	-0.491387	7.34447	-5.68137	1.95836e-05	0.000727182	2.46697
DYNLL1	-0.473155	6.06398	-5.65842	2.05637e-05	0.000748562	2.46631
KLHL17	0.832079	4.81515	5.5295	2.70852e-05	0.00087383	2.46199
PRCC	-0.401652	6.14022	-5.65317	2.0795e-05	0.000752794	2.45943
STMN4	3.3558	0.164823	6.48814	3.66994e-06	0.000257273	2.45128
PTPDC1	0.4458	5.15773	5.55148	2.58393e-05	0.000858702	2.44977
WASH5P	1.28227	6.28605	5.61411	2.26006e-05	0.000789862	2.44897
IDUA	0.745894	4.62764	5.48914	2.95363e-05	0.000917261	2.44766
TTBK2	0.42954	6.17308	5.61292	2.26582e-05	0.000789862	2.44288
ENSG00000242588	0.584331	7.05863	5.65578	2.06794e-05	0.000749864	2.43955
JUN-DT	0.623309	5.20739	5.47652	3.03491e-05	0.000935895	2.43536
EPPIN	1.95274	0.142586	5.80578	1.50458e-05	0.000626367	2.43529
CKS1B	-0.590858	5.38916	-5.59556	2.35141e-05	0.000811856	2.43515
GLI1	0.96034	3.61744	5.41171	3.48957e-05	0.00102815	2.43332
FGF11	0.649132	4.25869	5.49854	2.89459e-05	0.000909976	2.43275
PTPRF	-0.439031	6.56607	-5.64848	2.10035e-05	0.000756545	2.42493
TPI1	-0.483298	8.25901	-5.65852	2.05591e-05	0.000748562	2.42176
NCEH1	-0.427017	7.05274	-5.65815	2.05754e-05	0.000748562	2.41964
PIANP	0.645568	4.65733	5.55051	2.58928e-05	0.000858702	2.40742
GYPC	-0.616374	4.89582	-5.47982	3.01342e-05	0.00093192	2.39635
MST1	1.52353	3.9394	5.38474	3.6988e-05	0.00105365	2.39
SESN3	0.592251	5.28079	5.50209	2.87262e-05	0.000906509	2.38169
TNFAIP8L1	0.419425	5.38893	5.55034	2.59023e-05	0.000858702	2.37416
RNF139-DT	1.88549	1.38073	5.55534	2.56265e-05	0.000854797	2.37302
RPL41	-0.449701	7.08767	-5.63144	2.17804e-05	0.000770931	2.36288
NNT	0.402125	5.8056	5.56871	2.49037e-05	0.000842311	2.362
MEGF10	-0.786407	4.52051	-5.40799	3.51772e-05	0.00103101	2.35939
CAMK2A	1.05426	3.90095	5.39948	3.58292e-05	0.00103573	2.35825
ENSG00000287562	1.8302	1.53329	5.54451	2.62278e-05	0.000865518	2.35234
CALM2	-0.531247	7.23713	-5.62706	2.19848e-05	0.00077639	2.35117
SPPL2B	0.748997	5.63997	5.54009	2.64773e-05	0.00086904	2.34613
DCLRE1B	-0.401588	6.04798	-5.5981	2.33866e-05	0.000811162	2.34126
DMBX1	2.31904	1.81699	5.49207	2.93509e-05	0.000914228	2.33604
SLFN11	0.677013	5.6498	5.55266	2.57737e-05	0.000858385	2.33462
ERH	-0.564908	5.24891	-5.53671	2.66698e-05	0.00086904	2.33453
C19orf53	-0.561253	5.13421	-5.53159	2.69645e-05	0.00087316	2.33278
CCDC191	0.883763	4.09619	5.37413	3.78462e-05	0.00106957	2.32518
PKD1P6-NPIPP1	0.601754	5.97226	5.53556	2.6736e-05	0.00086904	2.32483
ADRA1B	0.630405	3.84964	5.41251	3.48351e-05	0.00102815	2.3226
ENSG00000267627	0.981752	2.73651	5.34422	4.03758e-05	0.00111441	2.32084
PMS2P4	0.771148	3.46772	5.35175	3.97228e-05	0.00110388	2.31628
ENSG00000275180	1.4458	1.78703	5.40774	3.51958e-05	0.00103101	2.30866
TTC14	0.416971	6.01481	5.55747	2.551e-05	0.00085354	2.30855
CLGN	-0.41667	6.35958	-5.57409	2.46186e-05	0.00083713	2.29391
TNFAIP8L3	-0.508256	4.78384	-5.47355	3.05435e-05	0.000936552	2.29169
SEMA6B	1.56139	0.547782	5.45313	3.1915e-05	0.000968129	2.29051
AMH	1.07485	4.1641	5.37885	3.74618e-05	0.00106009	2.28965
ABCD4	0.443632	5.40504	5.48737	2.96493e-05	0.000918237	2.27751
ARRDC1-AS1	0.436993	5.14879	5.47435	3.04909e-05	0.000936552	2.27581
RTEL1-TNFRSF6B	1.06539	3.99891	5.37193	3.80264e-05	0.00107187	2.27543
LYST	0.514083	6.48456	5.56756	2.4965e-05	0.000842311	2.27161
TARBP1	0.50195	5.17094	5.49499	2.91678e-05	0.000912443	2.27073
MYL9	-0.410769	6.15977	-5.56728	2.49798e-05	0.000842311	2.26696
ENSG00000261526	1.26055	1.81509	5.35553	3.93999e-05	0.00109807	2.26618
WSB2	-0.480183	7.20764	-5.5864	2.39788e-05	0.000823958	2.26229
NDFIP2	-0.417762	6.49914	-5.57382	2.46329e-05	0.00083713	2.25939
CHTF18	0.721768	4.71996	5.42876	3.36357e-05	0.00100158	2.24664
TXNL1	-0.46968	6.31217	-5.5597	2.53882e-05	0.000851099	2.24523
SHC1	-0.491979	7.98633	-5.57738	2.44456e-05	0.000836017	2.24212
SNAPIN	-0.460091	4.82542	-5.44642	3.23797e-05	0.000973549	2.23826
SCG2	1.19341	1.88498	5.30468	4.39888e-05	0.00117275	2.23125
GOT1-DT	1.39192	2.57174	5.31011	4.34737e-05	0.00116331	2.22749
KIF1C	-0.358954	8.08505	-5.56906	2.48849e-05	0.000842311	2.22498
SKA1	-0.38357	5.71756	-5.51709	2.78163e-05	0.000889465	2.21975
LMTK3	1.16669	2.3159	5.29373	4.50466e-05	0.001198	2.21502
IL1B	-0.571364	7.06925	-5.54622	2.6132e-05	0.000863672	2.20534
EHBP1L1	-0.410217	7.69173	-5.56041	2.53498e-05	0.000851099	2.2044
VPS45	-0.352914	6.38686	-5.54169	2.63865e-05	0.000868108	2.20222
UBE2Q1	-0.364201	6.32202	-5.53743	2.66285e-05	0.00086904	2.19765
L3MBTL1	1.05365	4.32123	5.33449	4.12354e-05	0.00112285	2.19318
MAP3K20-AS1	1.42995	2.02094	5.33542	4.11523e-05	0.00112244	2.18815
SEPTIN1	0.780596	2.67366	5.28024	4.63852e-05	0.00121862	2.18361
PTP4A1	-0.570656	6.21289	-5.52357	2.74319e-05	0.000879772	2.1824
ENSG00000291117	0.843182	4.84575	5.38071	3.73118e-05	0.00105723	2.17555
SPP1	-0.552509	6.55602	-5.53789	2.66025e-05	0.00086904	2.17082
CLTB	-0.456731	5.43043	-5.48853	2.95754e-05	0.000917261	2.17037
USB1	-0.381634	6.75442	-5.53559	2.6734e-05	0.00086904	2.16925
NSUN5P2	1.17062	3.17946	5.27531	4.68848e-05	0.00122432	2.16779
BUD23	-0.536115	6.21464	-5.52544	2.73223e-05	0.000877557	2.16628
POLR2J4	0.623468	4.55965	5.3706	3.81357e-05	0.00107355	2.1615
TNFSF12	-0.923209	3.38016	-5.27667	4.67465e-05	0.00122366	2.16061
SPSB1	-0.342724	6.01773	-5.49828	2.89622e-05	0.000909976	2.1573
PSMD2	-0.559526	8.34287	-5.53365	2.68453e-05	0.000871285	2.1527
POLG2	0.711001	4.36838	5.33551	4.11446e-05	0.00112244	2.1502
NLRP1	0.501987	6.34934	5.4974	2.90172e-05	0.000910384	2.14528
PHF5A	-0.484885	5.1952	-5.44163	3.27153e-05	0.000979559	2.14454
PEX6	0.671659	4.25766	5.34206	4.05649e-05	0.00111582	2.14367
TNIK	0.578236	4.79721	5.38658	3.6841e-05	0.00105365	2.14288
SPOCK1	-0.476974	7.86545	-5.5309	2.7004e-05	0.00087316	2.14155
PARAIL	0.700295	5.25345	5.38886	3.66598e-05	0.00105114	2.14006
PMF1	-0.51958	4.71559	-5.39073	3.65122e-05	0.0010483	2.13576
INTS6L	0.622682	4.64333	5.35104	3.97843e-05	0.00110417	2.13477
TNFRSF25	0.709348	4.01821	5.31397	4.31112e-05	0.0011579	2.13381
CCDC57	0.844761	5.71697	5.43507	3.31812e-05	0.000989404	2.12999
SEC16B	1.15935	3.23341	5.28589	4.58194e-05	0.00120669	2.12959
MBD2	-0.461492	6.61522	-5.51154	2.81494e-05	0.000894828	2.12214
AKAP12	-0.422299	8.08445	-5.52036	2.76214e-05	0.000884538	2.12092
ZMYM6	0.502242	5.40366	5.42219	3.41156e-05	0.00101169	2.11507
GPX1	-0.63193	6.39119	-5.50396	2.86111e-05	0.000904194	2.11198
ST8SIA5	-1.07234	5.89832	-5.51154	2.81494e-05	0.000894828	2.10912
RFX8	0.774145	4.35864	5.32588	4.20122e-05	0.00113685	2.1066
ZYX	-0.505213	7.60511	-5.51296	2.80636e-05	0.00089473	2.10148
LMAN1	-0.556208	8.47452	-5.51002	2.82413e-05	0.00089512	2.10086
SAT1	0.47837	6.3879	5.46915	3.0834e-05	0.000941708	2.0981
HGF	-0.514117	6.9222	-5.51049	2.8213e-05	0.00089512	2.09735
BOLA3	-0.534609	4.79091	-5.38646	3.68505e-05	0.00105365	2.09422
KCND1	0.919321	3.80349	5.25703	4.87847e-05	0.00124981	2.09313
QTRT1	0.538347	4.76511	5.35997	3.90231e-05	0.00109144	2.09212
NEDD8	-0.491409	5.50842	-5.44964	3.21558e-05	0.000970879	2.09005
ENSG00000258311	0.615039	4.96982	5.39333	3.63076e-05	0.00104659	2.08835
COTL1	-0.525772	7.11038	-5.50498	2.85487e-05	0.000903541	2.08649
GPX4	-0.471478	6.13954	-5.47506	3.04443e-05	0.000936552	2.08032
SSR2	-0.55073	6.55246	-5.49481	2.91789e-05	0.000912443	2.0794
FAU	-0.543387	5.75692	-5.45389	3.18634e-05	0.000968129	2.06541
JRK	0.535066	5.97171	5.45242	3.19643e-05	0.000968129	2.05766
LRP10	-0.317682	7.64549	-5.48887	2.95538e-05	0.000917261	2.04952
ZKSCAN2-DT	2.11312	1.26319	5.47052	3.07433e-05	0.000941344	2.04677
IGFN1	2.61664	1.21504	5.57117	2.47726e-05	0.000840559	2.0466
KAZALD1	0.60226	4.5495	5.2759	4.6824e-05	0.00122421	2.04198
COX5B	-0.571518	5.20904	-5.40223	3.56173e-05	0.00103357	2.04191
SNRPC	-0.453163	5.54268	-5.42425	3.39641e-05	0.00100858	2.03645
STEAP1B	-0.490383	4.5134	-5.33551	4.11447e-05	0.00112244	2.03129
ELAVL2	-1.07266	2.29025	-5.20112	5.51005e-05	0.00134993	2.0249
ARAP2	-0.988016	3.86366	-5.1977	5.55129e-05	0.0013533	2.01764
TRIOBP	-0.367612	7.69884	-5.47379	3.05277e-05	0.000936552	2.01613
ANP32E	-0.418516	6.97756	-5.46902	3.08422e-05	0.000941708	2.01213
RAD51-AS1	1.36999	3.00628	5.19167	5.62482e-05	0.00136342	2.0111
GMPR	-1.92259	0.759369	-5.66161	2.04243e-05	0.000748129	2.0078
MUC1	0.872215	4.12801	5.23104	5.16236e-05	0.00129646	2.00034
LAYN	0.454327	5.66125	5.40302	3.55566e-05	0.00103357	2.00032
ENSG00000285829	-2.84169	-0.169844	-5.93409	1.1487e-05	0.000537246	1.99609
PRELID1	-0.50892	6.2608	-5.44964	3.21563e-05	0.000970879	1.9956
CLHC1	0.596799	4.62166	5.28597	4.58111e-05	0.00120669	1.99364
EGLN3	-0.742334	4.70784	-5.33356	4.13185e-05	0.0011237	1.98883
IL36RN	0.925398	4.70848	5.20764	5.43225e-05	0.00134397	1.98703
CYFIP2	-0.330566	6.82192	-5.44823	3.22538e-05	0.000971113	1.98552
G6PD	-0.430759	7.20666	-5.45706	3.16464e-05	0.000963545	1.9823
TTC39B	0.703088	5.12639	5.26525	4.79203e-05	0.00124129	1.98081
ARL3	-0.392276	5.59423	-5.3994	3.58352e-05	0.00103573	1.97325
SIRT5	0.612388	4.51984	5.26156	4.83065e-05	0.00124484	1.97235
BMP1	0.459424	6.56679	5.43916	3.28901e-05	0.000983431	1.97053
SNRPD2	-0.582551	5.6577	-5.41048	3.49882e-05	0.00102815	1.97022
GLMP	-0.352427	5.84841	-5.40572	3.53499e-05	0.00103273	1.96651
SLC9A3	0.684808	3.62746	5.19585	5.57366e-05	0.00135572	1.96525
CEP43	0.44912	6.1107	5.40605	3.53242e-05	0.00103273	1.96508
C11orf87	1.26091	1.90676	5.16843	5.9174e-05	0.00140464	1.96379
ENSG00000284431	0.533471	5.39992	5.35478	3.9463e-05	0.00109807	1.95956
WLS	-0.48612	6.94513	-5.44535	3.24543e-05	0.00097444	1.95685
PRXL2A	-0.350322	6.6688	-5.43755	3.30046e-05	0.000985494	1.95388
EIF3C	-0.526862	8.13248	-5.44371	3.25696e-05	0.000976547	1.95253
ENSG00000261786	1.3171	5.98518	5.40245	3.55998e-05	0.00103357	1.94921
LINC00938	0.501912	4.58297	5.27048	4.73794e-05	0.00123246	1.94668
MYO3B	0.767114	4.06323	5.21444	5.35237e-05	0.00132876	1.94556
B4GALT3	-0.40849	5.72598	-5.38471	3.69907e-05	0.00105365	1.93508
CASC15	1.74147	1.55529	5.31309	4.31935e-05	0.00115868	1.93421
ENSG00000234961	1.98382	1.13747	5.30567	4.38941e-05	0.00117166	1.93274
APOBEC3G	0.713496	5.10408	5.21843	5.30608e-05	0.00131984	1.92389
H2BC21	0.836957	3.74064	5.15154	6.13983e-05	0.00144159	1.92147
IFT122	0.558812	5.507	5.36703	3.84316e-05	0.00107713	1.91759
ARPC1B	-0.466942	6.71126	-5.42031	3.42542e-05	0.00101441	1.91675
S100A10	-0.531138	6.20597	-5.41028	3.50032e-05	0.00102815	1.9141
UFC1	-0.534221	5.71403	-5.38263	3.71573e-05	0.0010559	1.91196
CYRIB	-0.402588	6.0807	-5.39169	3.64368e-05	0.00104752	1.91023
ENSG00000277701	0.953231	4.24174	5.21806	5.31034e-05	0.00131984	1.90739
SNHG3	0.39727	6.23702	5.38487	3.69773e-05	0.00105365	1.88968
ZNF875	-1.36045	1.77643	-5.19218	5.61856e-05	0.00136342	1.88836
SLC43A2	1.13049	3.59285	5.1347	6.37006e-05	0.00148298	1.88786
ZNF300	1.14825	3.08081	5.13535	6.361e-05	0.00148298	1.88548
NDUFS2	-0.458134	6.55107	-5.39973	3.58096e-05	0.00103573	1.88031
EHD1	-0.525555	7.61429	-5.41075	3.4968e-05	0.00102815	1.87871
LYPLA2	-0.376472	6.0601	-5.38203	3.72051e-05	0.0010559	1.86974
CTSD	-0.626157	7.88026	-5.40459	3.54359e-05	0.00103357	1.86551
FURIN	-0.366266	7.44057	-5.40376	3.54996e-05	0.00103357	1.8647
LINC00115	1.40887	2.53635	5.12403	6.52051e-05	0.00150006	1.86364
APLP2	-0.543135	8.45084	-5.3984	3.59125e-05	0.00103658	1.85776
NOTUM	2.82461	0.575059	5.75433	1.67749e-05	0.0006701	1.84431
SYT13	-1.48409	0.362343	-5.24159	5.04506e-05	0.0012778	1.8436
JAG1	0.371621	5.76835	5.34388	4.04054e-05	0.00111441	1.84022
FLII	-0.388992	7.97324	-5.39232	3.63872e-05	0.00104749	1.8387
ENSG00000225313	1.66219	1.68372	5.15494	6.09432e-05	0.00143402	1.8266
LINC00922	-1.18465	2.73135	-5.11123	6.70581e-05	0.00152412	1.82558
NFE2L3	1.63374	2.51583	5.25172	4.93514e-05	0.00126134	1.8213
ABCA7	0.650634	4.73374	5.23179	5.15392e-05	0.00129646	1.82112
KANK2	-0.342797	7.58543	-5.3819	3.72159e-05	0.0010559	1.81557
PSMA5	-0.515554	6.57595	-5.36667	3.84617e-05	0.00107713	1.81146
PSMB6	-0.519306	5.76952	-5.34059	4.06942e-05	0.00111654	1.81091
IMPA2	0.590695	4.5067	5.20071	5.51502e-05	0.00134993	1.81083
TMEM276	0.768064	4.02905	5.15008	6.15939e-05	0.00144462	1.80655
OVCA2	-0.753286	4.67634	-5.23107	5.16191e-05	0.00129646	1.80463
GABRG3	-0.611334	4.3822	-5.22909	5.18424e-05	0.00129894	1.80316
CUL7	0.43039	6.43013	5.34672	4.01582e-05	0.00111169	1.8019
TMEM98	-0.443352	5.16359	-5.28698	4.57114e-05	0.00120669	1.80047
EIF4G1	-0.473701	8.8986	-5.36684	3.84469e-05	0.00107713	1.79971
AGER	1.42149	2.39658	5.09593	6.93427e-05	0.00155384	1.79902
PLAU	-0.541433	7.32433	-5.36994	3.81907e-05	0.00107371	1.78977
GPR68	-0.433471	5.97423	-5.32712	4.18992e-05	0.00113663	1.78958
IGFL2	1.41481	1.70341	5.16149	6.00778e-05	0.00141983	1.78891
NRXN3	1.81608	2.85498	5.10488	6.79971e-05	0.00153493	1.78675
ENSG00000272692	1.82547	1.21036	5.28638	4.57704e-05	0.00120669	1.78339
TMEM106C	-0.451906	6.31042	-5.35482	3.94598e-05	0.00109807	1.78286
RPL36AL	-0.594912	4.35653	-5.19719	5.55748e-05	0.0013533	1.78165
EXTL2	-0.418459	6.44358	-5.35729	3.92493e-05	0.00109635	1.78116
CYB5A	-0.438695	4.8669	-5.24262	5.03379e-05	0.0012778	1.77182
MAPK8IP3	1.13914	5.50629	5.25752	4.87333e-05	0.00124981	1.77173
BORA	-0.438968	5.97664	-5.32595	4.20055e-05	0.00113685	1.77042
DYRK3	0.403481	6.73104	5.34382	4.04108e-05	0.00111441	1.77004
GABPB1-IT1	0.756871	4.40913	5.12686	6.48025e-05	0.00149557	1.76656
PPP1R12B	0.488652	5.546	5.27004	4.7424e-05	0.00123246	1.76128
PAQR3	-0.356107	6.58765	-5.34232	4.05427e-05	0.00111582	1.75652
LSM1	-0.478143	5.50851	-5.28747	4.56621e-05	0.00120669	1.75444
DEXI	0.396839	5.55201	5.2735	4.70691e-05	0.00122765	1.7494
CEP83	0.478513	4.40954	5.17184	5.87351e-05	0.00140033	1.74373
NT5DC2	-0.542193	7.28589	-5.34777	4.00671e-05	0.00111059	1.74125
ADAM9	-0.54538	8.28989	-5.34134	4.06282e-05	0.00111614	1.73155
FLOT2	-0.375757	6.68627	-5.33606	4.10958e-05	0.00112244	1.73089
LINC02593	0.961301	3.08784	5.08481	7.10526e-05	0.00157966	1.72781
ENSG00000288973	0.548107	4.525	5.13041	6.4301e-05	0.00149195	1.71996
ABCF2	-0.338736	7.1676	-5.33524	4.11685e-05	0.00112244	1.71793
UBN2	0.576635	6.04043	5.26105	4.83605e-05	0.00124484	1.71432
KLHL4	-1.58425	2.30018	-5.04827	7.69829e-05	0.00164804	1.70995
PRRT2	1.67451	3.66747	5.05464	7.59134e-05	0.00164009	1.70696
ENSG00000276900	0.880964	2.89675	5.04283	7.79082e-05	0.00166	1.70624
LRP5	2.50865	0.286787	5.6326	2.17267e-05	0.000770931	1.70496
SNCA	-0.809427	3.27991	-5.06932	7.35075e-05	0.00161225	1.70473
PIDD1	0.559154	5.26881	5.22236	5.26077e-05	0.00131356	1.70039
IER3IP1	-0.455934	5.83034	-5.28362	4.60459e-05	0.00121118	1.70022
CLTA	-0.487756	6.50325	-5.31959	4.25885e-05	0.00114957	1.69887
MTX1	-0.324714	6.55775	-5.31775	4.27587e-05	0.00115273	1.6984
ENSG00000267288	2.33572	1.66536	5.4274	3.37344e-05	0.00100314	1.69548
ARHGDIA	-0.540786	7.88831	-5.32254	4.23178e-05	0.00114369	1.687
HSPG2	0.590834	7.44868	5.31602	4.29196e-05	0.00115563	1.68517
ENSG00000276248	1.00394	2.36316	5.03112	7.9938e-05	0.00168173	1.68358
ENSG00000280435	1.4861	4.25489	5.12482	6.50925e-05	0.00149907	1.68115
SLC26A6	0.823722	5.70222	5.24144	5.04674e-05	0.0012778	1.6782
ENSG00000279059	1.05199	2.37666	5.02822	8.04492e-05	0.0016892	1.6775
PICART1	1.04425	2.75547	5.02679	8.07028e-05	0.00169055	1.67488
RUNX2	0.467341	6.1894	5.27885	4.65253e-05	0.00122082	1.67118
LTO1	0.424218	5.70274	5.24651	4.99143e-05	0.00127273	1.67041
ENSG00000265494	1.78355	2.23822	5.18626	5.69154e-05	0.00137206	1.67017
IRAK1	-0.491145	7.99408	-5.3143	4.308e-05	0.0011579	1.66858
FAXDC2	0.783264	3.78612	5.0737	7.28045e-05	0.0016017	1.66782
ENSG00000287335	2.44446	1.61086	5.53056	2.70241e-05	0.00087316	1.66663
CD276	-0.400569	7.3225	-5.31198	4.32977e-05	0.00116004	1.6629
BMS1P1	1.16807	2.74724	5.02609	8.0826e-05	0.00169055	1.66213
CIZ1	-0.334078	7.28054	-5.30824	4.36499e-05	0.00116659	1.65714
CPT1B	1.89186	3.60389	5.02088	8.17568e-05	0.00169528	1.65597
TPM2	0.45541	5.55799	5.23547	5.11271e-05	0.00128847	1.65055
MIF	-0.497758	5.60148	-5.25744	4.87416e-05	0.00124981	1.64614
VSTM4	0.426755	6.22368	5.27741	4.66707e-05	0.00122316	1.64219
ZNF672	-0.453601	5.89786	-5.23644	5.10201e-05	0.00128728	1.63941
CAPS	0.838163	3.67775	5.03283	7.96392e-05	0.00167758	1.63469
NEO1	0.345104	6.41719	5.26638	4.78032e-05	0.00124082	1.6199
COX6B1	-0.550283	5.26578	-5.21947	5.29406e-05	0.00131882	1.61887
POGLUT2	-0.37672	5.63904	-5.25897	4.85795e-05	0.00124899	1.61869
GALNT10	-0.416273	7.48297	-5.29156	4.52586e-05	0.00120216	1.61756
ZBTB7B	-0.355788	6.2717	-5.26301	4.8155e-05	0.00124484	1.61746
NARS1	-0.489304	7.42955	-5.28822	4.55877e-05	0.00120669	1.61278
CCT3	-0.558384	7.26475	-5.28757	4.56524e-05	0.00120669	1.61021
MIR155HG	0.895391	3.05105	5.00582	8.45108e-05	0.00173955	1.60846
MRPL41	-0.552215	4.26142	-5.11339	6.67408e-05	0.00152085	1.59941
TAFAZZIN	0.590178	4.92728	5.12483	6.50908e-05	0.00149907	1.5955
LIME1	1.06346	3.69102	5.02282	8.14104e-05	0.00169528	1.58603
LAMTOR5	-0.492311	5.64246	-5.22408	5.24116e-05	0.00131168	1.58263
CD99	-0.465354	6.36957	-5.26209	4.82515e-05	0.00124484	1.57862
EIF3A	-0.423955	8.43928	-5.27101	4.73251e-05	0.00123246	1.57691
ZNF496-DT	0.950433	2.88264	4.97546	9.03493e-05	0.00180933	1.56876
AMOT	-0.787298	4.0396	-5.01589	8.26596e-05	0.00171072	1.56862
LIMCH1	0.692683	4.52616	5.08468	7.10729e-05	0.00157966	1.5681
WNT5A	-0.467422	8.41538	-5.2651	4.79359e-05	0.00124129	1.56607
LINC01914	1.94746	1.60987	5.12732	6.47374e-05	0.00149557	1.56541
ENSG00000291105	-0.753286	3.51941	-5.04038	7.83293e-05	0.00166733	1.5616
NTNG1	-0.341749	6.94426	-5.26163	4.82997e-05	0.00124484	1.55963
ZNF862	0.535056	5.4048	5.16457	5.96751e-05	0.0014134	1.55949
LINC02957	1.31793	2.06768	4.98654	8.81727e-05	0.00178505	1.5568
KCNJ5-AS1	0.953201	2.38312	4.96805	9.18375e-05	0.00182562	1.55302
INIP	-0.322315	6.35123	-5.24214	5.03903e-05	0.0012778	1.54791
CACNG7	-1.21901	2.566	-4.96885	9.16753e-05	0.00182562	1.54723
MMP1	-0.905162	4.5773	-5.03322	7.95707e-05	0.00167758	1.54649
USF3	0.529191	6.06237	5.20076	5.51431e-05	0.00134993	1.54207
NEIL1	2.0976	2.20894	5.06213	7.46765e-05	0.00162748	1.54079
ABLIM3	-0.307567	7.30563	-5.25247	4.92711e-05	0.00126078	1.53983
ZNF587	0.485818	5.52582	5.15742	6.06138e-05	0.00143094	1.53805
TBCB	-0.467244	6.0828	-5.2292	5.18301e-05	0.00129894	1.53246
SPRYD4	0.702898	4.19634	5.02626	8.07957e-05	0.00169055	1.52826
EIF5	-0.434533	7.72612	-5.25087	4.94428e-05	0.00126219	1.52824
DENND1B	0.512073	4.95989	5.13965	6.30144e-05	0.00147602	1.52742
ANGPT2	1.63829	1.0628	5.05302	7.61844e-05	0.00164267	1.522
TPBG	-0.399607	7.22728	-5.24214	5.03911e-05	0.0012778	1.51217
WDR1	-0.513989	8.30829	-5.23921	5.07126e-05	0.00128251	1.5084
MAPK10	0.540362	4.7093	5.07672	7.23244e-05	0.00159275	1.50832
CAVIN1	-0.475682	8.22121	-5.23861	5.07791e-05	0.00128269	1.50615
ENSG00000206567	0.695081	3.83895	4.99068	8.73723e-05	0.00177595	1.50522
ENSG00000272668	1.14983	4.82315	5.03653	7.89938e-05	0.00167512	1.49957
IFI44L	0.440089	6.59515	5.1912	5.63054e-05	0.00136342	1.49677
GABBR1	0.931113	4.78115	5.04683	7.72269e-05	0.00165035	1.49209
MAN2C1	0.602186	6.18295	5.1894	5.65263e-05	0.00136724	1.48982
LINC03040	1.16432	4.19943	4.97075	9.12929e-05	0.00182245	1.4841
LRRN1	1.90973	2.10028	5.02751	8.05751e-05	0.0016902	1.48193
ENSG00000291299	3.00075	1.30149	5.32879	4.17478e-05	0.00113395	1.48062
MINDY1	-0.550471	4.81384	-5.10324	6.82413e-05	0.00153884	1.47899
MT2A	-0.562831	6.41486	-5.21122	5.3901e-05	0.0013366	1.47084
SEC24C	-0.350914	7.76257	-5.22311	5.25225e-05	0.00131294	1.46701
ENSG00000290762	1.64054	2.72098	4.92608	0.000100741	0.00194161	1.46649
TRMT61A-DT	1.47497	2.74258	4.92908	0.000100075	0.00193604	1.46489
PRKCSH	-0.506942	7.98061	-5.22129	5.27307e-05	0.00131511	1.46426
FAM89B	-0.487777	5.12407	-5.15293	6.12114e-05	0.00143877	1.46345
MCPH1-DT	1.00289	2.78601	4.91993	0.000102118	0.0019518	1.45638
INPP5J	1.06383	3.43145	4.92265	0.000101506	0.0019446	1.45627
ZFC3H1	0.374611	6.82429	5.20458	5.46866e-05	0.00134759	1.45331
ITGA3	-0.549512	9.47919	-5.19936	5.53116e-05	0.00134993	1.45076
JSRP1	-0.726497	4.43104	-5.04792	7.70426e-05	0.00164804	1.44922
SESTD1	0.401655	6.52388	5.18708	5.68132e-05	0.00137206	1.44864
PLA2G6	1.12515	4.36122	4.97051	9.13413e-05	0.00182245	1.44805
BHLHE40-AS1	1.34847	1.57355	4.93573	9.86181e-05	0.00191298	1.4473
PSMD7	-0.41249	6.55185	-5.20424	5.47266e-05	0.00134759	1.44662
DNLZ	-0.983806	1.96162	-4.91504	0.000103226	0.00196538	1.44661
SUSD2	1.3999	2.05393	4.92576	0.000100812	0.00194161	1.44605
UBE2M	-0.507595	6.08875	-5.18434	5.71542e-05	0.00137628	1.44533
CLCC1	-0.358386	7.17843	-5.2102	5.40199e-05	0.00133801	1.44348
GTF3C2-AS2	0.881089	4.34554	4.99027	8.74523e-05	0.00177595	1.44305
SUPT4H1	-0.377701	5.99311	-5.18157	5.75014e-05	0.0013831	1.43965
AURKAIP1	-0.496407	5.90778	-5.1798	5.77232e-05	0.00138689	1.43871
C2orf68	0.434011	5.69074	5.13849	6.3175e-05	0.0014769	1.43785
EIF4E	-0.359548	6.61686	-5.2015	5.50542e-05	0.00134993	1.43559
CD82	-0.465203	7.44285	-5.20524	5.46074e-05	0.00134759	1.42995
UHMK1	-0.405331	8.17732	-5.2053	5.46001e-05	0.00134759	1.42897
CGB2	1.5372	1.31545	4.92407	0.00010119	0.0019446	1.42888
GNAI3	-0.459097	7.43323	-5.20379	5.478e-05	0.00134759	1.42562
ENG	-0.372101	7.04456	-5.19995	5.52407e-05	0.00134993	1.42052
RPS15	-0.530448	6.21788	-5.1863	5.69104e-05	0.00137206	1.42024
CT45A10	-1.12034	3.07835	-4.90633	0.00010523	0.00199102	1.41962
FOXL1	-0.438625	7.3272	-5.19987	5.52502e-05	0.00134993	1.41608
GLI4	0.788306	4.17	4.98497	8.84774e-05	0.00178505	1.41601
ENSG00000187951	0.969128	4.27016	4.98111	8.92323e-05	0.00179193	1.41503
RPS21-DT	1.28967	1.40862	4.95965	9.35529e-05	0.00184707	1.41426
EPHB4	0.472044	4.95723	5.0725	7.29977e-05	0.00160432	1.41184
CHCHD2	-0.538233	6.05063	-5.17325	5.85546e-05	0.0013991	1.41026
VPS13A	0.436075	7.52535	5.1922	5.61828e-05	0.00136342	1.40592
ANGPTL4	-0.805108	5.6733	-5.17222	5.86866e-05	0.00140033	1.40049
TTC3P1	-1.22851	2.64066	-4.89207	0.000108598	0.00202849	1.39904
IGF1R	0.504973	5.89783	5.11742	6.61547e-05	0.00151227	1.39503
CKLF	-0.618521	4.18571	-5.00526	8.4615e-05	0.00173955	1.39394
TAF4B	0.768705	4.36465	4.96541	9.23728e-05	0.00183121	1.39364
SWT1	0.65711	3.71	4.91175	0.000103979	0.0019745	1.39106
DDAH1	-0.793586	4.09541	-4.94527	9.65649e-05	0.00189523	1.39009
PTPRR	0.772479	3.77867	4.91558	0.000103103	0.00196477	1.38656
COMMD6	-0.545575	4.87415	-5.06393	7.43829e-05	0.00162355	1.38566
MRPL24	-0.491801	5.61594	-5.13562	6.35725e-05	0.00148298	1.38453
SELENOO	0.562997	4.93879	5.05255	7.62626e-05	0.00164272	1.38376
TEN1-CDK3	1.88848	3.08267	4.88241	0.000110943	0.00205273	1.37992
PNISR	0.411983	7.21263	5.17576	5.82352e-05	0.00139441	1.37531
UBE2E3	-0.524459	6.31318	-5.16899	5.91014e-05	0.00140464	1.37147
TUBB6	-0.512637	7.75992	-5.17906	5.78164e-05	0.00138759	1.37063
ENSG00000293154	1.63866	3.1331	5.03324	7.95676e-05	0.00167758	1.36902
CAPNS1	-0.568902	7.18853	-5.17679	5.81044e-05	0.00139296	1.36747
NTRK3	0.801862	3.99945	4.93935	9.78341e-05	0.00190469	1.36646
E2F4	-0.297177	6.51561	-5.16508	5.96092e-05	0.00141338	1.36454
GPATCH2L	0.41975	6.88007	5.16267	5.99232e-05	0.00141772	1.36374
STEAP3	-0.431274	7.80573	-5.17529	5.82938e-05	0.00139441	1.36232
FABP5	-0.553208	4.18436	-4.99536	8.6477e-05	0.00176102	1.36019
S100A6	-0.495222	6.96116	-5.16907	5.90917e-05	0.00140464	1.35694
TRUB1	-0.449503	5.72035	-5.11509	6.64939e-05	0.00151682	1.35479
DHX29	-0.34414	6.97325	-5.16842	5.91754e-05	0.00140464	1.35433
FAM32A	-0.419627	6.41213	-5.1567	6.071e-05	0.00143164	1.35057
LRRN4CL	1.10587	2.21125	4.86805	0.000114521	0.00210455	1.3491
ATP6V1F	-0.535423	5.52457	-5.11002	6.72362e-05	0.00152571	1.34661
ENSG00000287737	2.37872	0.493086	5.29879	4.45538e-05	0.00118635	1.34613
TOMM40	-0.382928	6.72747	-5.15561	6.08545e-05	0.00143349	1.33138
LAMTOR2	-0.530634	4.30145	-4.97595	9.02522e-05	0.00180906	1.32393
TIGD1	0.683906	4.1453	4.92664	0.000100617	0.00194131	1.32146
AZIN2	0.83956	4.41098	4.92162	0.000101737	0.00194731	1.31742
MRPL13	-0.457051	5.4862	-5.08973	7.02915e-05	0.00156712	1.31469
SNX7	-0.508522	6.30929	-5.13293	6.39471e-05	0.00148692	1.31104
EPHA4	-0.948329	4.34685	-4.91415	0.000103429	0.00196751	1.30734
GAN	0.669383	5.00527	4.99931	8.57295e-05	0.0017518	1.30531
ATXN3	0.400775	5.34644	5.03921	7.85304e-05	0.00166833	1.30426
NKAIN3	0.934857	3.60358	4.86686	0.000114823	0.00210473	1.29589
COX6A1	-0.601814	5.172	-5.05772	7.54025e-05	0.00163674	1.29484
EXOSC6	0.450719	5.80613	5.06772	7.37659e-05	0.00161301	1.29338
FSTL3	0.8171	3.50421	4.86888	0.000114312	0.00210248	1.29046
CD44	-0.521518	9.27583	-5.12988	6.43754e-05	0.00149208	1.28966
POLR3G	-0.339018	6.22849	-5.12042	6.57217e-05	0.00150874	1.2879
PSMC3	-0.519949	6.98726	-5.13926	6.3069e-05	0.00147602	1.2871
PSMB7	-0.546001	6.68689	-5.13464	6.37088e-05	0.00148298	1.28701
ZMAT2	-0.462118	6.35629	-5.12167	6.55421e-05	0.00150622	1.28024
MST1P2	2.34009	1.52809	5.09227	6.99006e-05	0.00156323	1.27901
ENSG00000290399	1.48821	2.85431	4.83613	0.000122903	0.0021934	1.27617
MRNIP	0.891707	5.71708	5.03363	7.94978e-05	0.00167758	1.27586
CFAP70	1.15424	2.68106	4.83083	0.000124355	0.00220841	1.27443
TMEM80	0.568132	4.5862	4.9442	9.67928e-05	0.00189626	1.26319
LIX1L	-0.326821	6.41982	-5.11754	6.61371e-05	0.00151227	1.26091
ECT2	-0.384048	7.17944	-5.1279	6.46556e-05	0.00149537	1.26048
ENSG00000269706	1.22068	1.04207	4.85287	0.000118432	0.0021383	1.25718
ENSG00000279207	0.732301	4.16864	4.89221	0.000108565	0.00202849	1.2568
ATP6V1D	-0.410746	6.52098	-5.11621	6.63305e-05	0.00151469	1.2525
EFNB1	0.453482	4.2842	4.96682	9.20869e-05	0.00182722	1.25075
NINL	1.16431	1.98693	4.86035	0.000116488	0.00212267	1.24567
HAUS1	-0.499984	4.70683	-4.98525	8.84239e-05	0.00178505	1.2425
JPX	0.406338	5.7244	5.04818	7.69988e-05	0.00164804	1.24
ARPC4	-0.498139	6.66832	-5.11239	6.68881e-05	0.0015226	1.23751
NPM1	-0.439583	8.01372	-5.11756	6.61349e-05	0.00151227	1.23591
CANX	-0.506562	9.04886	-5.10872	6.74277e-05	0.00152846	1.23424
TXN2	-0.382964	6.14674	-5.09934	6.88265e-05	0.0015472	1.23415
XRCC6	-0.495601	7.66917	-5.11749	6.61456e-05	0.00151227	1.23412
ATP13A3-DT	0.706301	3.92767	4.85239	0.000118559	0.00213881	1.23336
CREB3	-0.363139	5.91417	-5.08139	7.15874e-05	0.00158579	1.23123
LAPTM4B	-0.4193	6.41942	-5.10568	6.78779e-05	0.00153384	1.2309
GLUL	0.389643	6.72155	5.09069	7.01441e-05	0.00156634	1.22998
ZNF512	0.446906	6.16198	5.07115	7.32128e-05	0.00160741	1.22598
RPL4	-0.446326	8.09652	-5.11097	6.70957e-05	0.00152412	1.22208
MYL5	0.873978	3.87556	4.84967	0.000119274	0.00214651	1.22184
ENSG00000261094	1.87911	1.36622	5.00299	8.50369e-05	0.0017419	1.21752
SNHG10	0.63817	3.7144	4.84874	0.00011952	0.00214719	1.21479
ZKSCAN8	0.461312	5.91387	5.03287	7.96312e-05	0.00167758	1.21414
CLU	-0.535839	7.813	-5.10752	6.7605e-05	0.00153087	1.21223
ENSG00000291025	1.39544	1.70046	4.85662	0.000117454	0.00212773	1.21164
FTSJ3	-0.301575	6.80419	-5.10105	6.8569e-05	0.00154302	1.20954
STK40	-0.406791	7.46682	-5.10574	6.78678e-05	0.00153384	1.20865
COPE	-0.442209	6.25899	-5.08736	7.06566e-05	0.00157364	1.2083
ROMO1	-0.608129	4.49186	-4.94844	9.58924e-05	0.00188716	1.20741
PCDH7	0.431889	6.29769	5.08058	7.17152e-05	0.00158579	1.20645
RTL10	0.445183	5.1266	4.98433	8.86016e-05	0.00178589	1.20544
CCNL1	0.579108	6.46136	5.06798	7.37249e-05	0.00161301	1.20542
PSMD3	-0.426372	7.25358	-5.10109	6.85635e-05	0.00154302	1.19985
NALCN	-0.45737	4.75428	-5.03932	7.85111e-05	0.00166833	1.19931
NME2	-0.610416	6.12253	-5.08097	7.16542e-05	0.00158579	1.1973
ENSG00000265690	1.39337	2.67231	4.79245	0.000135396	0.00233736	1.19593
FOXG1	-0.501057	4.88994	-4.98318	8.88275e-05	0.00178712	1.19569
RFX3	0.593328	4.61216	4.90599	0.000105308	0.00199102	1.1942
CHKB	0.49171	4.92527	4.95219	9.51027e-05	0.00187503	1.19375
SAMD9L	-0.350659	7.46316	-5.08242	7.14269e-05	0.00158427	1.19192
ADAR	-0.339595	8.32633	-5.09835	6.89753e-05	0.00154894	1.19192
KIRREL1	-0.399214	8.07084	-5.09737	6.91245e-05	0.00155068	1.19088
RPL7	-0.455749	7.08069	-5.0955	6.94087e-05	0.00155384	1.1886
PPT1	-0.436455	6.78867	-5.09042	7.01843e-05	0.00156634	1.18325
CARMIL2	0.418492	4.51096	4.95942	9.35992e-05	0.00184707	1.17832
NAPA	-0.399947	6.49744	-5.07936	7.19068e-05	0.00158755	1.17202
GLRX3	-0.412513	6.50604	-5.07858	7.20301e-05	0.00158789	1.16886
ENSG00000273156	1.66155	0.49274	4.93527	9.87178e-05	0.0019132	1.16212
BMERB1	-0.392864	6.63873	-5.07914	7.19416e-05	0.00158755	1.1618
LHB	2.50662	0.239256	5.4186	3.43807e-05	0.00101677	1.15965
HADHA	-0.42859	7.43596	-5.08278	7.13702e-05	0.00158427	1.15804
FGF14	-0.593592	4.76214	-4.88171	0.000111114	0.00205413	1.15512
SLC30A10	1.51035	2.08086	4.81599	0.000128512	0.00226549	1.14805
KDM1B	-0.540741	5.08275	-4.96161	9.31489e-05	0.00184154	1.14206
ARTN	0.896976	4.35079	4.90648	0.000105195	0.00199102	1.14
ADAMTS6	0.440037	5.96404	5.02003	8.19102e-05	0.00169683	1.13767
LINC01116	-0.434611	5.07587	-4.98565	8.83457e-05	0.00178505	1.13238
RGS20	-0.371663	5.60662	-5.02223	8.15144e-05	0.00169528	1.12835
SLC24A1	0.622089	5.02511	4.92298	0.000101433	0.0019446	1.12813
REPIN1	-0.328624	6.75456	-5.05676	7.55611e-05	0.00163674	1.12567
STIP1	-0.472988	7.65079	-5.06824	7.36821e-05	0.00161301	1.12517
TLE5	-0.490804	7.15861	-5.06384	7.43976e-05	0.00162355	1.12
PAK4	-0.303465	6.841	-5.06061	7.49262e-05	0.00163015	1.11948
NME5	-1.01492	2.53349	-4.75509	0.000147103	0.0024705	1.11469
CNRIP1	-0.325493	6.0042	-5.03647	7.90048e-05	0.00167512	1.11351
WWC1	-0.676289	4.82695	-4.91978	0.000102152	0.0019518	1.11227
RAB27B	-0.416974	8.15733	-5.06182	7.47282e-05	0.00162748	1.11129
ENSG00000261135	1.73129	1.12222	4.92362	0.000101288	0.0019446	1.10939
LUCAT1	0.331262	7.22861	5.05626	7.56451e-05	0.00163674	1.10822
PLK1	-0.368018	6.7887	-5.05635	7.56302e-05	0.00163674	1.10653
HNRNPK	-0.495248	8.16821	-5.05729	7.54743e-05	0.00163674	1.10354
GOLGA2P11	3.81122	0.272899	5.59471	2.35567e-05	0.00081203	1.10031
SZRD1	-0.388553	7.58213	-5.05603	7.56824e-05	0.00163674	1.09839
DNAJC3	-0.36368	7.19257	-5.05334	7.61313e-05	0.00164267	1.09627
ATP1A1	-0.543904	8.5284	-5.05156	7.64299e-05	0.00164305	1.09588
ACTN4	-0.50473	8.62316	-5.04939	7.67935e-05	0.0016476	1.0954
SKP1	-0.424011	6.54717	-5.04451	7.7622e-05	0.00165692	1.09457
ENSG00000256029	2.04096	2.87858	4.75321	0.000147718	0.00247452	1.09401
KRBA2	0.640121	3.98598	4.79583	0.000134387	0.00232736	1.09288
WDR90	1.00759	4.87846	4.88673	0.000109888	0.00204193	1.09267
ENSG00000277476	1.0693	2.13157	4.74386	0.00015082	0.00249599	1.09148
PPP1R3F	0.765895	2.73677	4.7436	0.000150907	0.00249599	1.09082
ATP5F1A	-0.567542	7.33105	-5.05205	7.63464e-05	0.00164289	1.0908
KMT5C	0.967928	3.81722	4.79197	0.000135542	0.00233802	1.09022
TSIX	1.41579	2.4017	4.75069	0.000148547	0.00247452	1.08775
TNFRSF14	0.642038	5.21566	4.80502	0.000131676	0.00229881	1.07836
ZNF234	0.787076	3.25596	4.75222	0.000148046	0.00247452	1.07645
NME1	-0.52217	5.98644	-5.02548	8.09357e-05	0.00169121	1.07489
PSME3	-0.402625	7.43838	-5.04412	7.76871e-05	0.00165692	1.07301
SDHC	-0.492297	6.03189	-5.013	8.31869e-05	0.00171999	1.06925
PARTICL	1.40572	1.63005	4.80293	0.000132288	0.00230753	1.06594
DRAP1	-0.502856	6.84459	-5.03269	7.96634e-05	0.00167758	1.0583
PCBP3	0.449313	5.47423	4.94702	9.61931e-05	0.00189136	1.05667
NF1	0.340685	7.54548	5.03456	7.93365e-05	0.00167758	1.05663
GPR89A	-0.560004	5.09899	-4.93786	9.8156e-05	0.00190766	1.05465
PIGN	-0.303958	6.30038	-5.01222	8.33287e-05	0.00172128	1.04155
LMNB2	-0.389077	8.08137	-5.0289	8.03295e-05	0.00168832	1.04036
GBA1	-0.427004	6.76234	-5.02251	8.14646e-05	0.00169528	1.03923
PIK3C2B	1.01982	2.6639	4.71878	0.000159468	0.00257606	1.03881
PSMC4	-0.429033	6.63773	-5.0211	8.17182e-05	0.00169528	1.03795
E4F1	0.602186	4.58678	4.85463	0.000117972	0.00213532	1.03162
GPC2	1.45161	1.90657	4.76762	0.000143068	0.00242342	1.03128
LRRC59	-0.472222	7.76171	-5.02375	8.12438e-05	0.00169528	1.0267
AP2M1	-0.492341	8.19877	-5.02136	8.16715e-05	0.00169528	1.02577
MAP3K12	0.349202	6.38214	4.99694	8.61776e-05	0.00175666	1.02566
TRMT112	-0.522562	5.16818	-4.93449	9.88883e-05	0.00191479	1.02528
INTS3	-0.334117	7.20644	-5.02095	8.17444e-05	0.00169528	1.02448
THOC6	0.774897	4.0401	4.7824	0.000138449	0.00237329	1.02301
OASL	-0.399533	6.02682	-4.96163	9.31452e-05	0.00184154	1.01964
LRATD1	-0.485635	4.6971	-4.83575	0.000123008	0.00219347	1.01624
CRYZ	-0.413308	6.37879	-5.00667	8.4352e-05	0.0017391	1.01476
AAGAB	-0.353589	6.60307	-5.00565	8.4541e-05	0.00173955	1.01237
KRT8	0.612755	4.01199	4.78103	0.000138872	0.00237465	1.00547
RPS26	-0.451483	5.82975	-4.97804	8.98386e-05	0.00180243	0.996688
CD63	-0.467892	7.37057	-5.00893	8.39341e-05	0.00173213	0.994864
PMF1-BGLAP	-1.11439	2.25857	-4.69389	0.000168547	0.00266033	0.993212
FRY	-0.564646	3.87035	-4.76461	0.000144028	0.00243587	0.99068
NRIP3	-0.377926	7.14267	-5.00421	8.481e-05	0.00174025	0.986502
KLF7	0.301718	7.24854	5.00292	8.50514e-05	0.0017419	0.986382
RPL18A	-0.480532	6.50327	-4.99496	8.65542e-05	0.00176102	0.984201
YWHAE	-0.511584	7.76915	-5.00431	8.47908e-05	0.00174025	0.983716
FAM219B	0.353583	6.27763	4.9707	9.13021e-05	0.00182245	0.982894
SRP14	-0.497336	6.27768	-4.98344	8.87758e-05	0.00178712	0.975924
PLCB3	-0.29262	7.24836	-4.99912	8.57653e-05	0.0017518	0.973883
ASIC3	1.18406	2.59962	4.68507	0.000171887	0.00269899	0.973223
ARPC2	-0.437169	7.44922	-4.99905	8.57774e-05	0.0017518	0.972601
PTMA	-0.475425	7.18374	-4.99694	8.61771e-05	0.00175666	0.968758
FHL3	0.737258	3.00034	4.73098	0.000155199	0.00253301	0.967337
EIF1AY	-2.93262	0.64411	-5.24269	5.03307e-05	0.0012778	0.967187
ENSG00000284946	0.6344	5.35391	4.91937	0.000102243	0.00195181	0.967165
RAB5C	-0.473631	6.77229	-4.98682	8.81183e-05	0.00178505	0.958752
CKAP2L	-0.338518	6.86689	-4.98702	8.80785e-05	0.00178505	0.954697
PLP2	-0.557455	6.45019	-4.98134	8.91885e-05	0.00179193	0.954087
WWOX	0.470114	4.61796	4.83163	0.000124134	0.00220628	0.94629
CRACD	-0.906295	3.34188	-4.68793	0.000170799	0.0026871	0.944544
ESYT1	-0.396269	7.84079	-4.9851	8.84529e-05	0.00178505	0.940869
S100A11	-0.646153	5.89264	-4.93781	9.81678e-05	0.00190766	0.937576
ENSG00000204876	0.883354	2.2931	4.67284	0.000176636	0.00274108	0.9357
COX8A	-0.630711	4.63498	-4.84307	0.00012103	0.00216712	0.93477
CYP2E1	1.61034	1.57468	4.78798	0.000136747	0.00235131	0.932239
SH2D4A	-0.336598	6.1229	-4.94252	9.7153e-05	0.00189776	0.930527
CRISPLD2	1.75351	0.948138	4.91128	0.000104087	0.00197482	0.927594
SLC12A5	1.25697	2.48403	4.6816	0.000173222	0.00270752	0.923508
ASPM	0.368575	7.86803	4.97481	9.04792e-05	0.00181025	0.919595
CSDE1	-0.483387	8.67147	-4.96844	9.17571e-05	0.00182562	0.913594
BOLA2-SMG1P6	-0.525426	4.95419	-4.86698	0.000114792	0.00210473	0.913202
HEXD	0.981677	3.99136	4.67079	0.000177442	0.00274572	0.912841
TMEM54	-0.44725	5.25312	-4.85802	0.00011709	0.00212471	0.907779
SLC25A45	0.800001	3.45515	4.67435	0.000176039	0.00273575	0.905254
PRDX5	-0.483789	6.16281	-4.94221	9.722e-05	0.00189776	0.90489
SPEG	0.332144	7.80709	4.96813	9.18199e-05	0.00182562	0.904281
MIR4453HG	1.17752	2.53985	4.64966	0.000185999	0.00281382	0.903706
AHCYL1	-0.436247	7.81363	-4.96691	9.20686e-05	0.00182722	0.900384
CDCP1	0.758095	4.02027	4.71676	0.000160183	0.00257905	0.895128
YY1AP1	-0.321196	6.38838	-4.94443	9.67443e-05	0.00189626	0.894754
DCBLD2	-0.531858	9.31979	-4.94637	9.63318e-05	0.00189237	0.889583
HOTAIR	1.60678	1.04706	4.76494	0.000143921	0.00243587	0.88358
ATP5PF	-0.436093	5.38964	-4.89555	0.000107766	0.00201983	0.883207
ATP2A1	1.18082	2.00091	4.65718	0.000182907	0.0027904	0.873773
RGS4	-0.799141	3.36251	-4.81951	0.000127513	0.00225339	0.868144
FCMR	1.20754	3.09885	4.63268	0.000193174	0.00287609	0.866861
MDGA2	-0.899675	3.76667	-4.66504	0.000179731	0.00276729	0.866017
SRPX	-0.538547	7.1175	-4.95031	9.54986e-05	0.00188112	0.865783
SERPIND1	-0.970489	3.47585	-4.75611	0.00014677	0.0024705	0.864157
RPL39	-0.49974	5.62052	-4.89996	0.000106721	0.00200882	0.8619
ARL17A	0.66647	4.65488	4.78213	0.000138532	0.00237329	0.86066
ENSG00000260774	2.23328	0.769287	5.05071	7.65714e-05	0.00164446	0.859024
ATG2B	0.342097	6.68788	4.93611	9.8535e-05	0.00191298	0.858921
KRT10	-0.459283	5.20701	-4.86438	0.000115455	0.00211273	0.854676
FAR2	-0.33328	5.79632	-4.88091	0.00011131	0.002056	0.852378
ZNF397	0.393574	5.94608	4.88545	0.000110198	0.00204595	0.850872
RHOBTB3	0.320151	6.73372	4.92829	0.000100252	0.0019363	0.849616
KMT2E-AS1	1.11028	2.31373	4.62323	0.000197287	0.00292525	0.848577
ZFR	-0.340804	7.54596	-4.94313	9.70222e-05	0.00189776	0.848495
HNRNPM	-0.425544	7.5316	-4.94263	9.71295e-05	0.00189776	0.846642
TMBIM6	-0.509426	8.40527	-4.93983	9.77305e-05	0.00190469	0.844388
ALYREF	-0.473187	5.87194	-4.90779	0.000104891	0.00198834	0.835285
ENSG00000277128	2.25844	0.549299	4.96397	9.26663e-05	0.00183535	0.830786
FARSA	-0.359078	6.59703	-4.92473	0.000101041	0.00194429	0.823523
WFIKKN2	-2.14929	-0.137102	-4.88906	0.000109322	0.00203666	0.823386
CCNT2	0.344	6.15141	4.88481	0.000110355	0.00204709	0.82268
RAD52	0.55213	4.43384	4.72289	0.000158016	0.00256042	0.816589
HM13	-0.385231	7.48002	-4.92821	0.000100267	0.0019363	0.814928
MFSD4B	0.522882	5.07638	4.80258	0.000132389	0.00230753	0.814813
CTDP1	-0.506336	5.87393	-4.87501	0.000112772	0.0020777	0.814342
FNDC4	-0.344623	5.08951	-4.84393	0.0001208	0.0021648	0.810314
CCDC188	0.764384	3.23556	4.61054	0.000202953	0.00297482	0.806751
DNAJB1	-0.420285	7.13523	-4.92299	0.000101429	0.0019446	0.805202
MRPL18	-0.456772	5.83377	-4.89019	0.000109051	0.00203511	0.804572
EDIL3-DT	0.640705	3.0175	4.6591	0.000182125	0.00278309	0.801719
SGO2	-0.375079	6.83952	-4.91853	0.000102433	0.00195373	0.801699
DHX58	0.954377	4.67395	4.63864	0.000190622	0.00285182	0.799503
TNIP3	0.614109	4.35825	4.64694	0.00018713	0.00282692	0.795411
HERPUD2-AS1	0.415049	5.15709	4.79301	0.00013523	0.00233736	0.788299
IGFBP7	-0.448947	6.24095	-4.90034	0.000106632	0.00200882	0.788175
ENSG00000259976	0.574106	5.73816	4.80886	0.00013056	0.00228855	0.787481
CXCL12	1.63644	0.739849	4.6669	0.000178985	0.00276119	0.781857
YWHAQ	-0.497624	7.91201	-4.91306	0.000103679	0.00197053	0.781708
ADAMTS18	-0.553291	3.30416	-4.65353	0.000184399	0.00280328	0.77646
PRDX3	-0.493469	6.38583	-4.89588	0.000107689	0.00201983	0.775091
MIRLET7A1HG	1.77504	2.14007	4.59956	0.000207988	0.00301576	0.774109
TMEM237	-0.317034	6.46888	-4.8996	0.000106807	0.00200882	0.77279
FGFBP1	2.78793	-1.3236	5.57447	2.45985e-05	0.00083713	0.772407
INPP5E	0.411676	5.8542	4.85288	0.00011843	0.0021383	0.770839
RNASEH2A	-0.479838	5.66104	-4.86742	0.000114682	0.00210473	0.768473
CMTM6	-0.38853	6.87942	-4.90308	0.000105988	0.00200212	0.768235
RALGDS	0.441949	5.83845	4.85958	0.000116688	0.00212453	0.767854
FIS1	-0.422724	5.41459	-4.83453	0.000123339	0.00219454	0.764758
CDCA8	-0.349585	6.2156	-4.88749	0.000109703	0.00204025	0.762929
PTGFRN	-0.410164	8.36034	-4.90064	0.000106562	0.00200882	0.762354
JUP	2.16497	0.361602	4.75323	0.000147713	0.00247452	0.758597
NPIPB2	1.00027	3.57424	4.59435	0.000210426	0.00304295	0.758366
ENSG00000263272	1.87931	1.06485	4.73466	0.000153936	0.00252265	0.758226
ICAM5	0.381895	6.46224	4.8801	0.000111509	0.00205792	0.755526
RPS6	-0.478028	6.95215	-4.8981	0.00010716	0.00201197	0.754022
RPLP0	-0.405994	8.12396	-4.89915	0.000106914	0.00200908	0.753192
TFAP2C	-2.10819	0.782716	-4.79586	0.000134378	0.00232736	0.752084
SENP3	-0.317882	6.48495	-4.88929	0.000109268	0.00203666	0.751779
CAPN1	-0.384175	7.45027	-4.89976	0.000106768	0.00200882	0.751646
KDM4A-AS1	0.668367	3.69456	4.63771	0.000191021	0.00285384	0.751346
ITPR1-DT	1.11699	2.38343	4.57487	0.00021978	0.0031296	0.750771
UBQLN4	-0.384473	6.21074	-4.87238	0.00011343	0.00208805	0.750179
HMGCS1	0.526889	5.98458	4.8617	0.00011614	0.0021197	0.749295
TMEM42	0.472695	4.81039	4.74046	0.000151962	0.00250547	0.748227
ENSG00000280604	1.39471	1.77958	4.59651	0.000209412	0.00303233	0.745771
ZGLP1	1.47769	1.60181	4.6364	0.000191579	0.00285823	0.743625
EIF3I	-0.461778	7.0201	-4.89278	0.000108428	0.00202849	0.741057
ARHGAP27P1-BPTFP1-KPNA2P3	1.52995	2.57115	4.57862	0.000217946	0.00311647	0.740857
PPM1F	-0.342337	7.02355	-4.89205	0.000108602	0.00202849	0.740116
MTERF2	0.638682	3.64931	4.63096	0.000193916	0.00288515	0.73318
VPS72	-0.436517	5.54705	-4.8233	0.000126448	0.0022401	0.732584
MYEOV	1.74921	1.3098	4.6287	0.000194895	0.00289375	0.732554
PROCR	-0.436459	5.93862	-4.86179	0.000116117	0.0021197	0.727151
TM9SF3	-0.41449	8.07407	-4.88749	0.000109702	0.00204025	0.726207
LINC00342	0.903597	4.60306	4.70818	0.000163271	0.00260144	0.725953
RPA2	-0.400045	6.09118	-4.8632	0.000115755	0.00211644	0.725142
COX6C	-0.485665	5.22838	-4.8053	0.000131593	0.00229881	0.724105
RPL3	-0.420846	8.00078	-4.88285	0.000110834	0.00205246	0.715546
TFDP1	-0.451948	7.35492	-4.88346	0.000110685	0.00205146	0.715094
WDR83OS	-0.557488	4.72367	-4.75205	0.000148102	0.00247452	0.714051
RAB35-AS1	1.44362	1.76378	4.56445	0.000224959	0.00317465	0.705935
NRAS	-0.415873	7.54738	-4.87934	0.000111697	0.00205965	0.705908
TMLHE	0.410189	5.16828	4.75557	0.000146947	0.0024705	0.701642
POMK	0.520154	5.3391	4.79816	0.000133694	0.00232094	0.7
ENSG00000273154	1.0466	4.09554	4.64	0.000190045	0.00284712	0.696759
LINC00472	1.34162	1.27289	4.65899	0.000182171	0.00278309	0.693319
PIK3C3	-0.34381	6.76912	-4.8567	0.000117433	0.00212773	0.680888
HNRNPUL2-BSCL2	-0.507044	6.75452	-4.86137	0.000116227	0.0021197	0.680665
KRT15	-0.478229	4.15422	-4.71661	0.000160237	0.00257905	0.679701
ZNF276	0.552475	5.34416	4.76039	0.000145383	0.00245303	0.679376
TUBB4B	-0.480793	7.36646	-4.86637	0.000114947	0.00210523	0.677155
MRI1	0.46502	4.79394	4.72415	0.000157573	0.00255516	0.676038
UXT	-0.448043	5.1628	-4.77588	0.000140469	0.00239528	0.675598
RNF149	0.464094	5.01998	4.69808	0.000166982	0.00264242	0.675102
TIMP1	-0.574696	6.60533	-4.85395	0.000118148	0.00213674	0.673122
TMCO1	-0.410719	6.33876	-4.84937	0.000119352	0.00214651	0.670513
EMP1	-0.50138	8.50219	-4.85827	0.000117026	0.00212471	0.668044
PPIEL	1.18563	3.90486	4.57589	0.000219278	0.00312689	0.666021
CHMP4A	-0.503579	4.66811	-4.69451	0.000168313	0.00265959	0.662879
RNF145	-0.375409	7.10693	-4.85834	0.000117007	0.00212471	0.662642
NAT16	1.08056	3.35299	4.55577	0.000229364	0.00322211	0.661498
ALDH1A3	-0.526442	8.38491	-4.85813	0.000117063	0.00212471	0.65999
ENSG00000268858	0.693747	4.3242	4.61874	0.000199273	0.0029406	0.653137
GTF2F1	-0.324051	6.92351	-4.85042	0.000119077	0.00214636	0.652139
MLEC	-0.458192	8.62265	-4.84926	0.000119383	0.00214651	0.651544
INSIG1-DT	0.866407	3.08546	4.54808	0.000233341	0.00326315	0.650536
IFT27	0.372271	5.12503	4.73609	0.000153448	0.00251656	0.64111
AP1G2-AS1	1.77078	2.62877	4.52258	0.000247038	0.00340629	0.641003
CDKN1A	-0.45291	7.43282	-4.84697	0.000119989	0.00215205	0.635179
PFN2	-0.456042	7.35962	-4.84699	0.000119984	0.00215205	0.634614
ZSCAN2	0.594478	3.7915	4.58402	0.000215335	0.00309123	0.632815
ARL6IP4	-0.413484	6.62485	-4.83888	0.000122159	0.00218193	0.6328
PIPSL	-1.2801	1.62267	-4.5448	0.000235058	0.00328082	0.632412
TAF12	-0.360883	5.42789	-4.77004	0.000142301	0.00241422	0.628741
GCNT1	0.327665	6.91947	4.83441	0.000123372	0.00219454	0.626568
ENSG00000270012	1.98677	0.976663	4.71161	0.000162029	0.0025905	0.624855
EFNB2	-0.451552	7.15064	-4.84154	0.00012144	0.00217267	0.62251
GLIS3	0.382419	6.70471	4.82413	0.000126215	0.00223959	0.619466
ZNF805	0.782234	4.8489	4.63348	0.00019283	0.00287295	0.618989
OSBPL7	0.46596	5.16565	4.7379	0.000152829	0.00251402	0.618243
PYROXD2	0.670443	4.10838	4.581	0.000216792	0.00310597	0.617817
ENSG00000272121	0.993829	1.79535	4.51355	0.000252081	0.00344729	0.617222
ENSG00000267002	0.647771	4.66977	4.637	0.000191323	0.00285639	0.61075
HMGB1P6	-0.630703	4.14884	-4.65304	0.0001846	0.00280359	0.60887
SEC14L2	-0.402802	6.34841	-4.82292	0.000126554	0.0022401	0.607907
SDHB	-0.47021	6.02428	-4.80827	0.00013073	0.00228968	0.607758
MVB12B	0.554176	3.94805	4.60198	0.000206868	0.00300354	0.606843
DDX12B	0.9111	3.95948	4.58788	0.000213488	0.00307499	0.606411
BEND7	0.525188	4.63286	4.64564	0.000187673	0.00283064	0.603988
SCCPDH	-0.412424	5.92225	-4.80139	0.00013274	0.00230808	0.601138
MAMDC2	-0.854811	2.44334	-4.51517	0.000251166	0.0034413	0.600483
PI4KAP1	1.14485	3.26834	4.52693	0.000244644	0.00337974	0.596776
CD70	0.440642	5.23536	4.7021	0.000165496	0.0026285	0.593935
RALB	-0.420972	6.71738	-4.82147	0.000126962	0.00224548	0.591739
FAM136A	-0.386542	6.18788	-4.81193	0.000129672	0.00227668	0.591156
CDK18	1.19821	2.92263	4.49677	0.000261726	0.00353673	0.590934
TIPARP	-0.308755	6.46962	-4.81204	0.000129643	0.00227668	0.589765
DCTN3	-0.420137	5.51133	-4.77528	0.000140654	0.00239566	0.58954
PLCB1	0.479664	5.18647	4.6804	0.000173684	0.00271122	0.589095
ENSG00000290999	0.730256	4.39251	4.60714	0.000204499	0.00297482	0.588397
RANBP1	-0.394245	6.37246	-4.81469	0.000128881	0.00227016	0.587494
ADAM15	-0.334245	6.72453	-4.8164	0.000128395	0.00226527	0.587417
LAT2	-0.579034	4.31022	-4.60839	0.000203932	0.00297482	0.586606
SYPL1	-0.362988	6.46368	-4.81296	0.000129379	0.00227521	0.583105
SPAG5	-0.330266	7.1304	-4.82296	0.000126542	0.0022401	0.582538
RELCH	-0.422779	6.09947	-4.79158	0.00013566	0.00233818	0.582273
YWHAZ	-0.449431	8.62911	-4.81704	0.000128213	0.00226391	0.577436
ZNF37BP	0.588941	5.19195	4.68195	0.000173086	0.00270752	0.574147
F8	0.360078	5.23375	4.71123	0.000162169	0.0025905	0.569557
DHCR7	0.474338	5.90793	4.78741	0.000136919	0.0023524	0.569522
IL22RA1	1.44569	2.7212	4.49386	0.00026344	0.00355505	0.566435
KIAA0040	-0.861871	2.78376	-4.50063	0.000259478	0.00351514	0.566227
AGPAT1	-0.338602	6.60946	-4.80663	0.000131207	0.00229433	0.563555
SLC66A2	-0.404983	5.51999	-4.75187	0.00014816	0.00247452	0.56324
HLA-A	-0.490088	7.92598	-4.81423	0.000129015	0.00227066	0.562068
IGFBP3	-0.550141	8.35925	-4.81065	0.00013004	0.00228129	0.561154
BZW1P2	-0.849136	3.85604	-4.58924	0.00021284	0.00307095	0.558186
PIP5KL1	0.841229	4.37446	4.53652	0.000239455	0.00333144	0.553443
PDE4B	-0.384013	5.55393	-4.7443	0.000150672	0.00249599	0.552406
CBFB	-0.367321	6.99189	-4.80719	0.000131042	0.00229329	0.550805
TMT1B	-0.524249	4.58892	-4.72976	0.000155622	0.00253301	0.550618
CENPT	0.45666	5.60685	4.75101	0.000148444	0.00247452	0.548416
PRMT5	-0.309214	6.37191	-4.7925	0.000135381	0.00233736	0.546553
ENSG00000279561	1.65336	1.49862	4.53317	0.000241254	0.00335013	0.54377
NBR2	0.577654	4.30698	4.56943	0.000222471	0.00315393	0.543465
SH3BP5-AS1	1.03547	3.60817	4.51228	0.000252799	0.00345056	0.542288
MT1E	-0.485894	5.09278	-4.71188	0.000161932	0.0025905	0.54104
GCSAML	-1.47353	1.88792	-4.47116	0.000277181	0.00366549	0.53759
PAIP2B	1.03111	2.65544	4.47225	0.000276501	0.00366322	0.535483
GPR37	-0.946439	2.41191	-4.46924	0.000278374	0.00367677	0.534912
MGA	0.402204	6.84887	4.78819	0.000136682	0.00235131	0.534658
RNF40	-0.317665	7.61566	-4.80188	0.000132594	0.00230808	0.532957
RAN	-0.414414	7.42099	-4.80163	0.000132667	0.00230808	0.532633
LIMK1	-0.398991	7.77608	-4.80009	0.000133124	0.00231289	0.528841
WDR3	-0.340606	7.12913	-4.7973	0.000133949	0.0023235	0.528485
GSDMB	1.76266	3.1224	4.46297	0.000282314	0.00372201	0.5214
NABP1	0.448566	6.67909	4.77571	0.000140522	0.00239528	0.513425
PELI3	0.393135	5.05872	4.66202	0.000180943	0.00277333	0.508808
LINC01141	1.06772	1.65387	4.47908	0.000272306	0.00362985	0.506632
TOP1	-0.436768	7.81944	-4.7897	0.000136225	0.00234606	0.505723
ENSG00000227619	0.465771	4.40732	4.62104	0.000198253	0.00293355	0.504459
WDR77	-0.380556	6.17614	-4.77219	0.000141623	0.00240648	0.502146
APP	-0.502551	8.67928	-4.782	0.000138573	0.00237329	0.498111
LRFN4	0.408117	5.52223	4.7142	0.000161099	0.0025905	0.496796
FRMD3	-0.8167	3.2116	-4.48358	0.000269575	0.00360678	0.495752
GRIN2A	0.73195	2.76739	4.47412	0.000275348	0.00365466	0.494144
MTRF1L	-0.325415	6.72787	-4.77756	0.000139946	0.00238923	0.493413
PLXNB3	0.434866	6.78812	4.77156	0.000141821	0.00240795	0.488832
LTB4R	1.25588	2.78102	4.44663	0.000292848	0.00382117	0.488595
SEMA4C	0.39458	5.52464	4.68609	0.0001715	0.00269618	0.488515
SURF4	-0.465606	8.05944	-4.78122	0.000138812	0.00237465	0.488245
RPS6KA6	-0.841463	3.22478	-4.47167	0.000276861	0.0036635	0.486996
TRAM1	-0.465473	7.25376	-4.77982	0.000139244	0.00237913	0.486351
NR2C1	0.709114	3.89863	4.51037	0.000253883	0.00345529	0.483138
SMIM3	-0.505795	6.76256	-4.77351	0.000141209	0.00240321	0.483022
SPOCK3	-1.41679	0.0575359	-4.52185	0.000247441	0.00340968	0.480712
TNFRSF8	1.27611	2.37914	4.45427	0.000287873	0.00377024	0.480563
KBTBD7	0.540817	4.31022	4.57572	0.000219365	0.00312689	0.478663
ENSG00000279738	1.08914	2.81112	4.44497	0.000293934	0.00383088	0.477681
NUDC	-0.40505	6.87355	-4.77279	0.000141435	0.00240517	0.476833
TMEM258	-0.460706	4.91131	-4.6566	0.000183141	0.00279149	0.475386
FAM118A	0.441362	5.39223	4.66295	0.000180571	0.00277333	0.473591
CLDN15	0.898203	3.7583	4.47611	0.000274121	0.0036518	0.473027
PTPRN2	-0.349453	6.49871	-4.76042	0.000145372	0.00245303	0.472134
GOLGA8A	1.2963	3.76311	4.47557	0.000274456	0.00365402	0.468071
TSPYL4	0.362812	5.752	4.70408	0.000164767	0.00261885	0.465711
CBR1	-0.454447	6.13748	-4.75229	0.000148021	0.00247452	0.46408
LINC02918	1.70734	0.911943	4.58905	0.00021293	0.00307095	0.460301
BBOX1-AS1	1.67244	1.64589	4.51992	0.00024851	0.00342006	0.457722
HYCC1	-0.355969	7.9259	-4.76818	0.000142889	0.00242228	0.457644
UQCRH	-0.467517	5.34754	-4.69684	0.000167445	0.00264781	0.453917
MIR222HG	1.16967	4.60138	4.57159	0.000221396	0.00314272	0.450503
PHEX	0.346825	5.3758	4.70093	0.000165926	0.00263341	0.44889
ITGA1	0.3458	6.43459	4.72164	0.000158457	0.00256414	0.447558
SSR3	-0.420881	7.75484	-4.76265	0.000144654	0.00244454	0.445397
NISCH	0.373689	6.65322	4.74437	0.000150648	0.00249599	0.443782
CCND1	-0.465582	8.78491	-4.75638	0.000146683	0.0024705	0.443119
FZD2	0.593483	3.98818	4.54518	0.00023486	0.00328017	0.442957
DLG4	0.287744	6.43214	4.74168	0.000151553	0.00250253	0.442802
STAT2	0.299149	7.34152	4.74758	0.000149577	0.00248889	0.441248
NRN1	-0.510363	6.15891	-4.74678	0.000149845	0.00248983	0.439409
ZNF778-DT	0.936724	2.51017	4.42311	0.000308702	0.00396141	0.439176
ATP5MF	-0.542944	5.41355	-4.69822	0.000166932	0.00264242	0.438938
BRWD1	0.365997	6.95269	4.74672	0.000149864	0.00248983	0.436265
GLIPR2	0.457042	5.23803	4.64093	0.000189653	0.00284519	0.435621
SF3B5	-0.510106	5.13146	-4.66304	0.000180532	0.00277333	0.43534
PES1	-0.356532	7.11585	-4.75581	0.000146867	0.0024705	0.434815
DUSP16	0.329882	6.31961	4.7117	0.000161999	0.0025905	0.434114
ENSG00000287839	0.563316	5.91772	4.6796	0.000173993	0.00271369	0.433867
AKIRIN1	-0.415324	6.77134	-4.75054	0.000148599	0.00247452	0.433464
NBEAL2	0.68072	5.63832	4.68218	0.000172997	0.00270752	0.432658
DDX46	-0.303429	7.17383	-4.75542	0.000146994	0.0024705	0.432635
MAP3K2-DT	0.767963	3.23818	4.45717	0.000286009	0.00375927	0.432075
AKT1S1	-0.319825	6.9057	-4.75152	0.000148274	0.00247452	0.430418
HSPA4L	-0.483261	6.37826	-4.73977	0.000152198	0.00250554	0.43019
RPRD1B	-0.285959	6.49749	-4.73741	0.000152999	0.0025149	0.42726
ENSG00000258711	1.59815	1.1362	4.51835	0.000249384	0.00342773	0.425772
TMEM158	-0.488005	7.89931	-4.75248	0.000147959	0.00247452	0.422878
MRPL49	-0.324372	6.24421	-4.727	0.00015658	0.00254287	0.419856
PIM1	0.762224	3.77342	4.48046	0.000271465	0.00362758	0.419095
TMEM167B	-0.392313	6.49776	-4.73031	0.000155432	0.00253301	0.414632
ENSG00000291211	1.42918	2.42002	4.411	0.000317207	0.00402044	0.413715
SETD4	0.500169	4.89181	4.59116	0.00021193	0.00306061	0.410626
ZFP91	-0.342392	7.7564	-4.74621	0.000150036	0.00249077	0.40849
SEC61A1	-0.477167	8.62661	-4.74048	0.000151955	0.00250547	0.406988
CCDC47	-0.410896	7.16746	-4.74354	0.000150926	0.00249599	0.405979
PNPLA2	-0.302529	6.75373	-4.73608	0.000153449	0.00251656	0.404652
CLIC2	1.13548	3.04728	4.40691	0.000320132	0.00404136	0.403926
ENSG00000268173	-0.440766	6.60514	-4.72123	0.0001586	0.00256414	0.403524
ZNF121	0.540693	5.72384	4.66667	0.00017908	0.00276119	0.402458
SLC25A28	0.385702	5.70056	4.64537	0.000187786	0.00283064	0.401762
ZDHHC8	0.348478	6.27282	4.7178	0.000159814	0.00257606	0.401729
SLC4A2	-0.436311	7.69467	-4.7429	0.000151143	0.00249766	0.401141
KLHL13	-0.548931	4.23851	-4.52015	0.000248382	0.00342006	0.400034
CCDC137	-0.291283	5.98589	-4.70729	0.000163595	0.00260229	0.398439
NALT1	1.76951	0.542152	4.65245	0.000184845	0.00280415	0.39646
UBAP2L	-0.324233	7.4268	-4.73996	0.000152133	0.00250554	0.395406
GPN1	-0.352208	6.58408	-4.73288	0.000154547	0.002525	0.39479
CHST2	-0.337397	5.51499	-4.68416	0.000172238	0.00270189	0.39403
HNRNPAB	-0.370427	6.68287	-4.73382	0.000154222	0.0025235	0.393607
DGKQ	0.529502	5.50043	4.63562	0.000191911	0.00286122	0.391123
LINC02392	2.38907	1.62166	4.57179	0.000221298	0.00314272	0.391103
GIPC1	-0.431283	6.90403	-4.73386	0.000154211	0.0025235	0.390399
HSPBP1	-0.353218	6.0218	-4.71071	0.000162354	0.0025905	0.389761
ANP32B	-0.382333	6.78279	-4.72932	0.000155773	0.00253356	0.385234
KCNN2	1.40634	2.56303	4.39413	0.000329449	0.00411773	0.381598
EIF4H	-0.460967	7.87235	-4.73335	0.000154385	0.00252426	0.380261
RPL7A	-0.419558	7.25608	-4.73069	0.000155299	0.00253301	0.375164
ENTR1	-0.338666	6.4328	-4.71783	0.000159804	0.00257606	0.375029
PRAG1	0.563793	4.49182	4.57131	0.000221535	0.00314272	0.374632
ZNF765	-0.654879	3.56346	-4.44853	0.000291603	0.00380966	0.374208
NACC1	-0.321304	7.94791	-4.72992	0.000155564	0.00253301	0.372526
GPRC5A	-0.306087	6.26447	-4.71286	0.000161582	0.0025905	0.371856
ATP5MK	-0.4985	5.07303	-4.63004	0.000194313	0.00288709	0.371691
PIF1	0.715873	4.80415	4.57465	0.000219887	0.0031296	0.370416
NMT1	-0.328768	7.76523	-4.72867	0.000156	0.00253535	0.369242
PKIA	-0.390092	6.27154	-4.71835	0.000159619	0.00257606	0.369131
ENSG00000288710	-4.39924	0.59692	-4.78511	0.000137619	0.00236254	0.367047
BTBD1	-0.39699	7.07589	-4.72148	0.000158513	0.00256414	0.360226
ZNF474	1.49201	0.87381	4.39622	0.000327908	0.00410751	0.359496
ATXN1	0.388306	5.67743	4.62149	0.000198054	0.00293261	0.355914
ANKRD36	0.796097	4.35323	4.50823	0.0002551	0.00346885	0.354264
POLR1HASP	0.716596	3.60305	4.41579	0.000313816	0.00400323	0.353965
PSMA7	-0.494348	6.54773	-4.71132	0.000162134	0.0025905	0.349354
MBNL2	-0.354474	6.86359	-4.71069	0.000162364	0.0025905	0.34684
TXNDC17	-0.395805	4.9379	-4.61701	0.000200046	0.00294598	0.344476
SF3A3	-0.345303	6.71122	-4.7116	0.000162035	0.0025905	0.342763
ZNF343	0.587381	3.94915	4.45652	0.000286425	0.00376245	0.341874
RGSL1	2.86798	-0.331864	4.93933	9.7839e-05	0.00190469	0.33954
HDAC4	0.359767	6.5257	4.69098	0.000169643	0.00267475	0.338477
DYNLT3	-0.447414	6.68882	-4.70807	0.000163311	0.00260144	0.337808
MDH1	-0.485321	6.66111	-4.70726	0.000163605	0.00260229	0.335696
PRTFDC1	-0.406595	4.95814	-4.58786	0.000213493	0.00307499	0.334874
ENSG00000260918	-1.10625	1.16315	-4.37116	0.000346882	0.00426181	0.334549
MGAT1	-0.362331	7.25301	-4.71127	0.000162152	0.0025905	0.334111
FKBP4	-0.389934	6.95322	-4.71063	0.000162385	0.0025905	0.33365
TMEM200B	0.47153	4.90494	4.57763	0.000218429	0.00312115	0.326988
ENSG00000282416	3.10579	0.630523	4.83536	0.000123115	0.00219357	0.322725
SOX9	-0.526981	5.69641	-4.66802	0.00017854	0.00275876	0.319265
ENPP4	-0.417199	5.28385	-4.60991	0.000203242	0.00297482	0.319097
COMT	-0.404146	6.80233	-4.69979	0.00016635	0.0026382	0.317917
SAMD9	-0.31303	7.04048	-4.69373	0.000168605	0.00266033	0.314783
SLC12A8	0.552668	4.51551	4.56233	0.000226028	0.00318765	0.307467
ABHD2	-0.398033	8.14918	-4.69936	0.000166506	0.00263874	0.30726
HAS1	-0.492445	6.60404	-4.6886	0.000170542	0.00268681	0.305803
ENSG00000285006	-0.599174	3.51658	-4.41715	0.000312861	0.00399576	0.303014
ENSG00000249209	-0.515018	4.80874	-4.5786	0.000217957	0.00311647	0.293132
CDC73	0.29156	6.50673	4.67625	0.000175297	0.00272814	0.292421
HACD2	-0.329328	6.5123	-4.68331	0.000172564	0.00270505	0.291182
CCDC107	-0.424002	5.10419	-4.60027	0.000207662	0.00301304	0.291169
DCUN1D2	0.399923	5.42467	4.60893	0.000203685	0.00297482	0.287667
PGM1	-0.412657	6.84392	-4.6883	0.000170656	0.00268681	0.286085
NDUFB8	-0.471513	5.37227	-4.62785	0.000195268	0.00289729	0.285988
CD163L1	-0.337763	6.40557	-4.66836	0.000178406	0.00275866	0.285823
CHD1L	-0.489508	6.60954	-4.68034	0.00017371	0.00271122	0.285252
ENSG00000279759	1.92529	1.53774	4.4226	0.000309056	0.00396308	0.282635
MRPL45	-0.340211	5.90954	-4.65084	0.000185509	0.00281225	0.281607
CNPY2	-0.353252	5.85612	-4.64932	0.000186137	0.00281389	0.280795
GPN3	-0.335372	5.43586	-4.62036	0.000198556	0.00293598	0.280499
EID2B	0.801001	2.71374	4.35025	0.000363568	0.00436766	0.279809
COX5A	-0.472172	5.33283	-4.6158	0.000200588	0.00295196	0.276819
GXYLT2	0.360848	5.41917	4.61456	0.000201141	0.00295809	0.276628
ALDH1L2	0.57835	7.14253	4.66227	0.000180845	0.00277333	0.274877
ENSG00000289100	4.5545	0.973078	5.37235	3.79915e-05	0.00107187	0.271979
CYB5R3	-0.477522	7.56527	-4.68497	0.000171928	0.00269899	0.271692
ILF3-DT	0.625053	4.36544	4.45963	0.000284436	0.00374314	0.27038
TUBG1	-0.424361	6.61003	-4.67675	0.000175102	0.00272706	0.269613
CTSL	-0.420229	7.30069	-4.68161	0.000173218	0.00270752	0.266837
AP2S1	-0.520094	5.82749	-4.65018	0.000185783	0.00281382	0.266673
MRPL20	-0.416241	5.32549	-4.60767	0.00020426	0.00297482	0.265912
DESI2	-0.339611	6.6393	-4.67143	0.000177189	0.00274518	0.265352
WASH8P	0.40255	4.91505	4.52918	0.000243418	0.00336609	0.264924
SLC25A5	-0.481842	6.53827	-4.67484	0.000175849	0.00273476	0.264217
RPS9	-0.380321	6.3255	-4.66507	0.00017972	0.00276729	0.260988
PLCE1	0.38977	5.83618	4.64051	0.00018983	0.00284587	0.259258
C1QBP	-0.48541	6.16518	-4.65979	0.000181845	0.00278309	0.258774
TMEM184C	-0.328607	6.79647	-4.67202	0.000176956	0.00274408	0.258082
BSG	-0.49261	7.81323	-4.67734	0.000174871	0.00272542	0.254828
ECHS1	-0.423959	6.23095	-4.65834	0.000182433	0.00278513	0.252767
FAM171B	-0.290978	6.08431	-4.6441	0.000188318	0.00283434	0.252219
STUB1	-0.390691	5.93997	-4.64099	0.000189628	0.00284519	0.252112
HAT1	-0.398738	6.34418	-4.66183	0.00018102	0.00277333	0.250398
TFRC	-0.492447	8.47421	-4.6712	0.00017728	0.00274518	0.249469
ZEB1-AS1	1.03925	3.16061	4.34698	0.000366244	0.00438763	0.24514
ASS1	-0.542768	6.00458	-4.60285	0.000206467	0.00299973	0.235493
HYOU1	-0.309473	7.69956	-4.66735	0.000178808	0.00276094	0.232136
KANSL1L	0.541758	5.29516	4.5143	0.000251656	0.00344365	0.232047
ENSG00000286067	1.31625	2.97797	4.34348	0.000369135	0.00440289	0.230485
KCNA7	1.72061	0.848656	4.43183	0.000302723	0.00391011	0.228861
DDX23	-0.303266	7.21175	-4.66431	0.000180025	0.00276985	0.228829
NPLOC4	-0.297704	7.92483	-4.66238	0.000180799	0.00277333	0.221238
ENSG00000278600	1.63242	2.06581	4.33446	0.0003767	0.00445861	0.221
C8orf48	-0.602953	3.66062	-4.38161	0.000338834	0.00419867	0.218103
PLCG1-AS1	2.60422	0.82655	4.67297	0.000176584	0.00274108	0.217504
ADAMTS4	-0.594615	3.88405	-4.42104	0.000310145	0.00397044	0.217135
MRGPRF	0.781276	3.05852	4.36868	0.000348819	0.00427106	0.216916
RPN1	-0.488231	7.64662	-4.65916	0.0001821	0.00278309	0.21387
PEBP1	-0.490096	6.81409	-4.6536	0.000184371	0.00280328	0.20996
C2CD2	-0.312002	7.169	-4.65637	0.000183237	0.00279149	0.209929
TUBB	-0.487439	8.21736	-4.65285	0.000184678	0.00280359	0.204413
FAM86B3P	0.822613	3.58473	4.34957	0.000364116	0.00437182	0.203943
ATP5PD	-0.451592	5.43137	-4.58435	0.000215173	0.00309123	0.200076
AP1S1	-0.471589	6.65141	-4.64539	0.000187774	0.00283064	0.197801
XRCC5	-0.441314	8.02621	-4.64965	0.000186002	0.00281382	0.194273
PHB1	-0.430713	6.69627	-4.6451	0.000187899	0.00283064	0.194162
EMP3	-0.39902	5.67772	-4.60832	0.000203963	0.00297482	0.187373
PRPF4	-0.266757	6.52371	-4.63807	0.000190864	0.00285347	0.187281
COPS7A	-0.391857	6.97674	-4.64385	0.000188422	0.00283434	0.186773
CALD1	-0.427473	8.3631	-4.64357	0.000188537	0.00283434	0.185498
CPED1	-0.474576	5.05086	-4.48371	0.000269499	0.00360678	0.184571
SGCD	-0.651784	3.51688	-4.43573	0.000300091	0.00388539	0.18128
OCLN	1.32627	1.97588	4.31944	0.000389632	0.00454949	0.181066
KRT33B	1.37852	1.56785	4.34414	0.000368588	0.00440289	0.178644
TDP2	-0.358318	5.46035	-4.56042	0.000226993	0.00319502	0.177735
SCAF1	-0.293668	7.47962	-4.64247	0.000189002	0.00283936	0.177686
DSG2	-0.286253	7.05357	-4.63933	0.00019033	0.00284941	0.176679
NSA2	-0.400204	6.45079	-4.63049	0.00019412	0.00288619	0.176324
SERTAD1	-0.488289	5.33243	-4.55747	0.000228496	0.00321409	0.174418
ACSS1	1.32626	2.33738	4.30317	0.000404148	0.00467111	0.172461
FUNDC2	-0.324155	5.62269	-4.58207	0.000216273	0.00310059	0.165032
RINL	0.793605	2.91191	4.30795	0.000399825	0.00464123	0.161443
PGBD4	0.541975	4.4839	4.42869	0.000304866	0.00392842	0.157527
NHSL2	0.672184	1.66382	4.35215	0.000362019	0.00435765	0.153494
DNMT3B	0.674657	3.75755	4.35739	0.000357781	0.00432695	0.151175
RFT1	-0.312837	6.08736	-4.60829	0.000203977	0.00297482	0.150514
URGCP-MRPS24	-0.50399	5.09021	-4.52978	0.000243092	0.00336609	0.150117
CXCL14	0.643006	3.80485	4.42418	0.000307968	0.00395661	0.147356
LINC00997	0.867497	3.69411	4.36659	0.00035046	0.00428146	0.144877
PBK	-0.391179	6.05836	-4.60752	0.000204328	0.00297482	0.144377
ENSG00000260537	-2.69465	2.48227	-4.27966	0.000426097	0.00483954	0.143516
SNX3	-0.438991	6.75127	-4.62198	0.000197837	0.00293141	0.142747
DCP2	0.355957	6.16812	4.59304	0.000211041	0.00304982	0.141363
FCF1	-0.299999	6.47874	-4.6088	0.000203742	0.00297482	0.133548
SH3BGRL3	-0.556847	6.69338	-4.61727	0.000199929	0.00294598	0.13299
BCAP31	-0.451172	6.96873	-4.62006	0.000198688	0.00293598	0.13291
RAD9A	0.498346	4.63821	4.44411	0.000294501	0.00383528	0.131185
ACTG1	-0.36256	8.98946	-4.61053	0.000202959	0.00297482	0.131112
CD68	-0.548166	7.22348	-4.61903	0.000199145	0.0029406	0.126981
HIC2	0.583989	4.06352	4.39169	0.000331258	0.00413736	0.124746
SERINC1	-0.421579	7.60128	-4.6184	0.000199424	0.00294083	0.122736
NALF1	-0.333999	6.08835	-4.58415	0.000215272	0.00309123	0.119886
RACGAP1	-0.342	6.9824	-4.61365	0.000201551	0.0029621	0.118608
SDHAP4	0.500498	4.98085	4.48772	0.000267085	0.00358232	0.114649
LINC03072	0.549593	3.83061	4.35311	0.000361231	0.00435765	0.113081
AMY2B	1.68715	2.24129	4.27349	0.000432048	0.00487829	0.109473
NLGN4Y	-2.74244	0.0931629	-4.83972	0.000121931	0.00217966	0.108872
SERPINE2	-0.502651	7.20633	-4.60973	0.000203321	0.00297482	0.108815
CD33	-0.686018	3.97978	-4.35181	0.000362292	0.00435765	0.108717
OFD1	0.419474	5.61575	4.51542	0.000251029	0.0034413	0.108417
DAP	-0.356007	6.82071	-4.60704	0.000204544	0.00297482	0.108203
CORO1C	-0.459126	8.16431	-4.60921	0.00020356	0.00297482	0.106512
MRPS6	-0.439058	5.79237	-4.57563	0.000219408	0.00312689	0.104924
SRPRA	-0.301213	7.18402	-4.60794	0.000204137	0.00297482	0.103433
RECQL	-0.359579	7.18561	-4.60689	0.000204615	0.00297482	0.101114
LINC00174	0.62565	4.34552	4.37192	0.000346288	0.00425693	0.100721
NAT9	0.394243	5.5609	4.51645	0.000250452	0.00343852	0.0974905
NUP88	-0.289859	6.61183	-4.5981	0.000208669	0.00302361	0.0968744
COX10-DT	0.344783	5.70181	4.55149	0.000231571	0.00324469	0.0943168
KRT34	0.867653	3.58913	4.30595	0.000401629	0.00465443	0.0911033
LRRC37A2	0.492363	5.42406	4.50437	0.000257313	0.00348798	0.0904344
PAX6	0.587477	5.04853	4.42561	0.000306979	0.00394624	0.0883292
PTDSS1	-0.398997	6.76148	-4.59467	0.000210272	0.00304275	0.0784261
PKD1P6	0.751435	4.18488	4.33511	0.000376144	0.0044569	0.0718193
GPATCH11	-0.374361	5.99659	-4.56904	0.000222662	0.00315457	0.0704281
POLR1F	-0.301323	6.29004	-4.57568	0.000219382	0.00312689	0.0685399
PXMP4	0.350212	4.93263	4.48113	0.000271057	0.00362437	0.0672559
ENSG00000291072	0.585662	4.87508	4.40998	0.000317935	0.00402072	0.0634362
FAM72D	-1.60824	1.34527	-4.25218	0.000453275	0.00504498	0.0605675
PSMB4	-0.456072	6.32533	-4.57416	0.000220127	0.00313096	0.05913
RPL11	-0.38961	6.91747	-4.5865	0.000214143	0.00308229	0.0582293
BCCIP	-0.345442	7.02139	-4.58619	0.000214292	0.00308239	0.055348
FTSJ1	-0.357694	6.72023	-4.58347	0.0002156	0.00309298	0.0550708
ENSG00000290792	0.823599	3.68774	4.2761	0.00042952	0.00486484	0.0508367
LSM4	-0.422281	6.2137	-4.56847	0.000222944	0.0031565	0.0499297
N4BP2	0.548461	4.72787	4.41242	0.000316195	0.00402044	0.0483474
PDPR	0.312968	6.65557	4.56193	0.00022623	0.00318843	0.0457753
CCDC78	1.49157	2.39517	4.22932	0.000477216	0.00523262	0.0446933
PDIA4	-0.447728	7.81732	-4.57993	0.000217312	0.00311136	0.037053
ENSG00000259959	0.838634	2.98362	4.24055	0.000465302	0.00513921	0.032863
H1-10-AS1	1.33809	2.24417	4.22249	0.000484609	0.00529305	0.0308092
WASH6P	0.790953	5.46212	4.47241	0.000276405	0.00366322	0.0295762
TCHP	-0.276934	6.17099	-4.55199	0.000231311	0.00324314	0.0290453
TNFRSF12A	-0.388412	6.17941	-4.55233	0.000231136	0.0032428	0.0273971
ENSG00000151303	1.5497	1.39467	4.3199	0.00038923	0.00454825	0.0260249
ABR	-0.34369	8.29608	-4.5736	0.000220405	0.00313285	0.0251588
PLXND1	0.548725	5.63529	4.4883	0.000266737	0.00358177	0.0223678
BAG3	-0.319817	6.92354	-4.56805	0.000223155	0.00315743	0.0166487
KCTD10	-0.3137	7.07642	-4.56739	0.000223485	0.00315797	0.0121508
RGMB-AS1	0.9727	2.87522	4.21577	0.000492007	0.00534498	0.00927482
TWF1	-0.448311	7.61091	-4.5676	0.000223378	0.00315797	0.00876754
LINC01002	1.01121	3.91736	4.28643	0.000419658	0.00478987	0.00853875
HMGXB3	-0.266005	7.56645	-4.56704	0.000223662	0.0031584	0.00745598
ENSG00000230551	0.337779	6.07436	4.52349	0.000246535	0.00340152	0.00683203
ST3GAL3	0.561907	4.98191	4.41179	0.000316644	0.00402044	0.00517064
LPXN	-0.359595	6.23228	-4.55001	0.00023234	0.00325125	0.0013715
MLF2	-0.427857	7.04235	-4.56095	0.000226722	0.00319329	3.67024e-05
ENSG00000273175	-0.600155	4.22434	-4.36718	0.000349995	0.0042782	-0.000459949
MYLIP	0.933054	2.85586	4.2142	0.000493742	0.00534651	-0.000748411
ENSG00000289609	1.21008	1.33952	4.21666	0.000491016	0.00534415	-0.00485616
NDUFV2	-0.426864	5.78752	-4.51871	0.000249188	0.0034272	-0.00675635
BLVRB	-0.457696	5.59101	-4.51026	0.000253944	0.00345529	-0.00677708
ENSG00000255182	1.46357	2.65766	4.20848	0.000500153	0.00540015	-0.00716032
SMARCD1	-0.287004	6.79909	-4.55029	0.000232191	0.00325125	-0.00915142
BLTP2	-0.334669	8.30098	-4.5563	0.000229092	0.00322038	-0.0125601
CSGALNACT2-DT	1.59956	0.711348	4.38337	0.000337504	0.00418698	-0.0138538
ENSG00000271971	1.49352	1.00906	4.32387	0.00038577	0.00453128	-0.0177477
ENSG00000291067	0.49942	5.80692	4.47415	0.000275328	0.00365466	-0.0185437
KRT222	1.18301	1.86847	4.19706	0.000513181	0.00550316	-0.0195176
NAIP	0.465908	4.57143	4.38111	0.000339219	0.00420104	-0.0197033
TMUB1	-0.326465	6.0637	-4.52919	0.00024341	0.00336609	-0.0224018
PLCXD2	0.821344	3.87368	4.24294	0.000462809	0.00511979	-0.0237008
LINC01583	1.60645	0.182489	4.32282	0.000386685	0.00453956	-0.025487
SMAD6	0.629255	4.88543	4.45473	0.000287575	0.00377024	-0.0272677
ENSG00000293600	-1.36404	3.68408	-4.27044	0.00043503	0.00489222	-0.0287844
MRPS33	-0.383903	5.30164	-4.4672	0.000279649	0.00369136	-0.0292885
FKBP3	-0.422485	5.68782	-4.50458	0.000257192	0.00348798	-0.0310184
C9orf78	-0.368532	6.1586	-4.52652	0.000244872	0.00338073	-0.0314109
SLC25A23	0.508156	4.59171	4.4111	0.000317137	0.00402044	-0.0325144
ARF4	-0.451053	7.12529	-4.54618	0.000234337	0.00327497	-0.0343428
ENSG00000283041	-0.820036	2.55183	-4.2156	0.000492193	0.00534498	-0.0343831
TOMM6	-0.45727	4.12167	-4.3577	0.000357526	0.00432695	-0.0360963
SLC4A3	0.541817	4.20053	4.31875	0.000390233	0.00455405	-0.0403377
SCNM1	-0.432614	4.77419	-4.39601	0.000328062	0.00410751	-0.0422102
LOXL1-AS1	0.321856	6.09377	4.51237	0.000252744	0.00345056	-0.0449752
DHODH	0.392926	4.62292	4.38918	0.000333126	0.0041541	-0.0450647
PARK7	-0.447978	6.30693	-4.52937	0.000243313	0.00336609	-0.0460962
KCNQ1OT1	0.939746	4.25579	4.28807	0.000418109	0.0047806	-0.0503287
SPIN3	0.383507	5.34407	4.40943	0.000318325	0.00402283	-0.0505708
SEMA5B	1.47327	1.51736	4.18428	0.000528172	0.00559387	-0.0506175
ENSG00000256028	1.19893	3.54561	4.25562	0.000449784	0.00501633	-0.0507301
FHOD3	-0.355675	6.6843	-4.52903	0.000243501	0.00336609	-0.0545389
HNRNPUL1	-0.391155	7.96684	-4.53868	0.000238297	0.0033196	-0.0552258
EBI3	1.3752	1.97471	4.2797	0.000426058	0.00483954	-0.0560769
RPS13	-0.431281	6.08757	-4.51279	0.00025251	0.00345056	-0.056335
DICER1-AS1	1.13522	2.10303	4.18337	0.000529256	0.0055944	-0.0563483
EIF4A1	-0.420496	8.01397	-4.53787	0.000238733	0.00332353	-0.0570202
NUAK1	0.532466	4.09594	4.28966	0.000416615	0.00477189	-0.0620568
NSF	-0.338696	7.22545	-4.53364	0.000241	0.00335013	-0.0639558
GPR160	-1.42933	1.38295	-4.24449	0.000461193	0.00511034	-0.0647665
TSHZ2	0.996128	3.64688	4.20735	0.000501423	0.00540369	-0.0655936
CCS	0.523636	4.82776	4.36455	0.00035207	0.00428903	-0.065698
ETV1	-0.371373	7.82162	-4.53315	0.000241262	0.00335013	-0.0681211
ENSG00000290385	1.20536	3.07814	4.1851	0.000527194	0.00558826	-0.0689768
DNAJC6	-0.273613	6.00922	-4.49363	0.000263574	0.00355505	-0.0691819
SLCO2B1	1.81808	2.2712	4.24291	0.000462834	0.00511979	-0.0710502
STARD7	-0.355947	7.13914	-4.5295	0.000243241	0.00336609	-0.0719175
TPD52L2	-0.432544	7.52614	-4.53071	0.000242585	0.00336609	-0.0737253
SPMIP1	1.77314	2.4196	4.17409	0.000540445	0.00566775	-0.0767085
SHROOM2	-0.537907	4.96339	-4.47351	0.000275727	0.00365744	-0.0786098
NUS1P1	-1.97636	1.69899	-4.18282	0.000529913	0.00559722	-0.0792488
NAPB	0.540281	4.13268	4.2608	0.000444571	0.00497764	-0.080026
INSYN2B	-0.592568	5.86555	-4.51579	0.000250817	0.00344086	-0.081229
SPCS1	-0.44514	5.9946	-4.49784	0.0002611	0.00353268	-0.0819053
FLAD1	-0.347649	5.52397	-4.44637	0.000293013	0.00382117	-0.0840625
BAIAP2L1	-1.43229	1.60156	-4.19593	0.000514486	0.00550587	-0.0863297
DUSP22	0.797073	3.78736	4.24081	0.000465027	0.00513921	-0.0863752
PCSK4	1.90694	1.62565	4.25241	0.00045304	0.00504496	-0.0869774
JADE2	-0.294502	7.13141	-4.51638	0.000250487	0.00343852	-0.0921961
MRPL37	-0.416552	6.5716	-4.51481	0.000251367	0.00344187	-0.0935187
EXO5	0.803688	2.28973	4.16803	0.000547873	0.00571859	-0.0956247
LINC00632	0.644361	4.79507	4.333	0.000377936	0.00446835	-0.0998631
ENSG00000291203	0.62207	4.24605	4.27993	0.000425836	0.00483954	-0.101958
SNHG1	0.370058	6.35052	4.48973	0.000265885	0.00357508	-0.104328
VCAN-AS1	-0.856559	1.63318	-4.15731	0.000561274	0.0058013	-0.109214
HMGN2	-0.408401	6.92628	-4.51195	0.000252986	0.00345094	-0.109884
STRIP2	0.304612	6.44368	4.48993	0.000265768	0.00357508	-0.11121
TNFSF13B	-0.572421	5.41907	-4.35801	0.000357278	0.00432695	-0.111477
ATRAID	-0.392275	6.18213	-4.49229	0.000264368	0.00356354	-0.112099
SHCBP1L	3.17965	-0.770397	5.12801	6.46394e-05	0.00149537	-0.112221
CANT1	-0.327747	7.22015	-4.51138	0.000253308	0.00345315	-0.113634
ZBED3	0.532296	5.00984	4.36459	0.000352042	0.00428903	-0.114147
ENSG00000278834	0.692948	3.20603	4.19339	0.000517436	0.00552436	-0.114458
YWHAH	-0.416198	6.65167	-4.50626	0.000256225	0.00348023	-0.117123
RHBDL3	1.18597	1.01623	4.16121	0.000556354	0.00577007	-0.122846
DDX18	-0.286523	7.01266	-4.50531	0.00025677	0.00348499	-0.122895
TMEM134	0.35837	5.17212	4.39902	0.000325851	0.00409166	-0.123914
A1BG-AS1	-0.960258	2.37766	-4.14598	0.000575794	0.00587803	-0.124105
REEP1	1.79641	0.12186	4.3028	0.000404486	0.00467253	-0.124194
OTUD6B-AS1	-0.354441	6.09052	-4.47931	0.000272164	0.00362985	-0.125627
IGFBP6	-0.451023	6.62882	-4.49702	0.000261583	0.00353673	-0.126132
ITPRID2	-0.2849	7.50634	-4.5062	0.000256259	0.00348023	-0.128378
ENSG00000291081	1.12542	2.70839	4.14448	0.000577742	0.0058884	-0.129145
ECE1	-0.436565	8.63299	-4.49988	0.000259914	0.00351883	-0.130861
ATP8B1	-1.31713	1.45955	-4.14295	0.000579738	0.0059004	-0.132634
NAP1L5	-0.406698	4.68208	-4.37271	0.00034568	0.00425187	-0.136027
RXFP2	-1.02422	1.64986	-4.14001	0.000583584	0.00591268	-0.137246
EEF2	-0.448018	9.07282	-4.49176	0.000264682	0.00356555	-0.137702
SLC2A11	0.506195	4.20111	4.27904	0.000426688	0.00484371	-0.140664
SGK1	0.539851	6.05171	4.47457	0.00027507	0.00365466	-0.143161
ANKRD10-IT1	1.64277	1.47393	4.16383	0.000553083	0.00575584	-0.14375
LRRC75B	1.35713	2.61353	4.13596	0.000588939	0.00594376	-0.144157
SPAG16-DT	1.96037	0.908778	4.27669	0.000428958	0.00486182	-0.147083
MYH10	0.709894	3.3387	4.17596	0.000538168	0.00565744	-0.148291
TTC28	0.59105	5.70907	4.37555	0.000343482	0.00423686	-0.148852
TNFRSF10C	-0.913064	2.79293	-4.15045	0.000570017	0.00585098	-0.14915
PGM2L1	0.729704	3.26917	4.1783	0.000535334	0.00564212	-0.150051
GVQW3	0.960904	2.52022	4.15112	0.000569151	0.00584487	-0.150843
CAP1	-0.451223	7.99287	-4.49546	0.000262497	0.00354494	-0.151644
HAPLN3	0.664776	4.5065	4.20219	0.000507286	0.00545269	-0.154989
TMEM143	0.840452	3.1121	4.1677	0.000548281	0.00572009	-0.155812
GLTP	-0.365887	6.74729	-4.48807	0.000266879	0.00358177	-0.157615
SNTB1	-0.408193	6.144	-4.42178	0.000309626	0.00396614	-0.159632
ZNF385B	2.19994	1.95054	4.4583	0.000285284	0.00375202	-0.161605
CROCCP3	1.19683	2.60655	4.12888	0.000598417	0.00599215	-0.162792
LINC02985	1.0714	1.85388	4.13312	0.000592727	0.00597085	-0.164176
DTYMK	-0.431682	5.82535	-4.46065	0.000283782	0.00373909	-0.16431
MXD3	0.359607	4.48062	4.34347	0.000369145	0.00440289	-0.165183
CDCA5	-0.392992	6.20261	-4.47482	0.000274916	0.00365466	-0.166271
HLA-DQA1	0.404952	6.91362	4.36529	0.000351489	0.00428743	-0.167669
SNRNP40	-0.33638	5.72448	-4.44099	0.000296571	0.00384902	-0.167879
PSMB1	-0.458592	6.23923	-4.47191	0.000276715	0.0036635	-0.168238
KDM5C	-0.268897	7.89561	-4.48738	0.000267292	0.00358287	-0.171247
ANXA2	-0.376199	8.36529	-4.48452	0.000269006	0.00360361	-0.171563
ENSG00000290835	0.531256	4.49083	4.25876	0.000446616	0.00499398	-0.173244
ENSG00000250397	2.19697	0.840883	4.30502	0.000402467	0.00466164	-0.177539
ATP6V0E1	-0.448993	5.64163	-4.43361	0.000301522	0.00389926	-0.183442
VNN2	0.885015	3.48114	4.12322	0.000606109	0.00604332	-0.184438
ENSG00000273007	2.37331	0.48768	4.36522	0.000351543	0.00428743	-0.184748
RSL1D1	-0.358401	7.27431	-4.47942	0.000272096	0.00362985	-0.184834
THUMPD3-AS1	0.562392	5.12149	4.35282	0.000361472	0.00435765	-0.188404
CERK	-0.337295	7.02523	-4.47932	0.000272159	0.00362985	-0.188796
MSN	-0.461404	8.54742	-4.47474	0.000274969	0.00365466	-0.189029
KRTCAP2	-0.48099	5.02586	-4.36832	0.0003491	0.00427208	-0.19034
CCDC85C	0.744582	3.8582	4.21604	0.000491708	0.00534498	-0.194829
ENSG00000293300	4.97851	-2.70188	5.50011	2.88486e-05	0.000909045	-0.198773
MRPS27	-0.292305	6.87097	-4.46962	0.000278139	0.00367591	-0.201584
CACNG8	-0.753431	3.13313	-4.18975	0.0005217	0.00555073	-0.203618
MROH6	0.914875	2.97243	4.12922	0.00059796	0.00599215	-0.2037
FAM3C2P	-1.21663	3.0273	-4.15862	0.000559615	0.00579245	-0.205228
RFX5	-0.306027	7.18459	-4.46298	0.000282305	0.00372201	-0.206353
ARMT1	-0.360596	5.88033	-4.42783	0.000305451	0.00393178	-0.206507
ENSG00000279196	1.21125	2.41494	4.10514	0.000631328	0.0062039	-0.207257
NOTCH4	0.677675	3.90109	4.19108	0.000520145	0.00554281	-0.211712
LINC02263	1.10314	1.73795	4.09948	0.000639434	0.00622824	-0.217362
FAT2	0.95489	3.0619	4.13874	0.000585262	0.00592045	-0.217637
NPIPB13	1.05571	4.449	4.22007	0.000487259	0.00531394	-0.217779
CTSV	-0.606071	3.22745	-4.17526	0.000539014	0.00565887	-0.221731
MAGEE1	-1.16559	0.848229	-4.11043	0.000623837	0.00617504	-0.225673
ENSG00000282556	2.10391	0.514238	4.33221	0.000378608	0.00447386	-0.226811
JAM2	0.319949	6.56386	4.44865	0.000291519	0.00380966	-0.228828
DDX24	-0.354055	7.40574	-4.4603	0.000284009	0.00373979	-0.230821
ALDH3B1	0.324402	7.0421	4.45185	0.00028944	0.00378826	-0.234439
ENSG00000279204	1.04168	2.36438	4.0909	0.000651935	0.0063033	-0.235111
ENSG00000261324	1.40467	2.04448	4.10561	0.000630661	0.0062039	-0.235653
DAD1	-0.516438	4.97099	-4.34903	0.000364559	0.0043747	-0.239129
TUBA1B	-0.517414	7.99326	-4.45577	0.000286905	0.0037642	-0.239666
TPR	0.28717	8.09655	4.45621	0.000286625	0.0037628	-0.239771
KLF5	-0.423169	5.52116	-4.32428	0.000385415	0.00453128	-0.240761
VARS2	0.456679	5.06431	4.32784	0.000382346	0.00450573	-0.241916
SH3KBP1	-0.33913	7.43568	-4.45425	0.000287888	0.00377024	-0.244897
MGST1	-0.469891	6.49267	-4.43759	0.000298842	0.00387153	-0.2487
AGAP6	0.784064	4.46345	4.23013	0.00047635	0.00523156	-0.250248
PTPRN	-0.346986	8.1656	-4.44901	0.000291286	0.00380966	-0.255813
HSP90B1	-0.415737	8.9817	-4.43901	0.000297894	0.00386387	-0.259679
DDX54	-0.281211	6.90479	-4.44317	0.000295125	0.00383594	-0.260951
NDRG1	-0.443585	8.55547	-4.44244	0.00029561	0.00383885	-0.261179
RRBP1	-0.343445	7.97775	-4.4468	0.000292734	0.00382117	-0.261542
MED13L	0.280741	7.22904	4.44304	0.000295209	0.00383594	-0.261988
ENSG00000272622	1.22086	1.39145	4.1014	0.000636675	0.00622808	-0.262257
ZFY	-3.00737	-0.789693	-4.79425	0.000134857	0.00233363	-0.263208
MRPL34	-0.362713	4.56518	-4.29597	0.00041075	0.0047222	-0.263235
SMPD1	-0.422453	7.068	-4.4431	0.00029517	0.00383594	-0.266346
STX16-NPEPL1	2.00132	2.69502	4.07698	0.00067273	0.00643254	-0.266408
TNPO1	-0.319008	8.07367	-4.44393	0.000294626	0.00383528	-0.267651
TBC1D30	1.1671	1.06539	4.10876	0.000626199	0.00619221	-0.269752
LHX8	-0.999847	2.12992	-4.07349	0.000678043	0.0064719	-0.269776
RNASEK	-0.463799	5.73987	-4.39508	0.000328748	0.00411308	-0.270638
ZDHHC2	-0.308119	6.63369	-4.43462	0.000300835	0.00389269	-0.270677
CCDC24	0.51752	4.28802	4.21436	0.000493565	0.00534651	-0.271892
LMAN2L	-0.313337	5.78244	-4.39947	0.000325521	0.00409166	-0.273475
NOP10	-0.572305	5.07869	-4.3409	0.000371281	0.0044162	-0.27703
DENND6B	0.761488	3.16177	4.10074	0.000637629	0.00622824	-0.279171
RPS10	-0.520354	5.96168	-4.41292	0.00031584	0.00402044	-0.279545
TPX2	-0.406222	7.80328	-4.43872	0.000298081	0.00386399	-0.280237
GOT2	-0.3468	6.74193	-4.43078	0.000303439	0.00391469	-0.285867
CNKSR2	-0.748833	3.04377	-4.10963	0.000624971	0.00618345	-0.287297
IL6ST	-0.390929	8.57963	-4.43156	0.00030291	0.00391019	-0.288531
B3GNTL1	0.494804	4.62945	4.27178	0.000433719	0.00488489	-0.290152
P2RX7	0.722821	5.21142	4.18271	0.000530044	0.00559722	-0.290281
RFK	-0.340774	6.07092	-4.39717	0.000327204	0.00410202	-0.29164
ERGIC1	-0.447614	7.85393	-4.43292	0.000301988	0.00390295	-0.293112
PSMD8	-0.447069	7.01171	-4.42778	0.00030549	0.00393178	-0.297056
MLLT1	-0.261773	7.28284	-4.43002	0.000303958	0.00391905	-0.297629
NFIA	0.742917	3.12946	4.12305	0.000606342	0.00604332	-0.298079
LINC01410	0.74431	3.52913	4.13396	0.000591599	0.00596226	-0.298281
EDRF1-DT	1.19582	1.57298	4.08514	0.000660459	0.00634603	-0.298488
C18orf54	-0.307586	5.52678	-4.36346	0.000352935	0.00429474	-0.301275
TEX30	-0.420297	4.94743	-4.32033	0.000388856	0.00454825	-0.302021
MYL12B	-0.489229	6.5691	-4.41905	0.000311532	0.00398349	-0.302858
GNB1	-0.424725	8.15285	-4.42664	0.00030627	0.00393948	-0.305564
LINC01404	0.97153	1.70632	4.06138	0.00069683	0.00657871	-0.306027
TRAPPC1	-0.505372	5.95417	-4.39712	0.000327244	0.00410202	-0.310217
OAZ1	-0.429671	7.26923	-4.42311	0.000308708	0.00396141	-0.313435
MRFAP1	-0.436392	7.1974	-4.42239	0.000309204	0.00396308	-0.3148
ATP6V0E2	-0.356458	5.94731	-4.39912	0.00032578	0.00409166	-0.317568
COPS3	-0.389249	6.40555	-4.41018	0.000317791	0.00402072	-0.317618
LMAN2	-0.395526	7.25694	-4.42075	0.000310344	0.00397064	-0.318108
MYOM2	0.829332	2.72413	4.06657	0.000688723	0.00652716	-0.318112
MFSD5	-0.334367	5.53248	-4.35763	0.00035759	0.00432695	-0.31902
MLLT11	-0.433226	6.10481	-4.40524	0.000321337	0.00405143	-0.319279
ZNF445	0.444276	5.863	4.36099	0.000354899	0.00431137	-0.322174
SEPTIN6	0.711448	4.11375	4.1257	0.00060273	0.00601563	-0.322841
SHISA5	-0.387315	7.25587	-4.41686	0.000313062	0.00399597	-0.323974
CSTF2	-0.34085	5.76672	-4.36872	0.000348786	0.00427106	-0.324457
TADA3	-0.396776	7.15717	-4.41733	0.000312735	0.00399576	-0.324945
ZBTB44	0.347733	5.42994	4.30793	0.000399847	0.00464123	-0.327995
RPL23A	-0.37935	6.70761	-4.41206	0.000316451	0.00402044	-0.328117
ELFN2	0.676349	4.06264	4.22217	0.000484957	0.00529418	-0.328408
EIF4G2	-0.467093	8.69638	-4.4112	0.000317067	0.00402044	-0.329824
PTTG1	-0.421861	5.89984	-4.38739	0.00033447	0.00416366	-0.330707
DEDD	-0.276069	5.71866	-4.35176	0.000362332	0.00435765	-0.330786
SP6	0.391304	5.47325	4.31997	0.000389168	0.00454825	-0.330899
FAM20B	-0.276554	7.17976	-4.41377	0.000315243	0.00401671	-0.332571
NOMO1	-0.461696	7.55013	-4.41485	0.000314481	0.00400936	-0.334083
UQCRHL	-0.5794	4.23423	-4.22993	0.000476563	0.00523156	-0.335004
NCSTN	-0.382486	7.23782	-4.41172	0.000316697	0.00402044	-0.336322
CCAR1	-0.261624	7.11383	-4.41064	0.000317467	0.00402072	-0.336736
ENSG00000290983	1.68122	0.379421	4.30451	0.000402936	0.00466208	-0.337142
DUBR	0.481902	4.46042	4.21548	0.000492327	0.00534498	-0.338203
ZFYVE28	-0.484677	5.16461	-4.30691	0.000400764	0.00464938	-0.339668
MED28	0.318607	6.03789	4.37044	0.000347445	0.00426355	-0.341109
CYP1B1	-0.346194	7.65254	-4.41129	0.000317001	0.00402044	-0.341879
FGF13	0.447533	5.07722	4.28078	0.000425025	0.00483751	-0.342629
SQSTM1	-0.438246	8.30695	-4.40993	0.000317973	0.00402072	-0.344197
PCNP	-0.432432	7.08765	-4.40686	0.000320165	0.00404136	-0.345363
ENSG00000279088	0.64258	3.87571	4.15719	0.000561424	0.0058013	-0.347802
TRAPPC2	0.448592	4.31949	4.20469	0.000504434	0.00542473	-0.34861
JTB	-0.43604	5.67022	-4.35273	0.000361542	0.00435765	-0.352579
SUN2	-0.319694	7.64731	-4.40585	0.000320894	0.0040482	-0.354487
TRAF3IP2-AS1	0.605431	3.71604	4.13048	0.000596269	0.00598499	-0.354706
ENSG00000241489	1.03951	4.22374	4.14756	0.000573744	0.00587532	-0.35716
ARL6IP5	-0.440228	6.89556	-4.40049	0.000324775	0.00408941	-0.358116
CDC37	-0.409575	7.18291	-4.40276	0.000323129	0.00407165	-0.358432
RTF2	-0.411987	6.79752	-4.39866	0.000326115	0.0040926	-0.358825
SLC25A46	-0.333436	6.98182	-4.39984	0.000325254	0.00409129	-0.36135
VPS13D	0.352887	7.04627	4.3902	0.000332366	0.00414701	-0.361608
UBR2	0.310613	6.01585	4.32555	0.000384314	0.00452646	-0.361779
TRIM3	0.340669	5.58737	4.33788	0.000373814	0.00443453	-0.36303
PPP2R1A	-0.436906	7.45607	-4.4003	0.000324916	0.00408941	-0.366515
RPS27A	-0.390726	6.73686	-4.39489	0.000328887	0.00411308	-0.366729
RAB13	-0.483629	6.72742	-4.39149	0.000331402	0.00413736	-0.369395
RGS5	-0.650864	4.21058	-4.13505	0.000590158	0.00595243	-0.371218
PGM2	-0.315504	5.75355	-4.35772	0.000357517	0.00432695	-0.372765
EEF1GP1	-0.916308	1.51731	-4.02192	0.000761725	0.00693724	-0.373497
SPACA6-AS1	1.42921	1.8042	4.02727	0.000752571	0.00688574	-0.374116
NSFL1C	-0.278092	6.4054	-4.38385	0.000337139	0.00418698	-0.376064
TMEM192	-0.31946	5.83036	-4.33784	0.000373846	0.00443453	-0.377918
CALU	-0.421179	9.2752	-4.37986	0.000340173	0.00421044	-0.381439
ASF1B	-0.372622	5.88063	-4.36997	0.000347812	0.00426355	-0.383098
PREB	-0.250209	6.3061	-4.37384	0.000344798	0.00424825	-0.383576
PRDM5	0.453715	4.54261	4.18967	0.000521791	0.00555073	-0.385124
TOR1A	-0.289667	6.2961	-4.37286	0.000345561	0.00425187	-0.387078
NICN1	0.512995	4.41209	4.19096	0.000520278	0.00554281	-0.387344
NABP2	-0.323602	6.153	-4.37011	0.000347703	0.00426355	-0.389252
HSPH1	-0.346037	7.19447	-4.38783	0.000334141	0.00416196	-0.392567
ZBED6	0.461807	6.86557	4.37529	0.000343683	0.00423693	-0.393809
CTNND1	-0.425284	7.61218	-4.38809	0.000333943	0.00416189	-0.394179
RAP2A	-0.307128	7.00315	-4.38351	0.000337398	0.00418698	-0.39603
CUL2	-0.357775	7.09274	-4.38356	0.000337359	0.00418698	-0.39695
YBX1	-0.427548	7.92005	-4.38591	0.000335583	0.00417512	-0.398121
EME2	0.794904	4.59855	4.197	0.000513252	0.00550316	-0.398568
YIPF3	-0.309663	6.02636	-4.35302	0.000361308	0.00435765	-0.399128
ARPC5L	-0.375312	5.99402	-4.35145	0.000362583	0.00435824	-0.399244
ILK	-0.438002	7.0406	-4.38295	0.000337819	0.00418849	-0.400964
CLMP	-0.32329	7.78648	-4.38439	0.000336727	0.00418694	-0.402717
ENSG00000277991	1.4892	1.42981	4.03639	0.000737241	0.0067914	-0.403015
UVSSA	0.427205	6.31276	4.34529	0.000367637	0.00439981	-0.403873
KMT5B	0.265329	6.38576	4.35864	0.000356774	0.00432686	-0.403947
NGRN	-0.339471	6.59999	-4.37336	0.000345175	0.00425048	-0.405916
PRPH	2.06991	0.932107	4.16511	0.000551483	0.00574796	-0.406413
NOL11	-0.33063	6.31264	-4.36634	0.00035066	0.0042815	-0.406612
POLR2J2	-2.6251	1.0669	-4.16882	0.000546897	0.00571115	-0.40702
TRIM7	1.10501	1.6973	4.01281	0.000777549	0.00704072	-0.408406
BCAS2	-0.409111	5.79611	-4.33103	0.00037961	0.00448081	-0.4104
PCBD1	-0.423308	5.1888	-4.28837	0.000417825	0.0047806	-0.410691
CLIC1	-0.503731	6.8642	-4.37696	0.000342392	0.00423065	-0.411149
CDH7	-0.734881	3.7535	-4.19406	0.000516664	0.00552333	-0.412273
HK1	-0.415459	8.17906	-4.37839	0.0003413	0.00421956	-0.413586
RPN2	-0.451451	8.03031	-4.37847	0.000341233	0.00421956	-0.414375
TLE6	0.810606	2.92569	4.03694	0.000736333	0.00678592	-0.418599
ENSG00000278966	2.5412	-0.0760568	4.54007	0.000237562	0.00331148	-0.421565
RANGAP1	-0.363479	7.65209	-4.37599	0.000343137	0.00423516	-0.421575
ERLEC1	-0.334236	6.89087	-4.37028	0.000347566	0.00426355	-0.421622
PITX1-AS1	1.14022	2.8039	4.03004	0.000747893	0.00686616	-0.42208
CLBA1	0.424315	4.89408	4.21591	0.000491844	0.00534498	-0.422774
TOMM22-DT	1.28214	1.70376	3.99696	0.000805866	0.00721017	-0.425129
NDUFB2	-0.459805	4.97428	-4.26704	0.000438366	0.00491951	-0.425724
PCAT6	0.931017	2.81168	4.02766	0.00075192	0.00688269	-0.426458
C1orf226	-0.846443	3.19848	-4.01293	0.000777335	0.00704072	-0.426877
RPL36	-0.453172	6.38369	-4.35966	0.000355955	0.00431935	-0.428891
SBDS	-0.412611	6.05473	-4.34526	0.000367667	0.00439981	-0.432131
ANKRD10	0.341941	5.97492	4.32409	0.000385581	0.00453128	-0.436398
RPS14	-0.364535	6.58115	-4.36142	0.000354555	0.0043096	-0.43696
FAM13A-AS1	1.57947	1.08443	4.05546	0.000706206	0.00664116	-0.438342
KHDRBS1	-0.350062	7.38516	-4.36799	0.000349362	0.00427288	-0.438462
ENSG00000272540	-1.06555	3.55569	-4.09407	0.000647287	0.00628925	-0.439895
MZT2B	-0.579028	5.09847	-4.27214	0.000433362	0.00488489	-0.44082
MSH5-SAPCD1	1.82859	1.87608	3.98899	0.00082049	0.00729247	-0.443314
PLOD1	-0.471316	8.24724	-4.3641	0.000352427	0.00429097	-0.443486
TET3	0.526893	5.75075	4.3017	0.000405487	0.0046791	-0.443615
RPS28	-0.379119	5.66834	-4.32132	0.000387984	0.00454529	-0.444216
ENSG00000274422	2.29131	1.024	4.1002	0.000638404	0.00622824	-0.448195
RTL5	-0.549331	3.52955	-4.11187	0.000621817	0.00615786	-0.449983
ERGIC3	-0.43787	7.09201	-4.36058	0.000355227	0.00431293	-0.451036
PPP2CB	-0.379849	6.59204	-4.35179	0.000362311	0.00435765	-0.452621
ENSG00000249679	1.19415	1.03069	4.0431	0.000726171	0.00673876	-0.452994
NONO	-0.358334	7.80668	-4.36145	0.00035453	0.0043096	-0.454076
JAK2	0.298337	6.52983	4.32129	0.000388012	0.00454529	-0.454903
PDIA5	0.321981	5.5529	4.2834	0.000422529	0.00481416	-0.456512
TSSK6	1.13527	2.172	3.97613	0.000844653	0.00742636	-0.470151
STT3A	-0.341875	7.16107	-4.35296	0.000361358	0.00435765	-0.470589
DENND4C	0.328834	6.08565	4.29863	0.000408297	0.00470399	-0.470819
ENSG00000278864	1.33228	1.88474	3.97481	0.000847167	0.007434	-0.471389
PSMC5	-0.391879	6.67426	-4.34764	0.000365703	0.004386	-0.472195
MIIP	0.48665	4.68912	4.17172	0.000543336	0.00568769	-0.472787
COX7A2	-0.470415	4.93441	-4.23875	0.000467186	0.00515567	-0.475699
CDK4	-0.451596	6.67155	-4.34476	0.000368073	0.00439981	-0.476775
AHSA1	-0.401265	6.44125	-4.34022	0.000371851	0.00442055	-0.477626
THBS1	-0.666559	5.35097	-4.33186	0.000378901	0.00447488	-0.479433
CCT6P3	1.06436	2.27202	3.9736	0.0008495	0.00744232	-0.479976
CD274	0.295059	6.08515	4.27456	0.000431015	0.00487238	-0.481096
CDS1	-0.59185	3.41161	-4.08794	0.000656306	0.0063286	-0.481987
LOXL3	-0.335231	7.31253	-4.34726	0.000366014	0.0043873	-0.483186
FLNA	-0.451228	10.0846	-4.3198	0.000389316	0.00454825	-0.486942
NPIPB5	0.626699	6.09778	4.29326	0.000413255	0.00474596	-0.487718
GANAB	-0.450972	8.67853	-4.34133	0.000370928	0.00441443	-0.487871
HSPE1	-0.407146	5.37881	-4.28393	0.000422018	0.00481127	-0.490264
CAST	-0.352666	8.45139	-4.3427	0.000369785	0.00440647	-0.490793
HLA-B	-0.464178	8.17356	-4.34498	0.000367896	0.00439981	-0.490854
ITGA11	0.393293	4.79809	4.26097	0.000444396	0.00497764	-0.491015
KIAA1958	0.663487	4.0334	4.06577	0.000689956	0.0065309	-0.492795
SDC1	-0.365969	7.19001	-4.34374	0.000368924	0.00440289	-0.493684
SET	-0.385893	7.8902	-4.3426	0.000369864	0.00440647	-0.496334
NCS1	-0.293241	7.87325	-4.34237	0.000370056	0.00440647	-0.496413
SMPD4BP	0.523751	4.87262	4.19238	0.000518616	0.00553055	-0.496631
SRM	-0.375026	6.19799	-4.32496	0.000384826	0.00452944	-0.499052
ARHGEF34P	-1.56018	2.22737	-3.97693	0.00084313	0.00742537	-0.499219
EIF5AL1	-0.815743	2.14458	-3.97145	0.000853628	0.0074649	-0.501688
PGAM1	-0.460903	7.90802	-4.33954	0.000372421	0.00442491	-0.501869
RENO1	2.16498	0.276456	4.28123	0.000424596	0.00483516	-0.504381
HNRNPC	-0.392168	7.67796	-4.33881	0.000373029	0.0044297	-0.505055
TXLNA	-0.255472	7.71709	-4.3373	0.000374299	0.00443748	-0.508428
DYNLT2	0.989234	1.80935	3.95532	0.000885287	0.00765058	-0.509008
PSG4	1.1412	2.77245	3.96576	0.000864652	0.00753845	-0.509536
TDRD3	0.433874	4.50326	4.13627	0.000588526	0.00594235	-0.511768
RTN4	-0.449436	8.27118	-4.33403	0.000377056	0.00446039	-0.512572
PRDX1	-0.475077	6.75308	-4.33076	0.000379839	0.00448107	-0.512649
DNAJC10	-0.327881	8.15922	-4.33455	0.000376619	0.00445861	-0.512748
IL36B	0.682205	4.95835	4.10413	0.00063277	0.0062039	-0.513026
ABTB1	0.60362	5.01842	4.17188	0.000543143	0.00568769	-0.515375
ENSG00000279159	1.13826	2.7639	3.96429	0.000867534	0.00754839	-0.516205
CLEC11A	-0.45015	5.57168	-4.27815	0.000427543	0.00484946	-0.520228
MAML3	-0.826848	2.36608	-3.96311	0.000869849	0.00756245	-0.52373
PLEKHB2	-0.355559	7.68193	-4.33046	0.000380097	0.00448167	-0.52378
BST2	1.73625	3.77167	4.02394	0.00075826	0.00692316	-0.524226
ENSG00000287238	0.787645	3.07248	4.00032	0.000799769	0.00716911	-0.524379
ENSG00000273329	0.861455	2.98409	3.9628	0.000870448	0.00756462	-0.525429
PFDN4	-0.448108	4.77052	-4.17704	0.000536862	0.00564997	-0.528428
FAM204A	-0.298082	6.16716	-4.29724	0.000409573	0.00471118	-0.53121
DKK3	-0.422975	5.61019	-4.23776	0.000468236	0.00515846	-0.531894
[truncated: 19,649 more rows]

## Sheet: U87_DEGs_D28_vs_Untreated
	logFC	AveExpr	t	P.Value	adj.P.Val	B
HLA-DQA1	3.41183	6.91362	39.749	2.18783e-19	4.73622e-15	34.1552
GBP1	2.57633	7.13045	37.0158	8.05532e-19	7.09844e-15	33.1931
APOL6	2.4561	7.63955	36.0414	1.31161e-18	7.09844e-15	32.7781
PARP14	2.0572	7.68889	33.2198	5.8052e-18	2.51342e-14	31.3713
CIITA	2.14736	8.26331	32.0129	1.13909e-17	4.10984e-14	30.7249
OAS2	4.7732	5.46053	36.3505	1.1221e-18	7.09844e-15	30.5256
C3	2.3995	8.01064	30.46	2.81386e-17	8.70205e-14	29.8328
GBP2	2.34574	6.80536	29.4117	5.31483e-17	1.30056e-13	29.1733
IRF1	2.22758	7.121	29.1234	6.35494e-17	1.30056e-13	29.0174
APOL3	3.04671	5.22459	29.0703	6.56899e-17	1.30056e-13	28.3
HLA-DOA	4.11031	5.5695	29.0606	6.60854e-17	1.30056e-13	28.1217
APOL1	2.9184	5.93204	27.8987	1.38439e-16	2.30533e-13	28.0608
COL13A1	-3.12574	5.37584	-27.1006	2.34055e-16	3.37789e-13	27.5229
ITK	3.40881	5.40635	27.1295	2.29587e-16	3.37789e-13	27.2161
MX2	2.76012	5.60644	25.7092	6.06324e-16	7.721e-13	26.5828
PARP9	1.67436	6.89372	25.2376	8.46538e-16	1.0181e-12	26.4663
CD40	2.31274	5.76783	24.4395	1.50966e-15	1.63405e-12	25.7964
C1S	1.62677	7.50753	24.3135	1.65672e-15	1.70784e-12	25.7921
CTSS	1.47498	7.08258	23.6351	2.75455e-15	2.58797e-12	25.2849
GBP5	6.52859	5.11593	28.511	9.34245e-17	1.68538e-13	25.2784
XAF1	3.64815	5.39507	24.1518	1.86783e-15	1.83795e-12	25.2217
SLC15A3	3.17489	5.01646	23.5815	2.86915e-15	2.58797e-12	24.8005
BATF2	3.92168	4.36298	24.5896	1.35221e-15	1.54067e-12	24.7421
SAMD9L	1.53521	7.46316	22.685	5.74755e-15	4.97692e-12	24.5375
DDX60	1.84249	6.43454	22.5452	6.42029e-15	5.34563e-12	24.447
PPL	2.24712	5.8125	22.3784	7.33227e-15	5.87885e-12	24.3037
DTX3L	1.2758	7.21597	22.0488	9.55967e-15	7.13613e-12	24.0256
ICAM1	1.58685	6.62028	21.9701	1.01905e-14	7.14108e-12	23.9796
GBP4	6.27956	4.84836	26.273	4.09917e-16	5.54618e-13	23.9714
TNFRSF14	2.58148	5.21566	21.9658	1.0226e-14	7.14108e-12	23.8171
IFIT3	2.01002	5.94215	21.5209	1.47353e-14	9.66633e-12	23.6185
SERPING1	3.84304	4.40575	22.3098	7.74621e-15	5.98893e-12	23.3283
HLA-DMB	1.77113	5.59811	20.8402	2.61253e-14	1.66341e-11	23.0464
BTN3A3	1.38515	6.07305	20.7957	2.71389e-14	1.67858e-11	23.0053
JUN-DT	2.12893	5.20739	20.6662	3.0328e-14	1.82372e-11	22.8622
EPSTI1	4.06613	4.30584	21.8073	1.16384e-14	7.87336e-12	22.8388
TLR3	2.43892	5.25893	20.5897	3.23935e-14	1.89528e-11	22.7867
IFIH1	2.12177	5.20394	20.4109	3.78276e-14	2.15498e-11	22.6328
BTN3A1	1.47893	6.31182	20.2315	4.42463e-14	2.45601e-11	22.5077
TNFAIP3	1.62308	6.24755	19.9026	5.91814e-14	3.05038e-11	22.2278
HELZ2	1.69174	7.35658	19.6124	7.6768e-14	3.86482e-11	21.9162
ACSL5	4.61954	4.87734	20.0244	5.31091e-14	2.80416e-11	21.7572
PODXL	-1.74129	6.58257	-19.32	1.00148e-13	4.92727e-11	21.6462
ROS1	2.19343	5.46354	19.232	1.08557e-13	5.11116e-11	21.6176
TRIM69	1.67371	6.15458	19.2171	1.10054e-13	5.11116e-11	21.6045
C1R	1.50564	7.30043	19.2024	1.11555e-13	5.11116e-11	21.5309
LINC00595	2.37656	4.84685	19.1853	1.1333e-13	5.11116e-11	21.496
DCN	3.26215	3.85337	20.1658	4.68779e-14	2.53703e-11	21.4149
TAP1	1.52763	6.86894	19.0231	1.31667e-13	5.62488e-11	21.377
STAT2	1.1909	7.34152	19.0162	1.32515e-13	5.62488e-11	21.3518
IL18BP	3.4902	4.99225	19.121	1.2025e-13	5.3126e-11	21.3118
TAP2	1.09954	7.42599	18.9506	1.40846e-13	5.86353e-11	21.2841
UBA7	1.51197	6.29962	18.768	1.67081e-13	6.71906e-11	21.1653
IL15RA	2.6477	5.10503	18.7337	1.72571e-13	6.7924e-11	21.1216
OTOGL	1.91323	5.51861	18.6817	1.81232e-13	7.0059e-11	21.1213
IL1R1	1.23656	6.97278	18.7647	1.67604e-13	6.71906e-11	21.1156
NLRC5	1.38912	7.32532	18.3638	2.45197e-13	9.31231e-11	20.7242
PAK3	2.07115	4.09563	18.3301	2.53244e-13	9.45211e-11	20.6341
HLA-DQB1	1.32656	6.72284	18.22	2.81563e-13	1.0331e-10	20.5977
TNFRSF10D	-1.70604	6.71037	-18.1246	3.08803e-13	1.11416e-10	20.4908
ANKH	-1.09916	6.80296	-18.06	3.2878e-13	1.16679e-10	20.4201
SLIT3	1.86862	5.89106	17.913	3.79534e-13	1.32519e-10	20.3784
PLXNA4	-3.64125	4.90227	-17.7718	4.36058e-13	1.49838e-10	20.2335
BTN2A2	1.53783	5.14297	17.631	5.01317e-13	1.59596e-10	20.1102
STAT1	1.52134	8.49958	17.7534	4.4405e-13	1.502e-10	20.108
TRIML2	2.19717	4.42078	17.6613	4.86481e-13	1.57184e-10	20.0874
NFKBIZ	1.47613	7.00511	17.6619	4.8619e-13	1.57184e-10	20.0526
NALCN	-2.31723	4.75428	-17.3915	6.3702e-13	1.97003e-10	19.8608
PHLDB2	1.18841	6.39032	17.4089	6.25973e-13	1.96392e-10	19.8061
IFIT2	2.22306	4.60739	17.2315	7.48779e-13	2.27688e-10	19.6691
ITGBL1	-1.40608	6.20827	-17.2204	7.57276e-13	2.27688e-10	19.6132
HDAC9	1.42843	6.18731	17.1607	8.04607e-13	2.38605e-10	19.5911
PIK3R2	-1.76693	5.57294	-17.0309	9.18682e-13	2.68752e-10	19.4699
DDX60L	1.16329	6.19305	16.8691	1.08522e-12	3.13239e-10	19.2598
GCH1	1.98899	5.5097	16.7224	1.26376e-12	3.59972e-10	19.1902
OAS1	2.56506	4.66915	16.6879	1.30995e-12	3.68284e-10	19.13
APOBEC3G	2.0542	5.10408	16.5073	1.58313e-12	4.39379e-10	18.9662
COL22A1	-4.08971	2.917	-17.6765	4.79174e-13	1.57184e-10	18.9038
SSPN	1.73473	5.64208	16.3973	1.77839e-12	4.75292e-10	18.8285
DPYSL3	-1.22574	7.53638	-16.4238	1.72906e-12	4.73805e-10	18.7069
HAPLN3	2.26254	4.5065	16.2202	2.14754e-12	5.6301e-10	18.6205
TENM2	1.636	6.18999	16.2153	2.15862e-12	5.6301e-10	18.5783
ATF3	2.0009	5.92816	16.1488	2.31824e-12	5.90415e-10	18.5722
IL6	1.77038	6.20897	16.1567	2.29861e-12	5.90415e-10	18.5497
PLAAT4	3.49303	3.92473	16.4069	1.76033e-12	4.75292e-10	18.4322
C1RL	1.32266	6.19493	16.033	2.62647e-12	6.4611e-10	18.3665
GABRQ	-1.26907	7.21839	-16.0712	2.52037e-12	6.34431e-10	18.3212
APOL2	1.08004	6.72714	16.0333	2.62555e-12	6.4611e-10	18.3089
ABCC2	1.4884	6.49835	15.9917	2.74633e-12	6.68005e-10	18.2905
HLA-F	1.58396	5.78881	15.8269	3.286e-12	7.81707e-10	18.1861
HGF	-1.51583	6.9222	-15.847	3.21476e-12	7.73257e-10	18.083
HHIPL2	1.28809	5.85351	15.7431	3.60186e-12	8.38378e-10	18.0622
ZNFX1	0.903768	7.79902	15.7718	3.49032e-12	8.21289e-10	17.985
L1CAM	3.34284	4.14363	15.7334	3.64041e-12	8.38378e-10	17.9809
CORO2B	-1.2306	6.62624	-15.5825	4.30028e-12	9.79921e-10	17.7931
XRN1	0.981574	7.13812	15.5232	4.59284e-12	1.02988e-09	17.7162
P2RX7	2.3676	5.21142	15.3432	5.61568e-12	1.21568e-09	17.711
PDCD1LG2	1.27549	5.79491	15.2838	6.00395e-12	1.28687e-09	17.5469
LMO2	-3.21256	2.97646	-15.5189	4.61465e-12	1.02988e-09	17.4797
IFI44L	1.26815	6.59515	15.23	6.37988e-12	1.34089e-09	17.4228
WARS1	1.55706	8.45247	15.2514	6.22766e-12	1.32173e-09	17.3932
RSPO3	3.13939	4.13545	15.3903	5.32698e-12	1.16483e-09	17.3447
CTSO	1.22651	6.44301	15.0925	7.45663e-12	1.55213e-09	17.265
GSAP	1.37307	5.86715	15.0116	8.17848e-12	1.6679e-09	17.258
SORT1	-1.3935	5.51895	-15.0046	8.24394e-12	1.6679e-09	17.2288
ENPP1	-1.04297	6.67132	-15.0146	8.15022e-12	1.6679e-09	17.1269
ATP1A2	2.35545	4.68439	14.7881	1.05798e-11	2.04492e-09	17.0665
TRIM56	0.932944	7.92518	14.9737	8.54104e-12	1.712e-09	17.063
PSMB8-AS1	1.51649	4.63548	14.7669	1.08431e-11	2.07726e-09	17.0584
PGF	-1.85845	4.89979	-14.7929	1.0521e-11	2.04492e-09	17.0349
GBP3	2.54157	3.9766	14.8486	9.86364e-12	1.94117e-09	17.004
IRF1-AS1	2.88579	3.795	14.9502	8.775e-12	1.74276e-09	16.9929
BTC	2.23333	4.13921	14.678	1.20244e-11	2.26352e-09	16.9021
UBASH3B	-1.09138	6.20683	-14.6971	1.17591e-11	2.23299e-09	16.7848
SECTM1	3.41557	3.92161	14.6618	1.22542e-11	2.28688e-09	16.7449
PTGS2	1.4206	6.55931	14.6259	1.27784e-11	2.34429e-09	16.7393
CDH11	-2.19813	4.40126	-14.4923	1.49491e-11	2.67452e-09	16.734
IRF9	1.20484	5.35169	14.4658	1.54254e-11	2.73712e-09	16.6372
DCC	-1.74976	5.83195	-14.5308	1.42864e-11	2.59892e-09	16.6255
CD274	0.967866	6.08515	14.4929	1.49398e-11	2.67452e-09	16.5834
L3MBTL4	2.83783	3.55428	14.6313	1.26984e-11	2.34429e-09	16.5461
CFB	2.37526	5.30196	14.2622	1.96457e-11	3.34873e-09	16.465
EPHA2	-0.894855	6.41588	-14.4095	1.64878e-11	2.87845e-09	16.4179
SEPTIN6	2.18323	4.11375	14.2063	2.10059e-11	3.52508e-09	16.3972
MICB	1.42592	5.14595	14.1977	2.12222e-11	3.53399e-09	16.3339
KREMEN1	0.958454	6.37228	14.3201	1.83332e-11	3.14982e-09	16.3278
BTN3A2	0.868197	7.09191	14.3353	1.80048e-11	3.11814e-09	16.3067
DPP4	1.09629	6.49647	14.2123	2.08553e-11	3.52508e-09	16.1887
ZC3H12A	1.3329	6.0919	14.1243	2.31825e-11	3.83096e-09	16.1622
NEGR1	-1.99247	4.63686	-13.936	2.91238e-11	4.56863e-09	16.0604
OAS3	1.54171	6.71823	14.0579	2.51148e-11	4.08786e-09	15.9927
EDIL3	-1.25427	6.7473	-14.0485	2.54033e-11	4.10396e-09	15.955
AP5B1	1.01796	6.45643	13.9926	2.71861e-11	4.32739e-09	15.932
PARP12	1.14987	5.78024	13.9088	3.01057e-11	4.6887e-09	15.9077
CERK	-1.0652	7.02523	-14.0133	2.65089e-11	4.25084e-09	15.8978
ADAM8	-1.09781	6.24787	-13.9695	2.79599e-11	4.41808e-09	15.8817
F2RL1	-2.16684	3.98955	-13.7595	3.61502e-11	5.47258e-09	15.8656
BST2	5.97501	3.77167	15.4862	4.78558e-12	1.05712e-09	15.8025
HLX	1.27502	5.35035	13.7761	3.54214e-11	5.42111e-09	15.7931
ALPL	2.92676	2.90121	14.1049	2.37295e-11	3.89165e-09	15.7639
EMILIN2	1.46044	5.80056	13.7831	3.51167e-11	5.42111e-09	15.7286
IFI35	1.40607	5.56865	13.7113	3.83677e-11	5.76794e-09	15.6941
PKIB	-1.37871	4.95362	-13.5602	4.62762e-11	6.63435e-09	15.5403
HLA-DPB1	1.336	6.05802	13.6066	4.36811e-11	6.38925e-09	15.4809
PITPNC1	-1.17121	5.96158	-13.6164	4.31516e-11	6.35474e-09	15.4619
TRIM38	0.874363	6.32653	13.5859	4.48204e-11	6.47104e-09	15.4228
NRP2	1.05266	8.68302	13.6384	4.19893e-11	6.22592e-09	15.4218
PARP10	1.16822	6.59418	13.5856	4.48381e-11	6.47104e-09	15.4097
PRSS3	-2.01725	3.4115	-13.3756	5.83249e-11	8.19882e-09	15.37
DHX58	2.46954	4.67395	13.3551	5.98568e-11	8.35987e-09	15.3638
FAM124A	2.24145	3.91777	13.3491	6.03126e-11	8.36953e-09	15.324
GALNT16	-2.00873	3.34555	-13.3172	6.27948e-11	8.65848e-09	15.2964
EIF4E3	1.997	3.63917	13.2486	6.85024e-11	9.26838e-09	15.2011
SAMHD1	1.11149	6.90352	13.4308	5.44162e-11	7.69936e-09	15.1717
CASP1	1.54403	4.8307	13.204	7.25026e-11	9.74867e-09	15.1452
TMEM229B	2.39169	3.64829	13.1932	7.35025e-11	9.82211e-09	15.1324
SCUBE3	-2.29716	4.59891	-13.1629	7.63973e-11	1.00844e-08	15.0753
ALPK1	1.14481	6.46207	13.2812	6.57259e-11	9.00528e-09	15.0445
TBX2	-1.18934	6.16783	-13.2529	6.8126e-11	9.26838e-09	14.9868
CCN4	1.73136	5.78531	13.1857	7.42064e-11	9.85534e-09	14.9747
TNIP3	1.58005	4.35825	13.0122	9.27075e-11	1.17365e-08	14.9338
MR1	0.933408	6.13657	13.1528	7.73952e-11	1.01543e-08	14.8671
HERC6	1.20722	5.32083	13.0489	8.84255e-11	1.14625e-08	14.8584
INPP5J	2.55391	3.43145	13.0898	8.38982e-11	1.09411e-08	14.8524
DACT1	1.87782	4.14679	12.9358	1.02329e-10	1.26584e-08	14.8353
ARHGAP28	1.27316	5.33672	13.0298	9.06208e-11	1.1608e-08	14.8256
HCP5	5.97196	3.44755	14.4391	1.59193e-11	2.8018e-09	14.7959
ABCC3	0.954052	6.75223	13.0318	9.03931e-11	1.1608e-08	14.6629
JAK2	0.8837	6.52983	12.9938	9.49333e-11	1.18793e-08	14.6344
SUSD6	1.17469	5.93364	12.9257	1.03673e-10	1.27517e-08	14.6296
CASZ1	2.55454	2.96093	12.9155	1.05054e-10	1.28308e-08	14.629
MOV10	0.71061	7.39068	13.0182	9.19948e-11	1.17147e-08	14.6145
ITGA1	0.933919	6.43459	12.948	1.00722e-10	1.25312e-08	14.5783
ENSG00000293154	4.00411	3.1331	13.6408	4.18635e-11	6.22592e-09	14.5648
MMAA	1.2794	4.63932	12.7481	1.30677e-10	1.56293e-08	14.5623
NFE2L3	3.79019	2.51583	13.4407	5.37388e-11	7.65354e-09	14.5141
FARP1	-0.804847	6.76898	-12.9122	1.05501e-10	1.28308e-08	14.4849
EGR2	1.12193	5.95571	12.8299	1.1742e-10	1.42007e-08	14.4569
PRDM1	1.41925	5.72625	12.742	1.31736e-10	1.56693e-08	14.4305
ISG20	3.08165	3.35368	12.6596	1.46801e-10	1.69944e-08	14.2825
SYNE1	0.890969	8.12861	12.7742	1.2629e-10	1.51884e-08	14.2803
SPRY2	-1.18996	6.53905	-12.7213	1.3536e-10	1.60124e-08	14.2357
FZD8	-1.55	4.92655	-12.5353	1.73072e-10	1.97193e-08	14.2084
IGFBP1	-1.40191	5.4277	-12.5699	1.65293e-10	1.90333e-08	14.1799
IL12A	2.83557	3.15306	12.6985	1.3948e-10	1.64101e-08	14.1771
SMOC1	-0.824514	6.61661	-12.6617	1.46405e-10	1.69944e-08	14.1538
IL36RN	2.03475	4.70848	12.4091	2.04817e-10	2.27415e-08	14.1479
NPAS2	-0.853872	7.14321	-12.6606	1.46625e-10	1.69944e-08	14.1316
F2R	-1.14384	5.57164	-12.5642	1.66557e-10	1.90774e-08	14.1255
MEST	-1.67995	4.90855	-12.5148	1.77842e-10	2.01567e-08	14.125
SP140	1.78639	3.64746	12.3497	2.2179e-10	2.37689e-08	14.0717
ACSS3	1.37588	4.85808	12.3843	2.11725e-10	2.32364e-08	14.0508
OLFML3	2.32115	4.7239	12.3512	2.21363e-10	2.37689e-08	14.0227
PKDCC	2.17489	3.04553	12.3677	2.16502e-10	2.34342e-08	14.0074
PSMB9	1.22199	5.28912	12.4089	2.0485e-10	2.27415e-08	14.0044
GALC	2.50096	3.94014	12.2346	2.59076e-10	2.65804e-08	13.9164
SLAMF8	4.78407	3.83427	12.4625	1.9069e-10	2.15003e-08	13.8639
ASPHD2	1.57938	5.17563	12.2469	2.54801e-10	2.62663e-08	13.8405
TNFRSF9	1.47867	5.66618	12.3053	2.35477e-10	2.48664e-08	13.825
ZNF385D	-1.05058	5.88429	-12.3777	2.13602e-10	2.32364e-08	13.8229
HBEGF	-0.975342	5.49658	-12.3167	2.31878e-10	2.46063e-08	13.8069
B2M	1.04423	8.43523	12.4194	2.02e-10	2.26575e-08	13.7975
TRIM21	1.05989	5.77069	12.3184	2.3136e-10	2.46063e-08	13.7968
PML	0.80126	7.7108	12.3931	2.09236e-10	2.31098e-08	13.7588
UBR2	0.857878	6.01585	12.2894	2.40585e-10	2.52825e-08	13.7338
SLCO4A1	-1.0734	6.15941	-12.2768	2.44713e-10	2.5469e-08	13.6646
FBXO32	1.26883	5.80071	12.2051	2.69654e-10	2.7406e-08	13.661
TMEM63C	2.74834	2.12568	12.3796	2.13063e-10	2.32364e-08	13.6581
PORCN	-0.862384	5.70226	-12.21	2.67879e-10	2.7354e-08	13.6084
TSPAN15	2.756	2.48166	12.1185	3.0338e-10	3.06895e-08	13.5952
CXCL3	1.88247	4.92635	11.9535	3.80497e-10	3.74409e-08	13.5136
FNDC4	-0.956278	5.08951	-12.0142	3.49994e-10	3.50772e-08	13.4531
PTER	2.39874	4.52476	11.8826	4.19713e-10	4.05623e-08	13.4411
GJD3	5.95913	3.36462	12.9994	9.42446e-11	1.18617e-08	13.4249
IL15	1.47128	4.67613	11.8698	4.27189e-10	4.09194e-08	13.3725
POGLUT2	-0.92466	5.63904	-12.0271	3.43842e-10	3.46209e-08	13.3584
GABRG3	-1.79594	4.3822	-11.8374	4.46871e-10	4.26161e-08	13.3578
TMEM200A	-1.29462	4.03891	-11.8203	4.57655e-10	4.34531e-08	13.3368
CLIC2	2.76573	3.04728	11.9217	3.97563e-10	3.89432e-08	13.3123
ALK	-1.70145	3.89685	-11.7955	4.73747e-10	4.45898e-08	13.2985
IL32	4.04416	3.25541	12.2484	2.54286e-10	2.62663e-08	13.2923
ETV6	0.887488	6.13649	11.9906	3.61543e-10	3.57383e-08	13.286
THSD4	-1.11732	5.19907	-11.8741	4.24669e-10	4.08589e-08	13.2664
ERAP1	0.735917	7.59873	11.9967	3.58531e-10	3.57383e-08	13.202
RTN1	-0.886471	5.89301	-11.8949	4.1262e-10	4.00556e-08	13.1396
FGF2	1.0035	7.70419	11.895	4.12575e-10	4.00556e-08	13.0631
YPEL2	1.29498	4.74885	11.6246	6.02009e-10	5.49011e-08	13.0147
MYO3B	1.5953	4.06323	11.5932	6.29279e-10	5.65254e-08	12.9989
MMP3	0.999092	6.83835	11.7878	4.78853e-10	4.48754e-08	12.936
FBN2	-0.89063	6.33821	-11.7686	4.91845e-10	4.58942e-08	12.9264
ARHGAP29	-1.11451	5.1062	-11.6265	6.00378e-10	5.49011e-08	12.8961
TTC39B	1.44995	5.12639	11.5243	6.93807e-10	6.15555e-08	12.8474
MAPK8IP2	1.76136	3.40182	11.4487	7.72585e-10	6.77122e-08	12.8305
TCEA2	0.859809	5.87827	11.6424	5.87123e-10	5.43164e-08	12.8168
CPNE2	-0.816019	5.88546	-11.6387	5.90121e-10	5.43614e-08	12.7807
LAMA2	-1.20492	4.55754	-11.4349	7.88011e-10	6.85095e-08	12.7439
GPATCH4	-0.987558	5.82155	-11.5512	6.67858e-10	5.94971e-08	12.6552
FOXL1	-0.984929	7.3272	-11.6167	6.08774e-10	5.51412e-08	12.6537
NOTCH3	-1.02585	6.88748	-11.6086	6.15713e-10	5.55373e-08	12.653
CSGALNACT1	-1.18124	4.91912	-11.3801	8.52263e-10	7.32135e-08	12.5987
TAPBPL	1.46816	5.01229	11.3627	8.7377e-10	7.447e-08	12.5908
TRIM22	0.794164	7.31369	11.5598	6.59696e-10	5.90128e-08	12.5776
THBS1	-2.2268	5.35097	-11.4221	8.025e-10	6.92133e-08	12.5745
H2BC21	1.70126	3.74064	11.2544	1.02125e-09	8.53594e-08	12.5636
GAP43	-1.42812	4.49446	-11.3507	8.88942e-10	7.51712e-08	12.5349
RORB	1.95003	3.45746	11.2291	1.05928e-09	8.81972e-08	12.5214
ACE	2.07911	2.87464	11.2806	9.83352e-10	8.25101e-08	12.5171
PURPL	1.50315	6.32148	11.4358	7.86972e-10	6.85095e-08	12.5152
FAM171A1	-0.684443	6.53767	-11.4785	7.40465e-10	6.54269e-08	12.4702
VCAN	-1.10353	8.14005	-11.4648	7.55036e-10	6.64432e-08	12.4307
DMKN	1.93708	4.6046	11.1974	1.10912e-09	9.19933e-08	12.4306
GPAT3	-0.954795	6.88999	-11.432	7.91198e-10	6.85114e-08	12.3914
GIMAP2	2.02905	3.38522	11.1078	1.26368e-09	1.03231e-07	12.3335
LRRC32	1.64727	4.0979	11.103	1.27244e-09	1.03556e-07	12.3315
TBX15	1.00126	6.57634	11.3558	8.82393e-10	7.491e-08	12.3242
SOD2	1.03483	8.48558	11.3688	8.66199e-10	7.41165e-08	12.2893
PNMA2	-0.702161	6.72337	-11.3196	9.2962e-10	7.83051e-08	12.2328
PTK2B	1.18891	5.09445	11.1207	1.24002e-09	1.01681e-07	12.1946
TESPA1	2.79927	2.64809	11.0778	1.32017e-09	1.06242e-07	12.1562
AIM2	0.95328	5.94839	11.1679	1.15768e-09	9.52911e-08	12.1043
LINC00839	-1.27788	4.71838	-10.9682	1.55073e-09	1.22519e-07	12.0417
LINC00668	2.12727	3.8151	10.8717	1.7886e-09	1.36337e-07	12.0073
RSAD2	6.10164	1.87283	13.7729	3.55598e-11	5.42111e-09	11.9967
KLHDC7B	5.51719	4.78627	11.0072	1.46429e-09	1.1654e-07	11.994
INSYN2B	-1.62409	5.86555	-11.0975	1.28271e-09	1.04001e-07	11.9878
LOXL4	2.70721	3.02777	10.9407	1.61496e-09	1.26212e-07	11.9616
APOBEC3F	1.54268	4.86718	10.8978	1.72062e-09	1.32085e-07	11.9363
CD74	1.30061	8.47384	11.0904	1.29606e-09	1.04691e-07	11.8774
ALDH1L2	1.36361	7.14253	11.0681	1.33919e-09	1.07373e-07	11.8771
TYRO3	-0.800618	6.30472	-11.0529	1.36924e-09	1.09378e-07	11.8659
FBXO6	3.98318	2.58668	11.1717	1.15128e-09	9.51259e-08	11.8606
IL22RA1	3.16039	2.7212	10.8401	1.87446e-09	1.41388e-07	11.8165
ANO2	5.11954	2.20009	11.9929	3.60411e-10	3.57383e-08	11.8112
GLUL	0.836664	6.72155	11.0029	1.47346e-09	1.1684e-07	11.7807
LINC00944	2.28574	4.28421	10.7116	2.27122e-09	1.66106e-07	11.7785
PALMD	-1.08831	6.03622	-10.9451	1.60448e-09	1.25847e-07	11.7139
MTMR1	1.1557	4.88678	10.7711	2.07751e-09	1.5455e-07	11.6993
ADGRL2	-0.815874	5.66486	-10.8595	1.82117e-09	1.38333e-07	11.6673
THBS2	-0.900353	6.40695	-10.915	1.67737e-09	1.29685e-07	11.6578
LINC02328	2.29543	2.86329	10.7079	2.28377e-09	1.66152e-07	11.6546
BISPR	4.80193	2.59465	11.6227	6.03588e-10	5.49011e-08	11.6399
ADAMTS18	-1.57521	3.30416	-10.6023	2.67734e-09	1.88792e-07	11.6152
VPS13C	0.78168	7.49014	10.9122	1.68434e-09	1.2976e-07	11.6036
PREX1	-0.821091	7.92574	-10.9157	1.67562e-09	1.29685e-07	11.6021
CXCL2	1.66531	5.45672	10.6777	2.38957e-09	1.70163e-07	11.5787
ACP5	1.33444	4.94314	10.695	2.32828e-09	1.67975e-07	11.5715
ASAP3	1.74628	4.27566	10.5948	2.7077e-09	1.90313e-07	11.5646
CMPK2	5.65169	1.94334	12.2773	2.44525e-10	2.5469e-08	11.547
AKAP12	-0.830586	8.08445	-10.8746	1.78094e-09	1.36232e-07	11.54
VNN2	2.06597	3.48114	10.5496	2.8996e-09	2.01188e-07	11.5158
TMTC1	0.688358	7.3854	10.8456	1.85918e-09	1.40726e-07	11.503
NDP	-1.29512	5.04363	-10.7069	2.2872e-09	1.66152e-07	11.4818
TYMP	2.39599	4.38902	10.5157	3.053e-09	2.09347e-07	11.4808
ELOVL7	1.07682	5.65677	10.6827	2.37172e-09	1.69449e-07	11.4706
C2	4.00511	2.65598	10.9592	1.57144e-09	1.23704e-07	11.419
BEST1	1.35837	4.79727	10.5277	2.99767e-09	2.06667e-07	11.4141
PARP8	0.798915	6.32076	10.735	2.19289e-09	1.61643e-07	11.405
PATL2	3.3213	2.6579	10.8167	1.94081e-09	1.45884e-07	11.4036
EIF2AK2	0.626095	7.80975	10.7757	2.06317e-09	1.54109e-07	11.3879
PKIA	-0.917473	6.27154	-10.7334	2.19821e-09	1.61643e-07	11.3685
DNER	-0.961595	7.38029	-10.7599	2.11261e-09	1.56622e-07	11.3658
PLD1	1.13389	5.73343	10.6037	2.67156e-09	1.88792e-07	11.3194
SPRY4	-1.23189	6.38246	-10.6907	2.34333e-09	1.67975e-07	11.3017
G0S2	-1.8132	4.23368	-10.4253	3.50402e-09	2.334e-07	11.3001
USP42	0.898944	5.48558	10.5738	2.79524e-09	1.9457e-07	11.2813
SHISAL1	-0.84149	7.29559	-10.6932	2.33471e-09	1.67975e-07	11.2613
CDK18	2.53643	2.92263	10.3873	3.71438e-09	2.42195e-07	11.2521
CREBRF	1.10744	5.2277	10.4754	3.24578e-09	2.20266e-07	11.2284
NUGGC	5.59727	1.97703	11.6954	5.44927e-10	5.06291e-08	11.2113
TIMP2	-0.834096	7.44755	-10.6557	2.47013e-09	1.75322e-07	11.2015
FMO5	1.69509	3.27426	10.3197	4.12119e-09	2.63173e-07	11.1927
PMEPA1	-1.06086	5.63712	-10.5434	2.92712e-09	2.02448e-07	11.1585
EBI3	3.14656	1.97471	10.7753	2.06446e-09	1.54109e-07	11.1515
RNF149	0.98566	5.01998	10.411	3.58172e-09	2.37116e-07	11.1244
POU2F2	1.07094	7.45469	10.5781	2.77706e-09	1.94556e-07	11.0965
ATXN1	0.853481	5.67743	10.464	3.30316e-09	2.23459e-07	11.0835
TNFSF13B	1.14918	5.41907	10.4616	3.31485e-09	2.23551e-07	11.0778
HLA-DMA	0.823302	5.92857	10.4993	3.12996e-09	2.13745e-07	11.0774
RGS4	-2.63293	3.36251	-10.2538	4.5623e-09	2.86872e-07	11.0655
PGBD5	3.50272	2.05591	10.5753	2.78906e-09	1.9457e-07	11.0348
TBKBP1	0.905148	5.5812	10.3718	3.80334e-09	2.47251e-07	10.9874
PSRC1	-0.663821	5.64451	-10.4371	3.44139e-09	2.30231e-07	10.9838
LRRC15	-0.983037	8.07033	-10.515	3.05588e-09	2.09347e-07	10.9814
LAMA5	-0.877193	8.02783	-10.4856	3.19614e-09	2.17579e-07	10.9338
PHACTR1	1.12434	4.11584	10.1871	5.0605e-09	3.09462e-07	10.9208
BACH1	0.638348	6.55601	10.4075	3.60077e-09	2.37651e-07	10.8602
ENSG00000265494	3.32376	2.23822	10.4033	3.62409e-09	2.37807e-07	10.8594
TMPRSS15	-0.973271	7.35293	-10.4363	3.44581e-09	2.30231e-07	10.858
BACE2	-0.66719	7.51062	-10.4199	3.53309e-09	2.34614e-07	10.8298
ZNF175	-1.13415	6.76473	-10.4031	3.62511e-09	2.37807e-07	10.8161
GATA2	1.62829	3.07214	10.0502	6.26793e-09	3.75868e-07	10.781
SLC41A2	0.859365	5.8047	10.2945	4.28429e-09	2.71983e-07	10.7723
ZNF462	0.862646	6.5482	10.3339	4.03155e-09	2.5821e-07	10.7584
WLS	-0.932638	6.94513	-10.3634	3.85316e-09	2.4947e-07	10.7482
CHI3L2	0.973954	5.29521	10.197	4.98292e-09	3.05581e-07	10.7312
ARL4C	-0.818288	6.97875	-10.3459	3.95784e-09	2.54998e-07	10.7169
RASD2	-2.89736	2.5397	-10.0249	6.52191e-09	3.88943e-07	10.6979
DUSP16	0.710826	6.31961	10.275	4.41531e-09	2.79482e-07	10.6846
CSF1	0.703489	7.72545	10.3153	4.14884e-09	2.64159e-07	10.6652
BVES	0.677513	6.1596	10.2496	4.59218e-09	2.86984e-07	10.6571
SHROOM3	-1.40651	4.03815	-10.0226	6.54605e-09	3.8931e-07	10.6521
CD38	2.25747	2.84314	9.97838	7.01808e-09	4.12846e-07	10.6096
HECW2	0.815558	5.83431	10.1845	5.08101e-09	3.09841e-07	10.5997
C1orf21	0.677764	6.18052	10.2204	4.80509e-09	2.96355e-07	10.5926
BMERB1	-0.805357	6.63873	-10.2485	4.60012e-09	2.86984e-07	10.5806
ITGA2	-0.966045	8.09033	-10.2614	4.50945e-09	2.84608e-07	10.5791
KCNMA1	-0.700438	8.12188	-10.2525	4.57183e-09	2.86872e-07	10.5636
HCN2	-0.703322	6.66383	-10.2373	4.68089e-09	2.90349e-07	10.5609
RNF213	0.872352	8.73058	10.2452	4.62349e-09	2.87613e-07	10.5584
NCOA7	0.745146	6.19027	10.1752	5.15466e-09	3.1345e-07	10.5427
GALNT15	2.16315	2.43171	9.98226	6.97518e-09	4.11441e-07	10.5068
FOXC2	-1.05159	5.82856	-10.153	5.33659e-09	3.227e-07	10.506
LGI2	2.72574	2.3612	10.0055	6.72397e-09	3.97706e-07	10.4997
HEXD	1.92413	3.99136	9.86026	8.46314e-09	4.7587e-07	10.4773
H2AC6	1.36959	4.52739	9.91022	7.81735e-09	4.5008e-07	10.4603
SV2A	-0.70344	6.90238	-10.1637	5.24808e-09	3.18237e-07	10.4334
ZBTB25	0.84034	5.58574	10.0384	6.38484e-09	3.8182e-07	10.4245
BCHE	-1.06646	4.2068	-9.86655	8.37888e-09	4.72359e-07	10.3624
GUCY1A1	2.93408	1.87685	9.92405	7.64778e-09	4.41491e-07	10.3464
IL36B	1.53111	4.95835	9.85714	8.50539e-09	4.77007e-07	10.3291
RGS20	-0.788349	5.60662	-10.0115	6.66095e-09	3.95058e-07	10.3235
MTHFR	0.91849	5.45121	9.93712	7.4911e-09	4.34765e-07	10.3038
DMBT1	-2.42593	1.95152	-9.81663	9.07288e-09	5.03615e-07	10.298
TBX3	-0.905611	6.7096	-10.0581	6.19031e-09	3.72244e-07	10.268
KIAA1217	0.643809	7.84649	10.0648	6.12532e-09	3.69362e-07	10.2608
CHST2	-0.766389	5.51499	-9.95035	7.33584e-09	4.28049e-07	10.2433
PI3	1.59109	4.27288	9.75122	1.00742e-08	5.53516e-07	10.2396
PMVK	-0.890713	4.55951	-9.83852	8.76146e-09	4.90098e-07	10.2241
TIMM21	-0.780546	5.41265	-9.93369	7.53189e-09	4.35964e-07	10.2094
MITA1	3.01636	2.41978	9.9469	7.376e-09	4.29236e-07	10.1995
ITGA11	-1.1576	4.79809	-9.79799	9.34709e-09	5.16188e-07	10.176
TRIM14	0.615003	6.53086	9.96672	7.14851e-09	4.19379e-07	10.1384
ARHGDIB	-2.21548	2.25914	-9.65879	1.16899e-08	6.34244e-07	10.1288
SLC2A5	4.57613	2.214	9.87004	8.33255e-09	4.72359e-07	10.0981
HLA-DPA1	0.901808	7.41394	9.95704	7.25873e-09	4.24695e-07	10.0903
IFITM1	5.25025	2.32967	10.3621	3.86051e-09	2.4947e-07	10.0839
ST8SIA5	-2.09084	5.89832	-9.89866	7.96201e-09	4.5478e-07	10.0671
SLC22A15	1.32021	5.05317	9.68635	1.11815e-08	6.09717e-07	10.0563
TNS1	0.965817	7.04225	9.89967	7.94929e-09	4.5478e-07	10.0055
NR2F1	-1.07392	6.41267	-9.88317	8.1604e-09	4.64885e-07	9.9921
ADGRA3	-0.713522	6.39486	-9.86671	8.37675e-09	4.72359e-07	9.97395
CELF2	-2.95424	2.23531	-9.58399	1.31949e-08	7.10556e-07	9.96741
SLC1A1	-0.829518	5.92651	-9.83128	8.86317e-09	4.9451e-07	9.95266
INPP4B	-1.49227	3.88759	-9.55557	1.38187e-08	7.36814e-07	9.92418
LINC01127	4.04826	1.89965	10.2146	4.84834e-09	2.98173e-07	9.89724
GPRC5A	-0.654334	6.26447	-9.80521	9.23982e-09	5.11569e-07	9.89226
BCR	-0.574878	6.73844	-9.82543	8.94626e-09	4.97863e-07	9.88843
SCAMP1-AS1	1.1959	4.35004	9.53303	1.43352e-08	7.58747e-07	9.88338
ZNF385B	4.7647	1.95054	10.4416	3.41787e-09	2.29783e-07	9.84061
DDIT4L	1.45972	4.09582	9.50059	1.51141e-08	7.90313e-07	9.81385
NUAK2	2.4131	3.09529	9.4313	1.69296e-08	8.54294e-07	9.79988
TMEFF2	-1.41013	3.89304	-9.49145	1.53414e-08	7.96428e-07	9.79893
VAT1L	-1.02767	7.18097	-9.78079	9.60784e-09	5.29238e-07	9.79686
PRRG4	1.71196	3.90706	9.4504	1.64074e-08	8.37345e-07	9.78392
FMNL1	2.48177	3.9998	9.42014	1.72424e-08	8.64961e-07	9.78313
E2F7	-0.794479	6.57695	-9.74431	1.01865e-08	5.58271e-07	9.77082
PIP5KL1	1.64108	4.37446	9.44875	1.6452e-08	8.37345e-07	9.76117
LPIN3	2.58615	2.09157	9.47577	1.57398e-08	8.11272e-07	9.72336
NPR3	-1.47887	3.73641	-9.43959	1.67009e-08	8.46702e-07	9.71812
IFI27	5.80432	2.0157	10.6912	2.34159e-09	1.67975e-07	9.71362
CHI3L1	0.807854	7.05775	9.71291	1.07135e-08	5.85669e-07	9.70147
GABRA3	-1.37133	4.99183	-9.5641	1.36283e-08	7.31861e-07	9.68349
SLC30A4-AS1	1.98568	3.11033	9.35647	1.91481e-08	9.46387e-07	9.67208
GJB2	1.14808	5.17109	9.52252	1.45827e-08	7.66228e-07	9.64272
CYP4V2	0.990233	5.64905	9.55764	1.37722e-08	7.36151e-07	9.60849
KRT15	-1.09351	4.15422	-9.41949	1.72609e-08	8.64961e-07	9.60051
SESN3	0.990889	5.28079	9.47769	1.56905e-08	8.10663e-07	9.57473
NMI	0.984294	5.32743	9.47005	1.58879e-08	8.1696e-07	9.5318
LINC02984	1.01568	5.42173	9.49865	1.5162e-08	7.90907e-07	9.52239
ENSG00000287335	4.1445	1.61086	9.90835	7.84052e-09	4.50216e-07	9.50796
MBNL3	1.31669	4.40207	9.32725	2.00946e-08	9.90907e-07	9.50158
SERINC5	-0.610477	6.42452	-9.56275	1.36582e-08	7.31861e-07	9.47915
ATP11C	0.649553	6.45238	9.54375	1.40869e-08	7.47432e-07	9.46379
OSBPL10	-0.700514	5.38197	-9.44779	1.64777e-08	8.37345e-07	9.43495
ADGRG1	-0.963372	7.81838	-9.54835	1.39818e-08	7.4368e-07	9.40593
CDH4	-0.931819	5.59825	-9.39459	1.79821e-08	8.9695e-07	9.38554
LTBP3	-0.702068	8.32964	-9.52718	1.44723e-08	7.63873e-07	9.37256
HNF4G	2.13698	2.72926	9.17994	2.567e-08	1.21068e-06	9.37117
WDR77	-0.781402	6.17614	-9.49153	1.53394e-08	7.96428e-07	9.36994
CLSTN3	0.679912	6.07177	9.45378	1.63167e-08	8.35703e-07	9.36751
PHC3	0.624471	7.2687	9.50069	1.51117e-08	7.90313e-07	9.33519
PLA2G4A	0.913356	4.71165	9.29154	2.13184e-08	1.04649e-06	9.33374
C12orf75	-0.895429	5.715	-9.43284	1.68866e-08	8.54117e-07	9.33256
ADA	1.21397	4.34326	9.21293	2.42947e-08	1.1559e-06	9.31892
C2CD2	-0.638074	7.169	-9.4812	1.56007e-08	8.07951e-07	9.29668
LONRF2	-1.6667	4.28501	-9.19998	2.48249e-08	1.17698e-06	9.27991
ME3	2.12925	2.72035	9.11971	2.83941e-08	1.30557e-06	9.26188
LPO	1.96356	3.16397	9.0944	2.96273e-08	1.35311e-06	9.25918
ODC1	-0.945666	6.94331	-9.4533	1.63296e-08	8.35703e-07	9.2575
LINC01232	1.19761	4.70314	9.19946	2.48467e-08	1.17698e-06	9.22052
GCNT1	0.637319	6.91947	9.42267	1.71712e-08	8.64469e-07	9.21019
FAM89B	-0.956776	5.12407	-9.28885	2.14138e-08	1.04879e-06	9.18204
TNFSF10	5.25178	1.76856	9.86818	8.35725e-09	4.72359e-07	9.17381
SP110	0.722913	5.73339	9.32557	2.01508e-08	9.91418e-07	9.17038
NGF	2.19409	3.06157	9.04626	3.21297e-08	1.43708e-06	9.16587
PRRX1	-0.771756	7.13126	-9.39936	1.78415e-08	8.91995e-07	9.16377
PHLDA2	-0.932774	4.26188	-9.16457	2.6338e-08	1.2288e-06	9.16205
APBB1IP	0.903929	5.26851	9.25725	2.25669e-08	1.09536e-06	9.14777
COL5A3	2.33128	3.05567	9.02546	3.32779e-08	1.47021e-06	9.14527
PSMB10	1.15323	5.71763	9.27692	2.18417e-08	1.06493e-06	9.14332
GSE1	0.584382	6.65128	9.37031	1.87159e-08	9.27141e-07	9.14316
PTGFRN	-0.782687	8.36034	-9.38597	1.82393e-08	9.07688e-07	9.13483
JPH2	1.96741	2.56448	9.02881	3.30901e-08	1.4649e-06	9.13303
MDK	1.40077	4.32414	9.08273	3.02145e-08	1.37104e-06	9.09266
ERN1	1.03862	6.19135	9.24799	2.2917e-08	1.10986e-06	9.08144
APOBEC3D	1.26281	4.21975	9.0592	3.14361e-08	1.41482e-06	9.07091
ENSG00000259976	1.07017	5.73816	9.22295	2.38925e-08	1.14178e-06	9.06096
TMEM92	2.35865	1.99889	9.0394	3.25037e-08	1.4419e-06	9.05394
KLF9	0.894789	5.2016	9.11374	2.86802e-08	1.3154e-06	8.97385
LINC02015	4.27464	1.91992	9.60699	1.27117e-08	6.87958e-07	8.96955
BCL7C	-0.680479	5.75521	-9.23133	2.35611e-08	1.13093e-06	8.96913
VWA5A	-0.781285	5.43076	-9.17695	2.57984e-08	1.21146e-06	8.96872
CNRIP1	-0.616091	6.0042	-9.24095	2.31869e-08	1.12007e-06	8.96546
PARP3	0.634635	6.25894	9.23864	2.32764e-08	1.12007e-06	8.95303
TMEM132A	0.591669	7.98763	9.27834	2.17904e-08	1.06483e-06	8.94673
TNFAIP2	0.809219	7.07808	9.26329	2.23416e-08	1.08686e-06	8.94424
PPP4R4	1.32937	4.64524	8.98286	3.57655e-08	1.56731e-06	8.92684
RHBDF2	0.649134	6.51396	9.22545	2.37929e-08	1.13953e-06	8.90851
ISM1	-1.846	2.97689	-8.8872	4.2085e-08	1.80407e-06	8.90375
TXNL4A	-0.708344	5.81607	-9.18924	2.52741e-08	1.19461e-06	8.89496
JMY	0.970633	5.65608	9.09215	2.97398e-08	1.35539e-06	8.87851
SEMA7A	-0.998306	7.67269	-9.23847	2.32831e-08	1.12007e-06	8.87794
NNT	0.65492	5.8056	9.16012	2.6535e-08	1.23533e-06	8.87703
NHSL2	-2.67914	1.66382	-8.94528	3.81214e-08	1.65713e-06	8.86273
TLE1	-0.585541	6.00173	-9.17476	2.5893e-08	1.21327e-06	8.8602
IGF2BP3	-0.713064	7.1772	-9.22063	2.3985e-08	1.14367e-06	8.84932
ARSA	0.774806	5.50913	9.08158	3.02732e-08	1.37104e-06	8.84389
TLR2	3.34336	2.10555	9.06309	3.12308e-08	1.40851e-06	8.8424
SHROOM2	-1.22931	4.96339	-9.07929	3.03902e-08	1.37346e-06	8.81797
TNFRSF14-AS1	2.33749	1.96101	8.97195	3.64336e-08	1.59336e-06	8.78726
WWC3	0.588955	6.78544	9.15594	2.67211e-08	1.24133e-06	8.77315
SVIP	-0.748267	5.862	-9.11947	2.84056e-08	1.30557e-06	8.76781
MOB3C	0.911294	5.34105	9.01654	3.37836e-08	1.48951e-06	8.75943
CD53	2.58779	2.33407	8.81027	4.80065e-08	2.01014e-06	8.7332
SDC1	-0.773623	7.19001	-9.15071	2.69561e-08	1.24956e-06	8.72777
SGCD	-1.60364	3.51688	-8.82324	4.69503e-08	1.96973e-06	8.72036
MUC1	1.41171	4.12801	8.84653	4.5114e-08	1.90748e-06	8.70716
CH25H	2.84252	3.34814	8.76469	5.192e-08	2.14571e-06	8.69551
MIR503HG	2.76884	3.53622	8.77138	5.13254e-08	2.12853e-06	8.69242
SLC43A2	1.82851	3.59285	8.76449	5.19378e-08	2.14571e-06	8.68327
SYT7	1.88059	3.25611	8.74493	5.37179e-08	2.19827e-06	8.67799
SLC25A28	0.731725	5.70056	8.99829	3.48431e-08	1.5331e-06	8.65611
LINC02817	2.33398	2.11511	8.77449	5.10508e-08	2.1212e-06	8.65256
RTL5	-1.4056	3.52955	-8.7576	5.25578e-08	2.16719e-06	8.6446
ATF7IP	0.566479	7.43369	9.09877	2.94105e-08	1.34605e-06	8.64231
SLC12A5	2.20895	2.48403	8.75136	5.31259e-08	2.18288e-06	8.64144
RORC	3.35631	1.54581	9.03939	3.2504e-08	1.4419e-06	8.63602
RBM8A	-0.684208	7.00844	-9.08692	3.00025e-08	1.36448e-06	8.62163
TTC28	1.16596	5.70907	8.95282	3.7636e-08	1.63933e-06	8.61326
IL12RB1	5.51584	1.91343	9.5259	1.45026e-08	7.63873e-07	8.60271
TSPAN4	-0.727987	6.31885	-9.04976	3.19407e-08	1.43158e-06	8.59906
IDO1	9.60541	2.33721	11.8154	4.60801e-10	4.35608e-08	8.58236
RPLP0P2	1.84019	4.29392	8.69697	5.83569e-08	2.3438e-06	8.56363
CADM3	5.47443	1.92773	9.17851	2.57312e-08	1.21093e-06	8.5606
RCC1	-0.581895	6.65977	-9.03942	3.25026e-08	1.4419e-06	8.55428
TRAF1	1.31052	4.74066	8.78227	5.03726e-08	2.09705e-06	8.54663
DUSP4	-0.482632	7.03074	-9.04107	3.24124e-08	1.4419e-06	8.5411
CGB7	2.07578	3.33121	8.65194	6.30944e-08	2.49246e-06	8.51863
NUF2	-0.67956	5.5515	-8.93916	3.852e-08	1.6711e-06	8.50767
NEO1	0.587099	6.41719	8.99396	3.50993e-08	1.54124e-06	8.50654
IGF1R	0.867293	5.89783	8.92791	3.92639e-08	1.68983e-06	8.48524
APOL4	7.33236	2.65189	9.5994	1.2869e-08	6.94735e-07	8.44162
DENND4A	0.523334	6.66685	8.96171	3.70723e-08	1.61803e-06	8.43245
LINC00963	0.687236	6.54776	8.9345	3.88262e-08	1.67877e-06	8.40771
CDH23	3.2776	2.89295	8.59942	6.91283e-08	2.69153e-06	8.40368
SPATA1	3.1379	1.49237	8.82999	4.64102e-08	1.95085e-06	8.39811
SYNDIG1	-0.826159	5.36996	-8.84399	4.53109e-08	1.91207e-06	8.38863
PLSCR1	0.682633	5.73477	8.86274	4.38802e-08	1.85894e-06	8.38691
CIMAP1B	3.72179	3.03411	8.67673	6.04391e-08	2.414e-06	8.38629
PTPRR	1.29521	3.77867	8.62287	6.63634e-08	2.61206e-06	8.38499
TTBK2	0.673785	6.17308	8.87615	4.2886e-08	1.82039e-06	8.36774
PALLD	-0.642807	7.35159	-8.93411	3.88518e-08	1.67877e-06	8.3488
RPL3P4	-0.930059	4.67801	-8.74709	5.35178e-08	2.19423e-06	8.34265
GALNT10	-0.703402	7.48297	-8.92842	3.92301e-08	1.68983e-06	8.33736
VCPIP1	0.596767	6.38823	8.88398	4.2317e-08	1.80755e-06	8.32672
SAMD9	0.587134	7.04048	8.90797	4.06199e-08	1.74472e-06	8.31302
SCAMP3	-0.569139	6.13298	-8.87805	4.27471e-08	1.81805e-06	8.30812
PCED1A	1.35008	4.23298	8.58137	7.13394e-08	2.75286e-06	8.29018
ZDBF2	0.624112	6.8381	8.88139	4.25043e-08	1.81129e-06	8.28871
SPOCK1	-0.765983	7.86545	-8.88375	4.23332e-08	1.80755e-06	8.25838
AKR1B10	-0.891505	4.52697	-8.66318	6.18758e-08	2.45778e-06	8.22765
CEACAM1	6.56508	1.13301	10.3875	3.71321e-09	2.42195e-07	8.22192
CUTALP	0.97114	4.55567	8.59647	6.94852e-08	2.69867e-06	8.21226
PLA2G4C	1.69547	3.20239	8.45883	8.8429e-08	3.28355e-06	8.18967
PAXIP1-AS2	0.87818	5.75435	8.74317	5.38813e-08	2.2008e-06	8.18956
FRMD5	-0.670268	5.26803	-8.71385	5.66782e-08	2.2934e-06	8.1887
STAC2	1.10656	5.31629	8.72811	5.52993e-08	2.246e-06	8.17681
BLTP3A	1.43666	5.41902	8.65905	6.232e-08	2.46637e-06	8.17364
NT5DC2	-0.898606	7.28589	-8.8326	4.62035e-08	1.94594e-06	8.17026
SMAGP	-0.658139	5.35575	-8.71692	5.63785e-08	2.28555e-06	8.15534
DOP1B	0.579693	6.43631	8.79156	4.95747e-08	2.0718e-06	8.15432
LINC01116	-0.815695	5.07587	-8.66636	6.15355e-08	2.44875e-06	8.12583
TRIM26	0.660235	5.90122	8.73285	5.48487e-08	2.23609e-06	8.11903
IRF7	1.10202	4.22352	8.50613	8.13768e-08	3.07442e-06	8.1161
DENND4C	0.659575	6.08565	8.73176	5.49525e-08	2.23611e-06	8.09767
HPCAL1	-0.756692	7.05412	-8.78896	4.97967e-08	2.07707e-06	8.09615
SLITRK5	-0.912614	5.53239	-8.68779	5.92916e-08	2.37254e-06	8.07714
RBFA	-0.663885	5.03064	-8.61703	6.70408e-08	2.61968e-06	8.06685
BIRC3	0.72177	6.388	8.71163	5.68963e-08	2.29793e-06	8.05492
SH3BP2	0.572728	6.84026	8.7512	5.31401e-08	2.18288e-06	8.05486
TMT1B	-1.05591	4.58892	-8.61852	6.68676e-08	2.61763e-06	8.04501
ADARB1	0.971981	5.01255	8.55987	7.40683e-08	2.84296e-06	8.0351
AR	-1.18113	5.05948	-8.57299	7.23904e-08	2.78349e-06	7.99642
EPHA5	-1.15618	4.02829	-8.44439	9.07079e-08	3.35638e-06	7.99088
IFIT1	0.955384	4.55572	8.49313	8.3254e-08	3.13441e-06	7.97428
SLC25A4	-1.011	4.27919	-8.47832	8.54494e-08	3.20016e-06	7.9441
SLCO2B1	3.3605	2.2712	8.43909	9.15597e-08	3.37089e-06	7.93807
COTL1	-0.834966	7.11038	-8.69767	5.82864e-08	2.3438e-06	7.93354
MAPKAPK3	-0.742111	7.10108	-8.69724	5.83299e-08	2.3438e-06	7.93119
KAZALD1	0.936962	4.5495	8.43292	9.25611e-08	3.39621e-06	7.92234
HMGA1	-0.88039	7.86601	-8.69176	5.88858e-08	2.36067e-06	7.91737
PLCXD2	1.51849	3.87368	8.33026	1.11008e-07	3.89483e-06	7.89273
TRAPPC2L	-0.592951	5.29498	-8.54542	7.59631e-08	2.90539e-06	7.87256
LMF1	1.66891	2.84429	8.26758	1.24118e-07	4.25816e-06	7.86241
LACC1	0.707911	5.70252	8.54205	7.64121e-08	2.91741e-06	7.85971
RTP4	5.75914	1.71104	9.37496	1.85728e-08	9.22168e-07	7.84879
SOX13	0.900532	5.083	8.48208	8.48858e-08	3.18476e-06	7.83802
HTR7	-0.742187	5.34825	-8.52421	7.88373e-08	2.99942e-06	7.82772
SDC2	-0.780597	6.40952	-8.62074	6.66099e-08	2.61227e-06	7.82752
CHRDL1	-1.44245	3.21011	-8.28008	1.21381e-07	4.17087e-06	7.81717
TMOD1	-1.29955	3.67515	-8.3025	1.16625e-07	4.06555e-06	7.81401
PCDH9	-0.788456	6.17018	-8.59197	7.00325e-08	2.70726e-06	7.81148
PTPRU	-0.959026	6.00604	-8.59584	6.9561e-08	2.69867e-06	7.80601
EFNB2	-0.807461	7.15064	-8.62098	6.65822e-08	2.61227e-06	7.79368
BAZ2A	0.589455	7.71821	8.61479	6.73031e-08	2.62519e-06	7.78062
ETV7	6.43316	1.32588	10.2338	4.70657e-09	2.91108e-07	7.75339
ENSG00000283599	1.432	3.18909	8.22102	1.34891e-07	4.57698e-06	7.75312
IL18R1	2.66148	2.12147	8.29711	1.17751e-07	4.08505e-06	7.73946
TRPS1	0.573447	7.02419	8.57588	7.20256e-08	2.7744e-06	7.73365
PTPRH	1.56806	3.87527	8.22601	1.33693e-07	4.55061e-06	7.72636
LGALS9	6.83944	0.224411	10.732	2.20273e-09	1.61643e-07	7.72274
TEP1	0.775149	5.62669	8.46066	8.81449e-08	3.28355e-06	7.72265
IRF5	2.06351	2.56661	8.19656	1.40937e-07	4.73759e-06	7.72205
DNAH10	2.12976	3.73825	8.20131	1.39741e-07	4.72227e-06	7.71887
MSC	1.06106	5.67566	8.44347	9.08554e-08	3.35638e-06	7.71579
ENSG00000280441	1.20045	4.58501	8.3086	1.15366e-07	4.02813e-06	7.6969
BRCA2	0.718847	6.09634	8.50671	8.12941e-08	3.07442e-06	7.69537
TRANK1	2.35187	2.45057	8.17337	1.4693e-07	4.91059e-06	7.68007
IL7	0.985476	3.9364	8.24978	1.28127e-07	4.37489e-06	7.67863
TNXB	-0.919408	5.27741	-8.40744	9.68194e-08	3.5108e-06	7.65274
MAGI2-AS3	0.640271	6.43552	8.50225	8.19317e-08	3.09e-06	7.64719
CD5L	7.46593	1.00408	10.937	1.62377e-09	1.26444e-07	7.64318
IL1RN	2.81334	3.63622	8.14111	1.55711e-07	5.1463e-06	7.63745
ETS2	0.546249	6.61492	8.50665	8.13014e-08	3.07442e-06	7.63223
OGFRL1	0.562882	6.95635	8.51874	7.95962e-08	3.02298e-06	7.63188
PITRM1	-0.602992	7.59367	-8.52954	7.81046e-08	2.97677e-06	7.62485
CARF	0.844798	4.77964	8.2803	1.21332e-07	4.17087e-06	7.58917
USP30-AS1	4.92769	1.06109	9.16996	2.61016e-08	1.22041e-06	7.57673
LAYN	0.701911	5.66125	8.42356	9.41025e-08	3.42951e-06	7.56862
RNASEH2B	0.866869	4.76719	8.28067	1.21253e-07	4.17087e-06	7.56706
ID1	-0.847171	6.36861	-8.47737	8.55918e-08	3.20016e-06	7.56438
MPP4	-1.33951	5.25427	-8.40081	9.79599e-08	3.53523e-06	7.56142
CLDN23	3.68684	1.12536	8.55384	7.48536e-08	2.86802e-06	7.55802
C1RL-AS1	1.87493	4.26475	8.14863	1.53617e-07	5.10045e-06	7.55355
CHML	-0.572214	7.19342	-8.48548	8.4381e-08	3.17132e-06	7.54917
CCDC146	2.70612	2.42922	8.12472	1.60381e-07	5.26049e-06	7.54841
BAIAP2	-0.652053	5.94506	-8.441	9.12519e-08	3.36528e-06	7.54396
ACVR1C	2.18036	3.24508	8.08505	1.72292e-07	5.55936e-06	7.52578
EPN2	-0.5189	7.22215	-8.47132	8.65078e-08	3.22883e-06	7.52281
CASP7	0.630505	5.66605	8.37562	1.02426e-07	3.64091e-06	7.5147
PERP	-0.65702	6.12177	-8.43574	9.21021e-08	3.3851e-06	7.51166
IFIT5	0.589093	6.29592	8.42623	9.366e-08	3.42492e-06	7.50685
MMP14	-0.857919	8.17062	-8.45976	8.82844e-08	3.28355e-06	7.5001
CCND2	2.86556	1.72161	8.19086	1.42388e-07	4.77153e-06	7.49523
RIMKLB	0.714299	5.94683	8.37866	1.01876e-07	3.62731e-06	7.49272
PLPP3	0.714416	6.04878	8.37915	1.01788e-07	3.62731e-06	7.48193
SPAG5	-0.580395	7.1304	-8.44622	9.04153e-08	3.35156e-06	7.47802
CNIH3	-0.644216	6.11167	-8.40068	9.7983e-08	3.53523e-06	7.47578
RBCK1	0.786861	6.60132	8.39405	9.91377e-08	3.5532e-06	7.45483
STX17	0.563583	6.42836	8.39886	9.82982e-08	3.53723e-06	7.45117
CFH	0.789222	6.16742	8.37398	1.02724e-07	3.64551e-06	7.44349
APPL2	-0.531307	6.3679	-8.40435	9.73492e-08	3.52411e-06	7.44226
LIFR	-0.528775	6.98873	-8.42397	9.40341e-08	3.42951e-06	7.44146
IGFBP4	-0.659169	5.9737	-8.36313	1.04717e-07	3.70412e-06	7.43567
FAM107A	3.51778	0.739194	8.43151	9.27912e-08	3.39889e-06	7.43078
ZNF618	2.11422	2.94185	8.0347	1.88751e-07	6.00012e-06	7.42777
COL17A1	-1.62411	2.51593	-8.0282	1.90993e-07	6.02714e-06	7.42114
TNFRSF1B	0.553691	6.85365	8.39848	9.83654e-08	3.53723e-06	7.41803
ADAMTSL1	-0.585953	7.28626	-8.41182	9.60729e-08	3.48957e-06	7.41456
VGLL2	2.14907	1.75221	8.10938	1.64881e-07	5.37553e-06	7.41435
GPN1	-0.63187	6.58408	-8.39433	9.90896e-08	3.5532e-06	7.40386
SNED1	-1.71625	3.41779	-8.03351	1.89159e-07	6.00426e-06	7.38799
SIGLEC15	-0.787023	6.9653	-8.38756	1.00284e-07	3.58833e-06	7.37433
ECM1	-0.694621	6.47168	-8.36821	1.03778e-07	3.6769e-06	7.36647
ZC3H12C	0.782828	5.97546	8.29238	1.18746e-07	4.11299e-06	7.34721
AFF1	0.506549	7.53549	8.36219	1.04892e-07	3.70424e-06	7.32274
MRPL9	-0.717593	5.73249	-8.30079	1.16982e-07	4.07141e-06	7.31843
SMG5	-0.581199	7.36817	-8.3581	1.05655e-07	3.72512e-06	7.31422
LAP3	0.752887	7.22937	8.35271	1.06671e-07	3.75481e-06	7.31156
AP1G2	1.77835	3.30261	7.96439	2.14517e-07	6.6436e-06	7.30663
PKD1P6-NPIPP1	0.886866	5.97226	8.25958	1.25902e-07	4.30573e-06	7.3058
PDE4A	1.22452	4.38779	8.11025	1.64623e-07	5.37519e-06	7.29956
NR2F2	-0.874663	6.74505	-8.3443	1.08274e-07	3.80507e-06	7.29893
SSC5D	0.683116	6.83966	8.32185	1.12679e-07	3.94704e-06	7.2724
TLR4	1.74863	2.61085	7.93091	2.28046e-07	6.98267e-06	7.27136
LINC01152	1.84014	3.04639	7.93265	2.27322e-07	6.97034e-06	7.26995
SHCBP1	-0.715197	6.53403	-8.31973	1.13106e-07	3.9556e-06	7.26277
GRIP2	6.31958	0.796193	9.67615	1.13669e-08	6.18269e-07	7.25743
RNF19B	0.786661	5.73412	8.22164	1.34743e-07	4.57698e-06	7.247
CCDC86	-0.568626	6.31718	-8.28573	1.20164e-07	4.15545e-06	7.21899
CLTB	-0.715505	5.43043	-8.21393	1.36617e-07	4.62829e-06	7.21456
MYH7	7.44413	0.343926	10.3386	4.00284e-09	2.57132e-07	7.21243
ADAM28	1.309	3.15438	7.9238	2.31032e-07	7.03429e-06	7.2109
SWT1	1.03018	3.71	7.95237	2.19276e-07	6.76193e-06	7.20489
CRIM1	-0.76262	7.81435	-8.29916	1.17321e-07	4.07669e-06	7.20391
PHF11	0.670391	5.21967	8.14718	1.54018e-07	5.10596e-06	7.19989
PPP1R14C	0.847041	4.89729	8.08497	1.72318e-07	5.55936e-06	7.18605
WSB2	-0.714188	7.20764	-8.28346	1.20651e-07	4.16564e-06	7.1783
KANSL1L	0.944099	5.29516	8.11278	1.63872e-07	5.35877e-06	7.17712
EPS8L2	0.878167	5.00383	8.08844	1.7124e-07	5.54111e-06	7.17133
KSR1	1.41486	3.84349	7.92848	2.29059e-07	6.99669e-06	7.15054
FHL1	-0.754835	5.23731	-8.13193	1.58309e-07	5.20042e-06	7.13972
TRIM25	0.581507	7.58716	8.2618	1.25405e-07	4.29552e-06	7.13887
IMPDH1	-0.543332	6.52202	-8.2488	1.28351e-07	4.37565e-06	7.13858
SKA1	-0.587497	5.71756	-8.17309	1.47004e-07	4.91059e-06	7.1151
FATE1	4.79703	1.01317	8.59333	6.98668e-08	2.70568e-06	7.10665
ZNF518A	0.722888	4.93091	8.03212	1.89637e-07	6.01064e-06	7.06863
PLXNC1	2.44141	1.8265	7.86017	2.59627e-07	7.78451e-06	7.05979
UBE2E3	-0.849643	6.31318	-8.19685	1.40865e-07	4.73759e-06	7.0574
ACCS	1.21511	4.68954	7.95516	2.18162e-07	6.73718e-06	7.05673
TSHZ2	1.75035	3.64688	7.84733	2.6583e-07	7.90479e-06	7.05168
GINS4	-0.783226	5.48221	-8.13597	1.57159e-07	5.17048e-06	7.05002
PPP1R7	-0.64879	6.35842	-8.19568	1.41161e-07	4.73776e-06	7.04796
CX3CL1	5.34461	1.31918	8.41742	9.51278e-08	3.46105e-06	7.04178
UBN2	0.878906	6.04043	8.11628	1.62841e-07	5.3331e-06	7.02577
GPM6A	1.77993	2.72626	7.79062	2.95132e-07	8.62215e-06	7.01767
CHD2	0.579371	7.89114	8.19733	1.40742e-07	4.73759e-06	7.01722
CYP19A1	2.50372	2.95982	7.78176	3.00004e-07	8.72914e-06	7.00238
NEAT1	0.818772	8.07632	8.17228	1.47218e-07	4.91059e-06	6.97185
PLAU	-0.825931	7.32433	-8.1702	1.4777e-07	4.92143e-06	6.96712
GPX3	1.87447	2.73994	7.75804	3.13467e-07	8.96423e-06	6.96196
TBC1D32	0.77806	4.80589	7.96545	2.14103e-07	6.64025e-06	6.96081
AKR1C3	-0.998619	4.32134	-7.91446	2.35016e-07	7.14553e-06	6.95938
ENSG00000284968	1.4877	2.82309	7.75353	3.16092e-07	9.00362e-06	6.94258
ACP3	0.969305	5.90196	8.0943	1.69435e-07	5.49091e-06	6.94153
ITGB5	-0.692895	7.34088	-8.15039	1.53131e-07	5.09212e-06	6.93082
FAP	-0.68372	5.0906	-8.01191	1.96729e-07	6.17216e-06	6.92865
ZBTB41	0.606043	5.86624	8.06938	1.77247e-07	5.67611e-06	6.92346
NINL	1.77696	1.98693	7.74744	3.19678e-07	9.09143e-06	6.92165
ATF6	-0.502714	7.45256	-8.14273	1.55259e-07	5.13921e-06	6.91713
ENSG00000286190	-0.925079	3.99689	-7.85802	2.60654e-07	7.79371e-06	6.91565
SLC20A1	-0.816344	8.11052	-8.1401	1.55994e-07	5.1478e-06	6.91118
LMO7	-0.540509	7.1428	-8.13684	1.56913e-07	5.17026e-06	6.90922
KCTD11	0.687388	5.9821	8.07806	1.74485e-07	5.61256e-06	6.898
HLA-DOB	7.1304	1.74807	9.14689	2.71292e-08	1.25222e-06	6.89305
SOCS5	-0.551013	6.32884	-8.10383	1.66542e-07	5.41335e-06	6.88747
SAPCD2	-0.803737	6.15464	-8.09793	1.68328e-07	5.46322e-06	6.88693
FOXF1	-1.1398	3.10037	-7.76277	3.10729e-07	8.90741e-06	6.88658
ENSG00000234147	2.07194	2.10829	7.70944	3.43036e-07	9.59216e-06	6.85619
LAMC2	0.685169	5.01006	7.92826	2.29151e-07	6.99669e-06	6.85531
MCAM	-0.579343	6.87085	-8.10553	1.6603e-07	5.40485e-06	6.85477
PHF21A	0.570879	6.59166	8.07971	1.73964e-07	5.60411e-06	6.84585
XPR1	0.519927	6.44327	8.06852	1.77525e-07	5.6766e-06	6.83329
TP53INP2	0.616048	6.66487	8.0733	1.75995e-07	5.65274e-06	6.82974
TNFRSF8	2.08452	2.37914	7.6809	3.61743e-07	9.96884e-06	6.8174
USF3	0.809739	6.06237	8.02556	1.9191e-07	6.04727e-06	6.81686
DCLRE1A	-0.57075	5.62918	-8.00183	2.00368e-07	6.26816e-06	6.81525
ARHGAP22	-0.755462	7.20536	-8.07201	1.76407e-07	5.65758e-06	6.78519
RORA	0.552234	6.8559	8.05662	1.81392e-07	5.7917e-06	6.78463
KLHL11	0.968221	4.91707	7.85372	2.62724e-07	7.83397e-06	6.78303
PABIR3	1.09184	4.15593	7.76218	3.11068e-07	8.90741e-06	6.77233
DRAM1	0.553431	5.94206	7.99397	2.03258e-07	6.34024e-06	6.77182
LINC02381	1.37843	3.15024	7.68343	3.60041e-07	9.95424e-06	6.76981
EXTL2	-0.634274	6.44358	-8.02998	1.90375e-07	6.02137e-06	6.733
RAB39B	1.01618	5.4478	7.89004	2.45769e-07	7.41002e-06	6.72953
CASP4	0.682376	5.95234	7.96694	2.1352e-07	6.63846e-06	6.7294
ATG9A	-0.46955	7.00319	-8.04004	1.8693e-07	5.95096e-06	6.72897
RIN1	-0.549126	6.52591	-8.02953	1.90532e-07	6.02137e-06	6.72631
SETX	0.470508	7.67402	8.04033	1.86831e-07	5.95096e-06	6.72478
PDPR	0.548049	6.65557	8.01433	1.95867e-07	6.15404e-06	6.72045
NCEH1	-0.607626	7.05274	-8.02463	1.92234e-07	6.04867e-06	6.69939
ARG2	-1.07714	4.33207	-7.74295	3.22353e-07	9.14586e-06	6.68306
DIAPH2	0.622686	6.30646	7.96638	2.13738e-07	6.63846e-06	6.67999
CEMIP	-1.10938	5.4746	-7.91267	2.35786e-07	7.14888e-06	6.6678
CCL3	1.82519	2.39974	7.59571	4.24132e-07	1.14484e-05	6.66585
LIMCH1	1.03378	4.52616	7.78607	2.97624e-07	8.68323e-06	6.65846
PLA2G15	-0.614579	5.60824	-7.93396	2.26776e-07	6.96346e-06	6.65439
TNIK	0.826686	4.79721	7.82645	2.76254e-07	8.16986e-06	6.65109
DGKZ	-0.497021	7.23718	-8.00019	2.00968e-07	6.27786e-06	6.65012
CXCL1	1.90983	2.99089	7.57568	4.40362e-07	1.18422e-05	6.63379
DDO	1.21012	3.57194	7.6409	3.89758e-07	1.06668e-05	6.62513
SUMF1	-0.706994	6.17055	-7.95076	2.19922e-07	6.77221e-06	6.61347
SP100	0.548456	7.67665	7.96076	2.1594e-07	6.67809e-06	6.57514
AGBL2	1.86154	3.10118	7.55241	4.60036e-07	1.22949e-05	6.57452
NPEPL1	0.762658	5.20037	7.79593	2.92251e-07	8.54952e-06	6.57391
ENSG00000291105	-1.28827	3.51941	-7.6335	3.9518e-07	1.0788e-05	6.57226
CASP10	0.880545	4.6907	7.71112	3.41967e-07	9.57685e-06	6.55161
SAT1	0.687986	6.3879	7.89955	2.41523e-07	7.30236e-06	6.55109
MARCKSL1	0.910077	4.06798	7.69173	3.54523e-07	9.84374e-06	6.53839
C4B	5.44598	3.09198	7.63907	3.91092e-07	1.06898e-05	6.53575
CD24	-1.05959	4.0155	-7.69092	3.55057e-07	9.84374e-06	6.53521
SUN2	-0.576544	7.64731	-7.94036	2.24136e-07	6.89219e-06	6.53436
CTBS	0.770016	5.13133	7.77249	3.05194e-07	8.79917e-06	6.52599
ABCC4	-0.507817	6.87907	-7.92517	2.30452e-07	7.02651e-06	6.52431
YPEL4	1.3672	2.9133	7.51573	4.92909e-07	1.30128e-05	6.50204
RFT1	-0.547638	6.08736	-7.88464	2.48218e-07	7.47348e-06	6.50018
MSC-AS1	0.725245	6.18768	7.85405	2.62567e-07	7.83397e-06	6.49881
CTSK	-0.658962	6.03531	-7.88314	2.48903e-07	7.48368e-06	6.49553
SLC39A6	-0.580849	6.99705	-7.91318	2.35566e-07	7.14888e-06	6.49255
SLC30A10	2.24773	2.08086	7.50545	5.02552e-07	1.31551e-05	6.48796
ENSG00000287538	2.12191	2.06764	7.49593	5.11663e-07	1.33452e-05	6.47834
SEMA4B	-0.5285	7.13749	-7.90576	2.3879e-07	7.22982e-06	6.47324
DNLZ	-1.83172	1.96162	-7.48793	5.19442e-07	1.34669e-05	6.47232
H2AJ	1.44163	3.25878	7.51186	4.96522e-07	1.30428e-05	6.46057
GLI3	0.635068	6.16625	7.85148	2.6381e-07	7.85552e-06	6.4561
CTPS1	-0.542371	6.86367	-7.89014	2.45724e-07	7.41002e-06	6.45257
HIVEP1	1.20676	5.31734	7.72892	3.30852e-07	9.3224e-06	6.44681
AMIGO2	-0.914707	5.04036	-7.72842	3.31159e-07	9.3224e-06	6.44323
ATXN7	0.712983	6.6366	7.86516	2.5726e-07	7.72422e-06	6.44224
IRF2	0.681384	5.86578	7.81042	2.84538e-07	8.35779e-06	6.42361
PLK1	-0.575024	6.7887	-7.85909	2.60145e-07	7.78925e-06	6.39268
CRYZ	-0.657661	6.37879	-7.84356	2.67684e-07	7.94899e-06	6.39146
CEP120	0.478906	6.50673	7.82343	2.77793e-07	8.20417e-06	6.37155
CPEB4	0.521923	7.2528	7.83831	2.70285e-07	8.01523e-06	6.35327
TMCC3	0.598842	5.50646	7.72892	3.30853e-07	9.3224e-06	6.35132
HDAC4	0.597463	6.5257	7.81683	2.81196e-07	8.28207e-06	6.35094
SHFL	0.604032	6.05876	7.77912	3.01472e-07	8.74834e-06	6.35073
COX20	-0.686464	6.10505	-7.81267	2.83361e-07	8.33452e-06	6.34881
SESTD1	0.60267	6.52388	7.80487	2.87467e-07	8.42096e-06	6.33811
NF1	0.529524	7.54548	7.82757	2.75681e-07	8.16409e-06	6.32603
NUP88	-0.496867	6.61183	-7.80722	2.86223e-07	8.39586e-06	6.30996
GABPB1-AS1	1.20279	5.54592	7.63026	3.97582e-07	1.08399e-05	6.28789
ZNF528	-1.157	3.67588	-7.44852	5.59622e-07	1.43539e-05	6.27809
GSDMD	0.786012	6.30409	7.75441	3.15579e-07	9.00362e-06	6.27529
PCOLCE	-0.663125	6.21819	-7.76957	3.06845e-07	8.8215e-06	6.263
AMOTL2	0.497894	6.69987	7.77296	3.04924e-07	8.79917e-06	6.25771
B4GALT3	-0.604863	5.72598	-7.7153	3.39323e-07	9.52746e-06	6.25566
TMEM106C	-0.66535	6.31042	-7.77043	3.06356e-07	8.81915e-06	6.25223
ENSG00000230647	3.29481	1.13754	7.77239	3.05249e-07	8.79917e-06	6.24848
PRPF4	-0.450915	6.52371	-7.77238	3.05256e-07	8.79917e-06	6.24361
SGTB	0.654923	6.28234	7.72669	3.32224e-07	9.34025e-06	6.23912
CXCL5	2.11954	3.45887	7.36338	6.57834e-07	1.63125e-05	6.23395
TEX29	4.62893	1.24194	7.81843	2.80364e-07	8.26883e-06	6.23203
HSPA8	-0.779747	8.32149	-7.77605	3.03189e-07	8.78639e-06	6.2303
CCDC124	-0.66867	5.98248	-7.73366	3.27955e-07	9.28049e-06	6.22017
PPP1R14B	-0.78919	6.3005	-7.75411	3.15753e-07	9.00362e-06	6.21916
ADIRF-AS1	1.02314	5.93843	7.64316	3.88113e-07	1.06353e-05	6.21745
CXCL10	6.87114	0.151872	9.14756	2.70987e-08	1.25222e-06	6.20329
NALF1	-0.578719	6.08835	-7.70887	3.434e-07	9.59216e-06	6.19527
DHRS2	1.64233	3.2845	7.37788	6.3992e-07	1.59597e-05	6.1943
PCNX2	0.666345	6.11767	7.68752	3.5731e-07	9.89136e-06	6.18915
NUB1	0.560717	7.48628	7.74688	3.20014e-07	9.09143e-06	6.17154
IGFBP2	-2.08741	2.16397	-7.32275	7.10842e-07	1.7401e-05	6.17062
ENSG00000287544	1.50343	2.74516	7.33256	6.9766e-07	1.71624e-05	6.16663
ZNF350	1.01855	3.243	7.36614	6.5439e-07	1.62643e-05	6.16245
HRAS	-0.564488	5.75645	-7.68116	3.61567e-07	9.96884e-06	6.15325
LINC00943	2.9351	2.30741	7.39458	6.19921e-07	1.55505e-05	6.1511
LUCAT1	0.506445	7.22861	7.73381	3.27862e-07	9.28049e-06	6.15052
GABPB1-IT1	1.07389	4.40913	7.44564	5.62692e-07	1.43985e-05	6.14346
HCLS1	1.79471	2.53362	7.3079	7.31309e-07	1.77482e-05	6.14131
LINC00968	4.37013	1.07197	7.78518	2.98113e-07	8.6858e-06	6.1283
ACTG1	-0.603204	8.98946	-7.71228	3.41233e-07	9.56868e-06	6.12142
INHBE	2.83105	3.72894	7.3051	7.35232e-07	1.78035e-05	6.11821
MYOSLID	0.539562	6.32629	7.68059	3.61951e-07	9.96884e-06	6.10677
GRB14	-0.947683	4.74172	-7.51958	4.89345e-07	1.29503e-05	6.10292
RO60	0.563895	6.35761	7.67579	3.65199e-07	1.00455e-05	6.10123
KIF5A	0.532599	6.93765	7.70034	3.48893e-07	9.72051e-06	6.09915
CA13	0.719466	4.91043	7.53125	4.78716e-07	1.27626e-05	6.09378
NDNF	-0.89877	4.47174	-7.48824	5.19136e-07	1.34669e-05	6.09359
ERAP2	0.56482	7.86915	7.70568	3.45443e-07	9.63678e-06	6.08872
HDX	0.952532	3.99133	7.38739	6.28451e-07	1.57098e-05	6.07991
PLS3	-0.757754	7.42198	-7.698	3.50413e-07	9.75032e-06	6.07445
S100A16	-0.809983	6.80077	-7.6908	3.55135e-07	9.84374e-06	6.07146
FOXG1	-0.809248	4.88994	-7.52385	4.8543e-07	1.28858e-05	6.06643
RRAD	0.596335	5.89072	7.61796	4.06834e-07	1.1046e-05	6.05858
PTPRB	2.22968	1.83186	7.30298	7.38224e-07	1.78246e-05	6.05414
ABI3BP	1.27719	6.10702	7.56771	4.47e-07	1.19909e-05	6.04879
CCL8	5.74606	-0.436625	9.05524	3.16468e-08	1.42135e-06	6.04463
SPP1	-0.772622	6.55602	-7.66142	3.75116e-07	1.03052e-05	6.02803
ENSG00000272463	3.496	1.26849	7.52288	4.86311e-07	1.28858e-05	6.00283
PKD1	0.662435	7.72918	7.65708	3.78165e-07	1.03758e-05	6.00079
KCNN3	2.1096	3.45959	7.23331	8.43754e-07	1.96404e-05	5.98711
LINC03040	1.65942	4.19943	7.32397	7.09186e-07	1.7401e-05	5.97366
LPXN	-0.612838	6.23228	-7.6175	4.07182e-07	1.1046e-05	5.96609
MAFB	0.679755	5.63855	7.52603	4.83435e-07	1.28568e-05	5.96352
CLMN	1.02918	5.14576	7.45691	5.50813e-07	1.41784e-05	5.96293
LINC01914	2.65663	1.60987	7.24409	8.26453e-07	1.94058e-05	5.95168
IL1R2	2.57321	1.33867	7.27755	7.75066e-07	1.84863e-05	5.94557
L3MBTL2-AS1	2.62155	3.44246	7.20912	8.83946e-07	2.0466e-05	5.94484
ENSG00000288685	1.26991	3.91742	7.2894	7.57663e-07	1.82041e-05	5.93271
TCIRG1	0.557435	7.34957	7.61978	4.05451e-07	1.10266e-05	5.93073
RPSAP52	-0.746023	4.80213	-7.44737	5.60849e-07	1.43684e-05	5.92841
RPL3	-0.656251	8.00078	-7.62071	4.04744e-07	1.10213e-05	5.92484
CDS1	-1.1985	3.41161	-7.27287	7.82038e-07	1.85835e-05	5.91835
GPC1	-0.605624	7.29852	-7.61588	4.08414e-07	1.10655e-05	5.91721
SOX18	6.41827	-0.413612	8.66083	6.21282e-08	2.46328e-06	5.91666
OPTN	0.588015	7.36469	7.61229	4.11167e-07	1.11262e-05	5.91511
TNFAIP8L3	-0.725507	4.78384	-7.4314	5.78073e-07	1.47225e-05	5.90348
TBC1D16	0.612563	6.67721	7.58103	4.35965e-07	1.17385e-05	5.90056
NAPB	0.89734	4.13268	7.30153	7.40272e-07	1.78457e-05	5.89544
ZDHHC2	-0.532302	6.63369	-7.58553	4.32302e-07	1.16544e-05	5.88381
JARID2	0.606812	5.80199	7.50546	5.02541e-07	1.31551e-05	5.88054
TOR1B	-0.510394	6.10604	-7.56025	4.53305e-07	1.213e-05	5.87807
MDM4	1.01954	5.5828	7.45014	5.57911e-07	1.4327e-05	5.8726
DMBX1	2.95084	1.81699	7.17266	9.48324e-07	2.15418e-05	5.86593
ZNF224	0.879665	4.61675	7.33713	6.91596e-07	1.70326e-05	5.86543
BIVM	-0.48058	6.39392	-7.56581	4.48603e-07	1.2019e-05	5.8631
EXOC3L1	2.36187	2.15315	7.15653	9.78341e-07	2.19473e-05	5.86215
RARB	-0.920488	4.24106	-7.35362	6.70186e-07	1.65808e-05	5.85767
SERPIND1	-1.8499	3.47585	-7.26727	7.90492e-07	1.87638e-05	5.85435
DANCR	-0.722659	5.45241	-7.48793	5.1944e-07	1.34669e-05	5.84532
C18orf54	-0.550744	5.52678	-7.48236	5.24938e-07	1.35731e-05	5.84348
GPSM2	-0.446947	7.06172	-7.57273	4.42811e-07	1.18933e-05	5.84005
OPLAH	2.93979	1.49281	7.33075	7.00067e-07	1.72021e-05	5.8237
TRAFD1	0.504263	6.15782	7.52351	4.85734e-07	1.28858e-05	5.81798
SYTL5	-1.95345	1.36647	-7.14449	1.00139e-06	2.22215e-05	5.81789
ENSG00000284691	1.43366	3.33157	7.16705	9.5865e-07	2.17233e-05	5.80294
CARD10	-0.59307	6.15891	-7.5269	4.82651e-07	1.28517e-05	5.79979
GET1	-0.650951	5.72552	-7.48836	5.19023e-07	1.34669e-05	5.79307
TMSB4X	-0.656778	7.15469	-7.54613	4.65493e-07	1.24254e-05	5.7828
UCHL3	-0.689218	5.32157	-7.44047	5.6822e-07	1.45228e-05	5.77133
LGALS17A	8.13719	1.22849	8.64009	6.44054e-08	2.53962e-06	5.76379
AOC2	1.81257	2.46008	7.10291	1.08537e-06	2.3638e-05	5.76165
MBD5	0.576413	6.3496	7.50014	5.0761e-07	1.32714e-05	5.75831
LAPTM4B	-0.624805	6.41942	-7.51588	4.92771e-07	1.30128e-05	5.75545
PCDH10	-1.60032	3.03375	-7.1762	9.41859e-07	2.14625e-05	5.75122
CACNG8	-1.51891	3.13313	-7.14893	9.92816e-07	2.21344e-05	5.74754
CDCP1	1.13009	4.02027	7.23393	8.42749e-07	1.96381e-05	5.74574
TMEM237	-0.490532	6.46888	-7.51186	4.9652e-07	1.30428e-05	5.74373
MTX1	-0.462428	6.55775	-7.51128	4.9706e-07	1.30428e-05	5.7436
MCF2L	-0.901201	5.4501	-7.43607	5.72984e-07	1.46101e-05	5.74349
NSUN5	2.14595	2.0173	7.09641	1.09915e-06	2.389e-05	5.73432
CXCL11	6.33714	-0.181057	8.67485	6.06356e-08	2.41738e-06	5.73308
FAM120C	0.689969	5.14975	7.35783	6.64824e-07	1.6467e-05	5.72842
MYL6	-0.552859	7.37124	-7.5134	4.95075e-07	1.30382e-05	5.71663
ENTPD6	-0.535474	6.20958	-7.47451	5.32783e-07	1.37306e-05	5.71399
FLT3LG	1.1447	3.53577	7.15517	9.80903e-07	2.19592e-05	5.70714
N4BP1	0.464691	6.41451	7.47662	5.30663e-07	1.36923e-05	5.70661
TMEM98	-0.646986	5.16359	-7.37955	6.37892e-07	1.59274e-05	5.70107
ZBTB26	0.802396	4.6872	7.26426	7.95063e-07	1.88104e-05	5.69722
FKBP4	-0.623447	6.95322	-7.49804	5.09623e-07	1.3308e-05	5.69444
CLN8	-0.80908	5.54815	-7.40893	6.03253e-07	1.52561e-05	5.69246
TRIM52	1.0225	5.90148	7.40383	6.0912e-07	1.53642e-05	5.69201
TNFSF18	3.3158	0.909628	7.32236	7.11378e-07	1.7401e-05	5.68728
ADAMTS13	1.53876	3.66423	7.10033	1.09082e-06	2.37328e-05	5.68296
NTNG1	-0.488159	6.94426	-7.48688	5.20479e-07	1.34777e-05	5.67562
SLC26A11	0.88362	4.14233	7.18095	9.33273e-07	2.13342e-05	5.67248
ADK	-0.616751	6.1477	-7.45184	5.56115e-07	1.42978e-05	5.66065
KIF1C	-0.481884	8.08505	-7.48187	5.25418e-07	1.35731e-05	5.65533
NCAM2	-0.842177	4.35787	-7.23625	8.38986e-07	1.95926e-05	5.65442
FCMR	1.7609	3.09885	7.05198	1.19831e-06	2.55724e-05	5.61969
RPS27	-0.828918	5.78627	-7.40346	6.09544e-07	1.53642e-05	5.61551
FCGR2A	2.37739	2.29186	7.02035	1.27451e-06	2.68131e-05	5.60556
PSMB8	0.638888	5.99939	7.39365	6.21015e-07	1.55599e-05	5.60174
GNG4	1.1621	3.01253	7.07457	1.14679e-06	2.47022e-05	5.5964
TOMM22	-0.612149	5.81777	-7.40337	6.09655e-07	1.53642e-05	5.59352
ABHD16A	0.752926	5.30359	7.30296	7.38249e-07	1.78246e-05	5.58994
EDNRA	-0.776383	5.03058	-7.2842	7.65243e-07	1.83049e-05	5.58966
S1PR3	0.466373	6.86912	7.43797	5.70923e-07	1.45747e-05	5.58753
ENSG00000288587	5.51885	0.0157292	8.38606	1.0055e-07	3.59191e-06	5.58159
RPLP0	-0.614917	8.12396	-7.43026	5.79322e-07	1.4737e-05	5.55569
MBOAT2	-0.478198	6.88621	-7.4228	5.87578e-07	1.49119e-05	5.55153
HECW1	0.961099	5.22392	7.24349	8.27398e-07	1.94058e-05	5.5501
STAT4	1.17875	3.03469	7.03224	1.24529e-06	2.63777e-05	5.54821
TCF7	-0.567009	6.1351	-7.40142	6.11911e-07	1.53852e-05	5.5481
CNIH3-AS1	2.89076	1.51494	7.12365	1.0426e-06	2.28907e-05	5.54798
MAPK12	0.748978	5.48193	7.29379	7.51329e-07	1.80921e-05	5.54678
RND3	0.827159	7.71569	7.42204	5.88431e-07	1.49161e-05	5.54462
RFX5	0.503929	7.18459	7.41938	5.91407e-07	1.4974e-05	5.54337
AP3B2	0.979988	4.48434	7.15565	9.79997e-07	2.19592e-05	5.54217
ZNF460	1.6071	2.71777	6.98958	1.35346e-06	2.81188e-05	5.54101
FOXK1	0.574745	6.89038	7.40196	6.11292e-07	1.53852e-05	5.52937
IL7R	0.701799	6.13049	7.37396	6.4471e-07	1.60606e-05	5.52607
SLC16A4	1.56007	2.75114	6.9955	1.33787e-06	2.79288e-05	5.51602
GBP1P1	7.40173	1.41565	8.20097	1.39827e-07	4.72227e-06	5.51147
NOD2	1.56906	3.16068	6.98581	1.36347e-06	2.82994e-05	5.51093
ARID5A	0.700312	4.67782	7.21038	8.81796e-07	2.0438e-05	5.51081
DDX3Y	-2.25997	1.58589	-6.99554	1.33778e-06	2.79288e-05	5.50997
NRCAM	1.40799	3.13653	6.99044	1.35118e-06	2.80984e-05	5.50598
TANC2	0.522955	7.5559	7.39821	6.1566e-07	1.54615e-05	5.49542
CALCRL	1.30366	2.81801	6.99316	1.34401e-06	2.80301e-05	5.49211
ENSG00000234156	3.23627	1.58337	7.11084	1.06882e-06	2.33479e-05	5.49189
SLC6A9	1.56532	4.75935	7.11296	1.06444e-06	2.33228e-05	5.48709
PPT1	-0.637254	6.78867	-7.38825	6.27429e-07	1.57024e-05	5.48593
SYT13	-2.80414	0.362343	-7.15133	9.8821e-07	2.20544e-05	5.47905
MALSU1	-0.778247	5.12232	-7.26651	7.91645e-07	1.87706e-05	5.47479
POLE3	-0.52513	6.50002	-7.37184	6.47321e-07	1.61071e-05	5.46781
LINC01001	1.09546	4.5747	7.13851	1.01303e-06	2.24462e-05	5.46128
ENSG00000287023	-2.96518	0.395021	-7.18471	9.26533e-07	2.12025e-05	5.45749
N4BP2L2	0.472855	6.39616	7.34208	6.85092e-07	1.68916e-05	5.45576
FAM136A	-0.600494	6.18788	-7.34894	6.76186e-07	1.66911e-05	5.44653
ARHGEF10L	0.563428	5.68046	7.27733	7.75388e-07	1.84863e-05	5.44069
SH3PXD2B	0.577926	7.21317	7.36441	6.5655e-07	1.62993e-05	5.4387
ZDHHC24	0.633266	5.70728	7.27417	7.801e-07	1.85782e-05	5.42359
APBB3	0.936753	4.98377	7.15856	9.74504e-07	2.19429e-05	5.42092
C5AR1	1.57284	4.29347	7.02874	1.25381e-06	2.64288e-05	5.41521
LINC01409	1.49322	3.25852	6.95368	1.45201e-06	2.98227e-05	5.40824
NNT-AS1	0.975931	4.02232	7.03547	1.23746e-06	2.62376e-05	5.39491
TIMM10	-0.83522	4.35617	-7.1198	1.05041e-06	2.30388e-05	5.3918
ENSG00000290399	2.05277	2.85431	6.91437	1.5685e-06	3.17039e-05	5.38904
HOXD8	-0.570111	5.15586	-7.19815	9.02824e-07	2.07918e-05	5.37902
CSRNP2	0.493307	6.49554	7.31048	7.27713e-07	1.77006e-05	5.37825
ENSG00000260918	-2.33106	1.16315	-6.90795	1.58839e-06	3.20163e-05	5.3706
VPS13D	0.587354	7.04627	7.32017	7.14366e-07	1.74528e-05	5.36395
PELATON	2.27707	2.27002	6.89045	1.64404e-06	3.2893e-05	5.35791
KDM7A	0.988445	5.28984	7.13435	1.02122e-06	2.25282e-05	5.35723
MAGI1	-0.699707	6.25638	-7.3071	7.32433e-07	1.77556e-05	5.35583
ILF2	-0.69771	6.73157	-7.31962	7.15108e-07	1.74528e-05	5.35452
SLC29A1	-0.686243	5.49208	-7.25646	8.07052e-07	1.90732e-05	5.35291
CD59	-0.691506	8.15251	-7.32276	7.10827e-07	1.7401e-05	5.34554
RICTOR	0.588047	6.4255	7.28825	7.59335e-07	1.8224e-05	5.34537
SLC2A6	0.841979	4.75109	7.11157	1.06731e-06	2.33384e-05	5.34532
CLDN7	2.52284	2.50061	6.88106	1.67473e-06	3.3261e-05	5.34077
STX11	1.94176	1.35333	6.90488	1.59801e-06	3.21797e-05	5.33831
CERS2	-0.679991	7.21044	-7.31701	7.18684e-07	1.75007e-05	5.3356
NKAIN3	1.30227	3.60358	6.96868	1.40996e-06	2.90971e-05	5.3342
ENSG00000267288	2.93734	1.66536	6.99104	1.34961e-06	2.80984e-05	5.32683
PRR11	-0.499771	7.28443	-7.30849	7.30493e-07	1.77482e-05	5.31724
MAP3K8	1.24532	3.85405	6.99794	1.33151e-06	2.78498e-05	5.31172
CCDC178	-3.36606	-0.101953	-7.1543	9.82561e-07	2.19736e-05	5.31158
NQO1	-0.691863	7.11781	-7.30273	7.38575e-07	1.78246e-05	5.31137
TNS3	0.583605	5.96637	7.24064	8.31947e-07	1.9459e-05	5.30877
SLC25A45	1.15068	3.45515	6.93579	1.50387e-06	3.06552e-05	5.29711
SH3BP5L	-0.605017	6.27896	-7.27311	7.81687e-07	1.85835e-05	5.29283
BICDL1	1.75571	2.25853	6.85874	1.7501e-06	3.43171e-05	5.29255
ADCY8	0.482446	6.90727	7.28493	7.64183e-07	1.82998e-05	5.29128
RNASEL	0.758742	4.72452	7.10327	1.08461e-06	2.3638e-05	5.28933
CFLAR	0.465281	7.63322	7.29255	7.53107e-07	1.81147e-05	5.28683
HMCN2	-1.67571	1.88286	-6.84685	1.79165e-06	3.48792e-05	5.27926
CFAP20DC	0.735931	4.3774	7.05612	1.18869e-06	2.54276e-05	5.27682
SYNE2	0.841973	6.4849	7.25268	8.12931e-07	1.91494e-05	5.27578
NRIP3	-0.551804	7.14267	-7.28535	7.63569e-07	1.82998e-05	5.27456
ZKSCAN8	0.655401	5.91387	7.20164	8.96766e-07	2.06964e-05	5.27437
B3GAT3	-0.589221	6.0959	-7.24827	8.1984e-07	1.92912e-05	5.26769
ENSG00000288973	0.741685	4.525	7.02931	1.25241e-06	2.64252e-05	5.26592
ABCC6	2.05996	2.2357	6.83284	1.84192e-06	3.56335e-05	5.25348
FTSJ1	-0.570621	6.72023	-7.2644	7.94848e-07	1.88104e-05	5.24414
AK5	-1.58946	2.52748	-6.83777	1.82407e-06	3.54148e-05	5.24021
FGFR2	6.96637	0.91349	8.00435	1.99454e-07	6.24858e-06	5.23956
ASB7	0.569348	5.77974	7.1715	9.50446e-07	2.15673e-05	5.22888
TNFRSF19	-1.05567	4.16727	-7.0116	1.29644e-06	2.72216e-05	5.22689
IL13RA2	-0.691449	5.91402	-7.19858	9.02076e-07	2.07918e-05	5.22568
HOMER3	-0.581733	6.57515	-7.24382	8.26876e-07	1.94058e-05	5.21298
ACSS1	2.01113	2.33738	6.81044	1.92537e-06	3.66242e-05	5.21125
TMX3	-0.581917	7.44112	-7.2544	8.10244e-07	1.91278e-05	5.21023
CD276	-0.547688	7.3225	-7.25327	8.1201e-07	1.91486e-05	5.20677
AOC3	2.23911	1.60997	6.87323	1.70077e-06	3.3624e-05	5.20038
GEM	-0.677927	6.65826	-7.24038	8.32365e-07	1.9459e-05	5.20022
DPYS	4.96455	0.155461	7.77932	3.0136e-07	8.74834e-06	5.19266
NEXN	-1.6044	3.02273	-6.85414	1.76603e-06	3.45262e-05	5.1898
GRAMD1B	0.767085	5.52888	7.13442	1.02107e-06	2.25282e-05	5.18837
ENSA	-0.598891	6.76712	-7.2353	8.40533e-07	1.96076e-05	5.18565
HLA-DQB2	4.25789	0.101092	7.42349	5.86808e-07	1.49099e-05	5.18555
ZWILCH	-0.588341	6.68759	-7.23066	8.4806e-07	1.97194e-05	5.17871
SLC22A23	-0.586348	6.52649	-7.22489	8.57526e-07	1.99181e-05	5.17747
CMKLR2	1.30605	4.1703	6.90442	1.59947e-06	3.21797e-05	5.17584
RGS14	1.14649	2.84799	6.83502	1.834e-06	3.55168e-05	5.15553
ENSG00000293465	1.30233	3.25205	6.82753	1.86137e-06	3.58496e-05	5.15422
PPP1R12B	0.656511	5.546	7.12616	1.03754e-06	2.28258e-05	5.15421
ENSG00000291006	-0.601935	4.89935	-7.07038	1.15617e-06	2.48795e-05	5.15195
KCNT2	1.42942	3.18683	6.81014	1.92651e-06	3.66242e-05	5.1499
LINC02274	1.8367	1.35776	6.78082	2.04178e-06	3.80627e-05	5.1496
TXN2	-0.548646	6.14674	-7.19684	9.05111e-07	2.08224e-05	5.1493
NCOA2	0.517385	6.33895	7.18638	9.2355e-07	2.11566e-05	5.14432
VEPH1	-0.443421	6.70238	-7.20595	8.89359e-07	2.05693e-05	5.14306
AGPAT3	0.407509	7.59403	7.21482	8.74298e-07	2.0286e-05	5.13147
TUBE1	0.859176	5.53036	7.06388	1.17088e-06	2.51711e-05	5.12264
HMGB3	-0.432345	6.04558	-7.17681	9.40752e-07	2.14599e-05	5.12237
PAK4	-0.433797	6.841	-7.20303	8.94376e-07	2.06632e-05	5.12117
STX1A	-0.5122	6.76792	-7.19152	9.14438e-07	2.09701e-05	5.10529
GCNT4	1.34385	2.88999	6.79477	1.98608e-06	3.73542e-05	5.09652
UNC5B	0.909757	7.74435	7.19364	9.10711e-07	2.0929e-05	5.09616
PTGES3P1	2.94583	0.976148	6.89278	1.63654e-06	3.27732e-05	5.08719
LIX1L	-0.462312	6.41982	-7.1745	9.4496e-07	2.14879e-05	5.08514
ADAM23	-0.546647	5.90542	-7.13595	1.01806e-06	2.25282e-05	5.07853
GNG11	-0.671272	6.57872	-7.17468	9.44634e-07	2.14879e-05	5.07662
HMCN1	0.928533	5.34919	7.06131	1.17675e-06	2.52331e-05	5.07262
PYHIN1	4.81038	0.163666	7.51356	4.94932e-07	1.30382e-05	5.06939
CACYBP	-0.601689	6.18062	-7.15833	9.74945e-07	2.19429e-05	5.0687
DNAJB1	-0.614758	7.13523	-7.18033	9.34384e-07	2.13371e-05	5.06544
ADAMTS12	-0.618421	6.41403	-7.16569	9.61177e-07	2.17425e-05	5.06282
CSF3	0.865935	6.88468	7.15184	9.87241e-07	2.20544e-05	5.06158
LATS1	0.461035	6.42472	7.14503	1.00034e-06	2.22215e-05	5.04908
RASA3	-0.481634	7.0074	-7.16669	9.59324e-07	2.17233e-05	5.04154
STMN4	3.61753	0.164823	7.02936	1.2523e-06	2.64252e-05	5.03604
ECM2	2.0471	3.66811	6.78552	2.02283e-06	3.78832e-05	5.02855
HLA-DRA	0.822121	7.15175	7.15749	9.76511e-07	2.19429e-05	5.02667
ZNF281	0.463519	6.54511	7.13513	1.01968e-06	2.25282e-05	5.0232
CBX6	-0.4538	7.36832	-7.15992	9.7194e-07	2.19401e-05	5.02266
TPGS2	-0.51299	7.2783	-7.15763	9.76265e-07	2.19429e-05	5.01867
RPL17	-0.686949	6.67755	-7.14725	9.96042e-07	2.21835e-05	5.01831
LRRN1	2.47737	2.10028	6.71437	2.33013e-06	4.20706e-05	5.0164
DLX3	-1.20883	2.98713	-6.81003	1.92694e-06	3.66242e-05	5.01368
BHLHE41	-0.460318	6.7016	-7.14424	1.00186e-06	2.22215e-05	5.01166
HLA-DQB1-AS1	3.88158	0.549651	7.24264	8.28756e-07	1.94166e-05	5.00675
SGMS1-AS1	1.00263	4.04862	6.85318	1.76941e-06	3.45262e-05	4.99531
TAPBP	0.455656	7.50912	7.14542	9.99578e-07	2.22215e-05	4.99403
SF3B4	-0.644529	6.31843	-7.12507	1.03975e-06	2.28512e-05	4.99144
CD27-AS1	0.543453	5.22457	7.00002	1.32612e-06	2.77639e-05	4.98378
ID4	1.01315	3.85549	6.80643	1.94073e-06	3.67246e-05	4.97834
TM7SF3	-0.571201	6.92546	-7.13399	1.02193e-06	2.25282e-05	4.97707
CD70	0.648071	5.23536	6.9909	1.34997e-06	2.80984e-05	4.97185
SPTA1	5.4699	-0.622182	7.98396	2.06998e-07	6.44762e-06	4.96524
LINC02541	2.84545	1.93158	6.74687	2.18418e-06	4.00308e-05	4.96424
HTRA1	-0.718619	7.43739	-7.13077	1.02832e-06	2.26461e-05	4.96313
CD99	-0.636324	6.36957	-7.11206	1.06629e-06	2.33384e-05	4.96239
INO80D	0.710114	5.66004	7.03096	1.2484e-06	2.63992e-05	4.95988
SELPLG	1.64948	2.11417	6.68796	2.45619e-06	4.40162e-05	4.95975
MAGEC1	-1.54032	3.58571	-6.77428	2.06844e-06	3.84359e-05	4.95908
CRISPLD2	2.34501	0.948138	6.75998	2.12801e-06	3.92394e-05	4.95627
TRIB1	0.550999	6.24996	7.08598	1.12163e-06	2.43297e-05	4.95191
ACP7	-0.609845	5.97511	-7.06108	1.17727e-06	2.52331e-05	4.94949
ADTRP	-0.957063	3.90069	-6.8097	1.9282e-06	3.66242e-05	4.94
ERBB2	0.859399	4.53048	6.87243	1.70346e-06	3.36464e-05	4.93988
KIF26B	0.942878	4.17074	6.81944	1.89139e-06	3.62024e-05	4.93384
RTL9	1.27322	4.01762	6.81541	1.90653e-06	3.63955e-05	4.93089
DYNLL1	-0.60149	6.06398	-7.07962	1.13559e-06	2.45832e-05	4.92846
LINC00460	-0.694134	4.89728	-6.97327	1.39734e-06	2.88917e-05	4.92653
ZNF875	-2.08223	1.77643	-6.67749	2.50806e-06	4.47605e-05	4.91998
INHBA	-1.02979	4.15148	-6.79673	1.97839e-06	3.72743e-05	4.9107
ETV1	-0.581987	7.82162	-7.10463	1.08176e-06	2.36067e-05	4.90968
ADAMTS4	-1.00116	3.88405	-6.78484	2.02554e-06	3.78988e-05	4.90342
TRIP13	-0.62569	6.20238	-7.07684	1.14174e-06	2.46424e-05	4.9006
LINC01141	1.53354	1.65387	6.64735	2.66386e-06	4.68839e-05	4.89959
CACNA1I	5.25744	-0.490612	7.76404	3.10002e-07	8.90044e-06	4.88712
CHAC1	1.64664	5.53222	6.92347	1.54068e-06	3.12583e-05	4.88642
NME1	-0.750924	5.98644	-7.05735	1.18585e-06	2.53919e-05	4.88344
NFE4	1.26936	3.5855	6.71866	2.31034e-06	4.17829e-05	4.88201
GREM1	-0.712509	7.73168	-7.09042	1.11201e-06	2.41452e-05	4.88159
SAMD8	0.401323	7.03585	7.07796	1.13925e-06	2.46321e-05	4.87329
CACNB1	0.889253	4.41688	6.82359	1.87591e-06	3.59696e-05	4.87121
RPL8	-0.623301	7.34957	-7.08276	1.12867e-06	2.4458e-05	4.8677
ENSG00000255375	3.31778	1.09646	6.78662	2.01844e-06	3.78642e-05	4.86636
ZNF438	0.789629	4.65086	6.85628	1.75859e-06	3.44524e-05	4.8659
SRM	-0.623851	6.19799	-7.05495	1.19139e-06	2.54602e-05	4.86568
LINC01326	5.41577	0.537867	7.72936	3.30578e-07	9.3224e-06	4.86458
SOST	5.44274	-0.947744	7.49024	5.17185e-07	1.34669e-05	4.86261
HSPB8	-0.602225	5.85741	-7.03988	1.22689e-06	2.60645e-05	4.85901
MCFD2	-0.75143	8.31949	-7.07557	1.14455e-06	2.46786e-05	4.85674
DIAPH1	-0.494712	7.71676	-7.07757	1.14012e-06	2.46321e-05	4.85535
TOR4A	-0.646	5.21991	-6.94875	1.46612e-06	3.00243e-05	4.85533
MTF1	0.473577	6.51922	7.04681	1.21044e-06	2.57655e-05	4.85023
SOS2	0.594875	5.6286	6.97854	1.38301e-06	2.86777e-05	4.85017
TMEM156	-1.2194	3.8426	-6.77385	2.07023e-06	3.84359e-05	4.84996
NOTUM	3.29264	0.575059	6.80801	1.93465e-06	3.66737e-05	4.84571
PAX6	0.891826	5.04853	6.87369	1.69924e-06	3.3624e-05	4.84277
ENSG00000286695	2.50282	1.88176	6.63421	2.7349e-06	4.78068e-05	4.83641
TEX30	-0.717483	4.94743	-6.90922	1.58444e-06	3.19961e-05	4.82485
PHC2	-0.568048	7.72456	-7.06169	1.17586e-06	2.52331e-05	4.82363
SPTLC3	-0.591855	6.68758	-7.05168	1.199e-06	2.55724e-05	4.8191
ITGA10	-1.83033	1.84695	-6.60708	2.88781e-06	4.98131e-05	4.81286
XIRP1	4.9981	0.397933	7.31885	7.1617e-07	1.74591e-05	4.81092
HYOU1	-0.467765	7.69956	-7.04979	1.20342e-06	2.56414e-05	4.80004
IRF2BPL	-0.464822	6.86123	-7.03576	1.23677e-06	2.62376e-05	4.78709
WNT7B	-0.877366	7.28807	-7.04003	1.22652e-06	2.60645e-05	4.78193
MX1	1.26739	3.13015	6.63073	2.75404e-06	4.80415e-05	4.77846
ENSG00000213963	0.934518	4.78929	6.80958	1.92866e-06	3.66242e-05	4.77726
LINC00887	2.15791	1.67396	6.58169	3.03891e-06	5.14201e-05	4.76478
FSCN1	-0.626325	7.28714	-7.03082	1.24874e-06	2.63992e-05	4.76301
ENSG00000279204	1.60494	2.36438	6.5785	3.0585e-06	5.16462e-05	4.75857
LINC01271	1.70658	1.96636	6.57213	3.09791e-06	5.21085e-05	4.75525
FMR1	0.416103	6.707	7.00958	1.30157e-06	2.73027e-05	4.75454
EPB41L4A-AS1	0.857869	4.31696	6.73642	2.23005e-06	4.06365e-05	4.74806
KMT2A	0.829448	7.09095	7.009	1.30307e-06	2.73077e-05	4.74687
LINC-PINT	0.781485	6.37734	6.97147	1.40229e-06	2.89663e-05	4.74512
EPB41L1	-0.418545	7.47724	-7.02144	1.2718e-06	2.67821e-05	4.74368
WNT5A	-0.622004	8.41538	-7.01864	1.27876e-06	2.68762e-05	4.74229
DGKI	-0.507517	6.25168	-6.9745	1.39397e-06	2.88495e-05	4.73964
POLR2L	-0.659921	4.68251	-6.85291	1.77033e-06	3.45262e-05	4.73285
ATP6V0E2	-0.577823	5.94731	-6.97515	1.3922e-06	2.88404e-05	4.72291
LINC01684	1.98568	2.22545	6.54877	3.2471e-06	5.39472e-05	4.70842
BLMH	-0.43151	5.80884	-6.94473	1.47772e-06	3.02074e-05	4.69927
SLFN12	0.620928	5.05403	6.84573	1.79561e-06	3.49249e-05	4.69588
CUL7	0.559377	6.43013	6.95737	1.44154e-06	2.96639e-05	4.68085
MRPL18	-0.666691	5.83377	-6.93423	1.50848e-06	3.07203e-05	4.67195
DNAJC9	-0.616581	6.21345	-6.96143	1.43012e-06	2.9485e-05	4.66869
CCDC74A	-0.552407	4.96738	-6.84368	1.80289e-06	3.5035e-05	4.66471
UFC1	-0.70724	5.71403	-6.91654	1.56181e-06	3.16278e-05	4.66123
IRF2-DT	1.65034	2.42274	6.53137	3.36303e-06	5.56172e-05	4.66108
ADPRH	0.779034	4.57807	6.7414	2.20807e-06	4.04061e-05	4.65153
PYROXD2	0.954577	4.10838	6.66979	2.54696e-06	4.51569e-05	4.64997
C5AR2	1.60821	2.64632	6.53085	3.36654e-06	5.56328e-05	4.64423
FSBP	0.939338	5.04395	6.76291	2.11567e-06	3.90452e-05	4.63894
OXCT1	-0.513203	6.73544	-6.9577	1.44062e-06	2.96639e-05	4.63067
ENSG00000225790	4.48159	0.494027	7.3497	6.7521e-07	1.6686e-05	4.62635
SERPINB8	-0.457926	6.85313	-6.95543	1.44703e-06	2.97486e-05	4.62533
ASF1B	-0.604647	5.88063	-6.92571	1.53391e-06	3.11501e-05	4.6244
RPRD1A	-0.504013	6.49136	-6.93926	1.49364e-06	3.05041e-05	4.61985
SLFN11	0.835819	5.6498	6.87802	1.68482e-06	3.34001e-05	4.6131
POMGNT1	-0.479872	7.15781	-6.95227	1.45601e-06	2.98765e-05	4.60924
TAB3	0.446924	6.80114	6.93706	1.50011e-06	3.06074e-05	4.60672
PKD1P3	0.695564	6.17466	6.88871	1.64969e-06	3.29451e-05	4.60552
GOLGB1	0.479642	8.17977	6.95158	1.45801e-06	2.98892e-05	4.60321
CDA	1.51639	2.33279	6.5244	3.41063e-06	5.60569e-05	4.6008
GLIPR1	-0.74205	7.8517	-6.94831	1.46738e-06	3.00243e-05	4.59681
MLKL	0.573586	5.23993	6.82437	1.87305e-06	3.59696e-05	4.59608
GRIK5	1.08881	3.47457	6.59368	2.96659e-06	5.08262e-05	4.59433
STARD9	1.13222	5.25777	6.7691	2.08981e-06	3.8733e-05	4.5836
MRPL24	-0.680227	5.61594	-6.86717	1.72123e-06	3.38832e-05	4.58007
C7orf50	-0.58088	6.03471	-6.89879	1.61729e-06	3.24177e-05	4.5771
DPYD	0.597633	5.81821	6.86083	1.7429e-06	3.4238e-05	4.57011
LINC01050	1.52134	3.94647	6.58725	3.00512e-06	5.11633e-05	4.56914
IQSEC3	5.76216	-0.931612	7.59971	4.20966e-07	1.13771e-05	4.56828
HMGXB3	-0.404065	7.56645	-6.93288	1.51248e-06	3.07728e-05	4.56458
PHKA2	0.606572	5.41526	6.79742	1.97568e-06	3.72556e-05	4.56337
PPM1F	-0.48639	7.02355	-6.92758	1.52829e-06	3.10651e-05	4.56281
TLR6	-0.815658	4.60418	-6.76497	2.10702e-06	3.89188e-05	4.54863
PLCB3	-0.405796	7.24836	-6.92213	1.54475e-06	3.13115e-05	4.54567
RPS26	-0.639512	5.82975	-6.87437	1.69697e-06	3.36103e-05	4.5446
REEP2	-0.596804	6.08717	-6.87939	1.68027e-06	3.33404e-05	4.5342
ABCF2	-0.43997	7.1676	-6.9146	1.56777e-06	3.17039e-05	4.53383
MAST3	0.753384	5.76341	6.8236	1.87591e-06	3.59696e-05	4.53
FAM111A-DT	0.903202	3.5542	6.56058	3.17076e-06	5.30044e-05	4.52926
RHOB	0.527018	5.72477	6.85304	1.76989e-06	3.45262e-05	4.5267
PNP	-0.555463	5.41055	-6.82754	1.86132e-06	3.58496e-05	4.5249
GPN3	-0.512511	5.43586	-6.8181	1.89643e-06	3.62667e-05	4.52315
GAPLINC	-1.15927	2.46507	-6.50275	3.56306e-06	5.79512e-05	4.52057
ANKFN1	2.13337	2.9591	6.46649	3.83438e-06	6.13048e-05	4.51976
PIGN	-0.422074	6.30038	-6.8845	1.66344e-06	3.31281e-05	4.519
HSP90AA1	-0.650725	8.89812	-6.90093	1.61049e-06	3.23112e-05	4.51871
FBXO41	0.786795	4.76141	6.71677	2.31905e-06	4.19055e-05	4.51826
SSX1	-1.69014	1.77323	-6.44511	4.00423e-06	6.35045e-05	4.50963
WARS2-AS1	0.648835	5.45501	6.78006	2.04485e-06	3.80627e-05	4.50868
CCDC69	1.12379	3.39389	6.54903	3.24536e-06	5.39472e-05	4.50613
GFOD3P	0.884	4.6189	6.66188	2.58754e-06	4.57639e-05	4.50607
HLA-E	0.560596	7.75086	6.90278	1.60464e-06	3.22238e-05	4.50535
TFPI2	-0.736945	7.98306	-6.90328	1.60305e-06	3.22218e-05	4.50493
PTPN22	-0.857773	5.36129	-6.82567	1.86823e-06	3.59179e-05	4.5046
F2RL2	-0.920542	3.78246	-6.63166	2.74891e-06	4.79907e-05	4.50234
VPS37B	-0.366005	6.27449	-6.87178	1.70565e-06	3.36591e-05	4.49254
MACIR	-0.572642	5.02613	-6.75052	2.1684e-06	3.98413e-05	4.48933
BBC3	0.89301	4.21712	6.60735	2.88623e-06	4.98131e-05	4.48575
PCDHGC3	-0.689619	6.59454	-6.88332	1.66731e-06	3.31746e-05	4.48456
MRPS27	-0.452341	6.87097	-6.88617	1.65797e-06	3.30495e-05	4.48334
IGFBP7	-0.639207	6.24095	-6.86703	1.72171e-06	3.38832e-05	4.48291
DNHD1	1.36875	4.59173	6.58993	2.98898e-06	5.09498e-05	4.48034
KCTD12	-0.465486	7.21601	-6.88879	1.64943e-06	3.29451e-05	4.47825
MYLK	-0.484483	8.22992	-6.88662	1.65651e-06	3.30495e-05	4.4735
SH2B3	-0.673989	8.57442	-6.88133	1.67386e-06	3.3261e-05	4.469
HSPA1B	-0.699691	6.45773	-6.86933	1.7139e-06	3.3791e-05	4.46117
ENSG00000291201	1.04906	4.78534	6.65457	2.62566e-06	4.63246e-05	4.45754
RPL35	-0.59199	6.29527	-6.85974	1.74664e-06	3.42803e-05	4.45451
DTYMK	-0.681664	5.82535	-6.83026	1.85135e-06	3.57839e-05	4.45321
ITGA6	0.82033	4.17676	6.6175	2.82804e-06	4.90949e-05	4.45319
SPRYD4	0.910893	4.19634	6.60407	2.90529e-06	5.00746e-05	4.45203
LINC01138	0.85807	4.03956	6.54537	3.26943e-06	5.4235e-05	4.44547
PTPRS	0.468528	6.47458	6.83679	1.82761e-06	3.54518e-05	4.4424
BOLA2-SMG1P6	-0.765366	4.95419	-6.72316	2.28971e-06	4.14792e-05	4.43592
MICALL2	0.771877	5.71092	6.76923	2.08927e-06	3.8733e-05	4.43408
SKI	-0.432282	6.96678	-6.86367	1.73315e-06	3.40775e-05	4.43384
ENSG00000287839	0.808582	5.91772	6.78265	2.03439e-06	3.79987e-05	4.43338
SMG7-AS1	1.66235	2.28563	6.40589	4.33625e-06	6.74361e-05	4.4305
AKNA	1.62743	5.08158	6.60231	2.91557e-06	5.02119e-05	4.43002
ATP8A1	1.2573	2.7879	6.4596	3.88827e-06	6.19377e-05	4.42544
VPS9D1	0.492092	5.49151	6.75018	2.16985e-06	3.98413e-05	4.42373
PSMD4	-0.682638	6.52512	-6.84905	1.78389e-06	3.47594e-05	4.42237
CCNT2	0.478222	6.15141	6.80733	1.93727e-06	3.66911e-05	4.41796
DUSP10	0.581003	5.07129	6.70314	2.3829e-06	4.29517e-05	4.41732
EFNA5	0.71076	5.75647	6.79966	1.96693e-06	3.71554e-05	4.41573
CYB5A	-0.582646	4.8669	-6.70053	2.39533e-06	4.31399e-05	4.41453
INTS3	-0.457211	7.20644	-6.85451	1.76476e-06	3.45262e-05	4.41163
COL15A1	0.505789	5.81107	6.78549	2.02296e-06	3.78832e-05	4.40901
NID2	-0.591435	5.43216	-6.76554	2.10465e-06	3.89082e-05	4.40715
MAPT	1.438	2.74961	6.43498	4.08733e-06	6.44545e-05	4.40213
SNRPN	-0.601295	5.8352	-6.7923	1.99584e-06	3.75051e-05	4.39657
HCAR2	2.65832	2.44729	6.38469	4.52743e-06	6.95922e-05	4.39214
TSPAN5	-0.579985	6.38083	-6.82699	1.86336e-06	3.5856e-05	4.389
SNCA	-1.11235	3.27991	-6.48102	3.72314e-06	5.99123e-05	4.38547
ACTB	-0.526277	9.33402	-6.82799	1.85966e-06	3.58496e-05	4.38497
GPR173	1.03138	4.18895	6.53881	3.31296e-06	5.4915e-05	4.38326
MAGEC2	-1.60232	2.7954	-6.42254	4.19192e-06	6.58061e-05	4.38248
MAGEE1	-2.51053	0.848229	-6.46182	3.8708e-06	6.17047e-05	4.37742
TUBGCP2	-0.519401	7.54731	-6.83495	1.83425e-06	3.55168e-05	4.36596
GLIS3	0.539712	6.70471	6.8163	1.90316e-06	3.63634e-05	4.36504
EMP1	-0.702961	8.50219	-6.82831	1.85852e-06	3.58496e-05	4.35933
SLC7A11	0.706827	6.90729	6.80907	1.93062e-06	3.66293e-05	4.35069
SLC66A2	-0.595838	5.51999	-6.73734	2.22599e-06	4.0623e-05	4.34947
SAMD4A	0.583601	6.59853	6.79846	1.9716e-06	3.72112e-05	4.34612
HSPH1	-0.539287	7.19447	-6.82039	1.88785e-06	3.61666e-05	4.34048
PCDHAC2	1.61103	2.76822	6.3811	4.56071e-06	6.99223e-05	4.335
LSM10	-0.568292	5.06717	-6.68386	2.47636e-06	4.4341e-05	4.3181
P3H3	-0.530016	6.63334	-6.79977	1.9665e-06	3.71554e-05	4.31719
RASA1	-0.518192	7.52441	-6.80989	1.92748e-06	3.66242e-05	4.31536
HES7	2.83667	1.658	6.41319	4.27236e-06	6.67656e-05	4.31493
BPGM	-0.574751	5.66537	-6.73973	2.21543e-06	4.05065e-05	4.30999
ANKRD35	-0.70564	4.32058	-6.58434	3.02276e-06	5.13632e-05	4.30594
DCTN3	-0.612257	5.51133	-6.72791	2.26817e-06	4.11925e-05	4.29993
WASH2P	0.829582	4.36865	6.51755	3.45814e-06	5.6649e-05	4.29423
ADM2	3.4778	2.8621	6.33201	5.04125e-06	7.58395e-05	4.28917
DAPP1	3.91586	0.592396	6.59152	2.97948e-06	5.08673e-05	4.28847
HJURP	-0.493385	6.4101	-6.78035	2.0437e-06	3.80627e-05	4.28798
ANK2	0.381216	6.9007	6.78287	2.03347e-06	3.79987e-05	4.28616
LRATD2	1.30174	3.23919	6.39328	4.449e-06	6.88343e-05	4.28319
IFNLR1	2.52583	0.97642	6.34673	4.89185e-06	7.39516e-05	4.27819
FAM107B	0.69044	4.95852	6.6159	2.83716e-06	4.92139e-05	4.27747
IFNGR2	-0.712175	5.38393	-6.67783	2.50635e-06	4.47605e-05	4.27082
FARSA	-0.49705	6.59703	-6.77409	2.06923e-06	3.84359e-05	4.26489
TVP23A	1.79675	2.39959	6.32082	5.15785e-06	7.71113e-05	4.26445
RPL7	-0.608179	7.08069	-6.7812	2.04024e-06	3.80627e-05	4.26159
ATP5PF	-0.617651	5.38964	-6.69358	2.42879e-06	4.36335e-05	4.25911
SAA1	6.05914	0.597375	7.1926	9.12528e-07	2.09485e-05	4.25509
PTPRJ	0.430212	6.66631	6.75887	2.13273e-06	3.9293e-05	4.24639
BEGAIN	0.795788	5.03541	6.58146	3.04033e-06	5.14201e-05	4.2449
CNTLN	0.631656	5.63705	6.67368	2.52722e-06	4.49912e-05	4.24383
CAMK2A	1.25043	3.90095	6.47224	3.78993e-06	6.06947e-05	4.23569
UBQLN4	-0.541229	6.21074	-6.72996	2.25891e-06	4.11278e-05	4.23195
ABHD2	-0.572493	8.14918	-6.76763	2.09593e-06	3.87801e-05	4.23041
ITGAX	0.80667	5.60768	6.64077	2.69923e-06	4.73251e-05	4.23041
USP31	0.443331	6.5706	6.74652	2.18572e-06	4.00308e-05	4.22848
ATP6V1D	-0.546506	6.52098	-6.75281	2.15857e-06	3.97015e-05	4.22781
GPR135	1.6149	2.58044	6.31503	5.21934e-06	7.77086e-05	4.22672
C1QTNF6	0.961352	4.34551	6.49471	3.62148e-06	5.86371e-05	4.22542
ELK4	0.557145	7.01366	6.74767	2.1807e-06	4.00066e-05	4.21339
POLE4	-0.711674	4.70597	-6.58286	3.03177e-06	5.14201e-05	4.21233
STON2	0.818993	5.216	6.62241	2.80034e-06	4.87587e-05	4.21018
RPS2	-0.544866	7.45954	-6.75513	2.14862e-06	3.95521e-05	4.20349
PRKAR2B	-0.707355	4.67131	-6.56996	3.11146e-06	5.22552e-05	4.20086
APMAP	-0.561984	6.49055	-6.73826	2.22191e-06	4.05907e-05	4.19988
INPP4A	0.418042	6.38324	6.71952	2.30639e-06	4.17464e-05	4.19802
LINC01444	-0.640256	4.64964	-6.5724	3.09623e-06	5.21085e-05	4.17668
PSG4	1.74302	2.77245	6.31183	5.25359e-06	7.8111e-05	4.17492
PEX11B	-0.509636	5.12226	-6.61544	2.83979e-06	4.922e-05	4.17271
PTPRM	0.394788	7.59261	6.73701	2.22743e-06	4.0623e-05	4.16791
ZMYM2	0.425748	6.28958	6.69774	2.4087e-06	4.33445e-05	4.16753
BIRC5	-0.629124	6.72096	-6.72915	2.26256e-06	4.11596e-05	4.16484
SAA2	5.05226	-0.16466	7.15717	9.77132e-07	2.19429e-05	4.15459
ENSG00000291202	1.20303	4.74103	6.48335	3.70566e-06	5.97321e-05	4.15276
CCDC191	1.04723	4.09619	6.41293	4.27463e-06	6.67656e-05	4.1525
BLTP1	0.55216	7.70842	6.72828	2.26648e-06	4.11925e-05	4.15148
TPM3	-0.642128	7.76858	-6.7265	2.27452e-06	4.1273e-05	4.1444
CCDC18-AS1	1.33307	4.18043	6.39001	4.47867e-06	6.92035e-05	4.14287
LMNB2	-0.51975	8.08137	-6.72369	2.28729e-06	4.147e-05	4.13979
MEX3C	-0.449447	6.61829	-6.70928	2.35392e-06	4.24648e-05	4.13849
IFITM2	0.857892	4.41326	6.50471	3.54899e-06	5.77658e-05	4.13486
TTC12	0.865597	4.20641	6.43934	4.05133e-06	6.41574e-05	4.12645
ATP1B1	-0.470876	5.67896	-6.64608	2.67068e-06	4.69277e-05	4.12611
ENSG00000206567	0.881711	3.83895	6.40642	4.33158e-06	6.7412e-05	4.12487
PROCR	-0.612634	5.93862	-6.67589	2.51608e-06	4.48297e-05	4.12441
SPOCK3	-2.78651	0.0575359	-6.39877	4.39954e-06	6.81755e-05	4.12376
CCL5	4.9065	0.0191355	7.28037	7.70887e-07	1.84196e-05	4.12325
CDCA8	-0.484406	6.2156	-6.68878	2.45216e-06	4.39805e-05	4.11939
ZMYM5	0.652151	4.62333	6.49114	3.64772e-06	5.89737e-05	4.11817
HHAT	1.15765	3.61276	6.38477	4.52671e-06	6.95922e-05	4.11771
MRPL41	-0.735384	4.26142	-6.48968	3.65848e-06	5.91036e-05	4.11762
NDFIP2	-0.505525	6.49914	-6.69622	2.41602e-06	4.34402e-05	4.11686
TAF8	0.622002	5.20873	6.56096	3.16836e-06	5.30044e-05	4.10567
CACNG7	-1.75039	2.566	-6.27714	5.64053e-06	8.26718e-05	4.10402
ERMAP	0.965874	4.46218	6.46477	3.84776e-06	6.14279e-05	4.09934
THEMIS2	0.609875	5.62091	6.60842	2.88005e-06	4.97584e-05	4.09756
BABAM1	-0.495037	6.48581	-6.6891	2.45059e-06	4.39805e-05	4.09456
PGM2	-0.493302	5.75355	-6.64447	2.67929e-06	4.70408e-05	4.09115
GPR84	2.61528	2.69415	6.23133	6.19709e-06	8.8962e-05	4.08955
FEM1C	0.434972	6.52373	6.67269	2.53222e-06	4.50285e-05	4.08467
FCGRT	0.923936	4.62321	6.45034	3.96195e-06	6.288e-05	4.08338
ENSG00000183889	0.74637	6.05122	6.62044	2.81143e-06	4.88784e-05	4.07905
CDCA5	-0.594908	6.20261	-6.67069	2.54236e-06	4.51122e-05	4.07797
ENSG00000260922	-1.71295	1.52654	-6.22436	6.28664e-06	8.98305e-05	4.07711
SLN	2.44958	0.956939	6.24833	5.98424e-06	8.65954e-05	4.0758
NTRK3	1.02168	3.99945	6.39948	4.39316e-06	6.81254e-05	4.06533
CSTA	2.27187	1.87681	6.22402	6.29099e-06	8.98334e-05	4.06508
CLPP	-0.467619	5.81377	-6.63467	2.73241e-06	4.78068e-05	4.06081
EFHD2	-0.511289	7.06845	-6.68256	2.4828e-06	4.44196e-05	4.05983
GLIPR2	0.639491	5.23803	6.55353	3.21608e-06	5.37204e-05	4.05881
UBB	-0.585149	6.6825	-6.67652	2.51293e-06	4.48104e-05	4.05685
LTBP1	-0.630029	8.51078	-6.68049	2.49311e-06	4.45671e-05	4.05611
PRXL2B	-0.567484	5.63776	-6.61233	2.85753e-06	4.94087e-05	4.05461
GPRIN1	-0.54963	5.72061	-6.61379	2.84922e-06	4.93439e-05	4.05272
TOMM40	-0.497962	6.72747	-6.67244	2.53348e-06	4.50285e-05	4.05134
HAGLR	-0.804387	4.77264	-6.5004	3.58004e-06	5.80529e-05	4.04952
CFAP251	0.662889	4.79997	6.48629	3.6837e-06	5.94222e-05	4.04575
BRAF	0.521735	6.59187	6.65097	2.64464e-06	4.66215e-05	4.04307
RSPH3	0.454601	6.20237	6.63398	2.73617e-06	4.78068e-05	4.04086
NGEF	-0.973357	3.41679	-6.32557	5.10801e-06	7.65798e-05	4.03904
C1orf43	-0.619112	6.91368	-6.66794	2.55639e-06	4.52869e-05	4.03711
PEG10	-0.832514	7.9684	-6.67195	2.53598e-06	4.50361e-05	4.03519
FCRL2	5.42935	-1.01002	7.16122	9.69506e-07	2.1908e-05	4.02812
CELSR2	-1.08238	4.50315	-6.45381	3.93419e-06	6.25771e-05	4.02577
SSR2	-0.671912	6.55246	-6.65588	2.61879e-06	4.62412e-05	4.02462
TFDP1	-0.617858	7.35492	-6.66724	2.55998e-06	4.53136e-05	4.02375
KCND1	1.09961	3.80349	6.33541	5.00635e-06	7.54192e-05	4.01923
PGGHG	1.89675	3.23014	6.23059	6.20653e-06	8.90384e-05	4.01502
TMA7	-0.61147	5.21379	-6.56094	3.16846e-06	5.30044e-05	4.01293
TNFAIP6	1.07996	3.86976	6.3019	5.36154e-06	7.91184e-05	4.00851
MPRIP	-0.574911	9.13047	-6.64615	2.67029e-06	4.69277e-05	4.00613
RESF1	0.686	5.29464	6.50792	3.52607e-06	5.74718e-05	4.00312
SLC8A1	0.993282	5.08399	6.519	3.44803e-06	5.65484e-05	3.98993
MCRIP1	-0.601564	5.87132	-6.59155	2.97927e-06	5.08673e-05	3.97974
DDX39A	-0.541383	6.6688	-6.6353	2.72893e-06	4.77961e-05	3.97862
TEX261	-0.530403	7.19469	-6.64065	2.69986e-06	4.73251e-05	3.97169
RNF152	1.2815	3.10615	6.23441	6.1579e-06	8.85168e-05	3.97149
LPAR6	1.61937	1.65797	6.16772	7.06532e-06	9.86138e-05	3.96466
DNAH11	1.10377	3.05582	6.24613	6.01138e-06	8.68721e-05	3.96241
SMARCD3	0.520281	5.43246	6.52691	3.39344e-06	5.58772e-05	3.96227
OGT	0.578192	7.50401	6.6293	2.76193e-06	4.81404e-05	3.95647
GLDN	2.67432	1.11768	6.25673	5.88188e-06	8.54571e-05	3.95604
DOC2A	2.02275	1.11579	6.18584	6.80591e-06	9.58584e-05	3.95478
ZNF268	0.553588	5.57909	6.54993	3.23954e-06	5.39044e-05	3.95137
HOXC4	1.4508	2.95582	6.21929	6.35249e-06	9.03986e-05	3.9466
HSP90AB1	-0.621165	8.70093	-6.62011	2.81331e-06	4.88784e-05	3.93841
MYADM	-0.531444	7.00673	-6.62213	2.80191e-06	4.87587e-05	3.93642
FCHO1	1.43709	2.44096	6.1795	6.89553e-06	9.68686e-05	3.92918
RBM43	0.572634	5.66881	6.53045	3.36928e-06	5.56356e-05	3.92562
CXCL8	0.775235	7.05479	6.59665	2.94893e-06	5.06654e-05	3.92506
EVA1C	-0.523421	5.43821	-6.51899	3.44807e-06	5.65484e-05	3.92478
ADI1	-0.557109	6.00682	-6.58145	3.04036e-06	5.14201e-05	3.92307
ACOT7	-0.474732	6.35697	-6.59877	2.93637e-06	5.05299e-05	3.92268
ATP5PB	-0.656644	6.93286	-6.6133	2.85197e-06	4.9352e-05	3.92023
EIF2B2	-0.521217	6.07477	-6.58091	3.04366e-06	5.14358e-05	3.92023
MLLT11	-0.660088	6.10481	-6.58993	2.98902e-06	5.09498e-05	3.91762
TRPV2	-1.40902	3.12421	-6.25066	5.95562e-06	8.62452e-05	3.91283
KLHL29	0.481336	6.47685	6.58244	3.03431e-06	5.14201e-05	3.90757
SCFD2	-0.637345	5.15572	-6.50126	3.57383e-06	5.79956e-05	3.90263
POLR2F	-0.507881	5.07359	-6.47925	3.73651e-06	6.00401e-05	3.89502
PAMR1	-0.549275	6.82052	-6.59559	2.95521e-06	5.0733e-05	3.89313
NIBAN2	-0.601084	8.59736	-6.59833	2.93899e-06	5.05348e-05	3.89057
FMN1	0.632213	6.44234	6.5759	3.07453e-06	5.18361e-05	3.89039
TENM4	-0.568602	6.18791	-6.57142	3.10234e-06	5.21425e-05	3.89004
ADAMTS3	-1.0446	3.34416	-6.25063	5.95605e-06	8.62452e-05	3.88827
LRFN5	-1.54591	2.35881	-6.15926	7.18978e-06	9.99321e-05	3.8882
PDCL3	-0.588787	4.68448	-6.41938	4.21892e-06	6.6182e-05	3.88451
ANGPTL4	-1.05312	5.6733	-6.56293	3.15583e-06	5.28772e-05	3.8842
ECE1	-0.637867	8.63299	-6.5949	2.95929e-06	5.07628e-05	3.88307
CKAP2L	-0.449052	6.86689	-6.59168	2.9785e-06	5.08673e-05	3.87999
ALYREF	-0.646872	5.87194	-6.55263	3.22197e-06	5.37556e-05	3.87801
CALM2	-0.623627	7.23713	-6.59349	2.96768e-06	5.08262e-05	3.87447
ERLIN2	-0.505693	7.16432	-6.59255	2.97333e-06	5.08673e-05	3.8732
ZNF512	0.575905	6.16198	6.54609	3.26465e-06	5.41971e-05	3.87215
MEI1	2.4869	1.7158	6.12781	7.67311e-06	0.000105065	3.87074
FAXDC2	0.962603	3.78612	6.29335	5.45617e-06	8.03505e-05	3.87008
LINC01724	2.4048	1.13226	6.13859	7.50374e-06	0.000103466	3.86517
ADAMTS1	-0.531998	7.36839	-6.58706	3.00627e-06	5.11633e-05	3.86097
RPS20	-0.49261	6.61249	-6.5776	3.06405e-06	5.16995e-05	3.85969
HMOX1	-0.715337	7.33237	-6.58546	3.01601e-06	5.12887e-05	3.85629
PLAUR	-0.649495	7.31347	-6.58347	3.02809e-06	5.14134e-05	3.85223
CRACR2B	-0.737882	5.82281	-6.55044	3.23617e-06	5.38896e-05	3.8494
TTLL3	1.07925	5.39028	6.41008	4.29946e-06	6.70085e-05	3.84569
LINC02392	3.11642	1.62166	6.14057	7.47312e-06	0.000103175	3.845
TARS2	-0.441932	5.93115	-6.528	3.38599e-06	5.58262e-05	3.84392
ZNF594	1.71127	2.71153	6.1314	7.61626e-06	0.000104599	3.83904
PCYOX1	-0.504944	7.47297	-6.57379	3.08761e-06	5.20161e-05	3.83028
ERCC6L2	0.421328	6.34968	6.53703	3.32487e-06	5.50703e-05	3.82257
TTYH3	-0.41311	7.43248	-6.56956	3.11396e-06	5.22566e-05	3.82183
C21orf91	0.725337	4.35639	6.32	5.16652e-06	7.71875e-05	3.82075
RANGAP1	-0.545924	7.65209	-6.56755	3.12662e-06	5.24285e-05	3.81711
HMGCR	-0.445588	6.60673	-6.55107	3.23208e-06	5.38631e-05	3.80757
ENSG00000291143	3.23892	2.35054	6.0921	8.26251e-06	0.000111166	3.80748
CXCL16	2.48029	1.01494	6.10886	7.98033e-06	0.000108312	3.80011
PGM5	1.90718	1.1349	6.08963	8.30507e-06	0.000111531	3.79872
ACY3	4.2192	-0.0806143	6.50159	3.57145e-06	5.79956e-05	3.79473
S100A13	-0.62932	4.96656	-6.40348	4.35757e-06	6.76705e-05	3.79228
MND1	-0.6204	4.01826	-6.30279	5.35178e-06	7.90799e-05	3.78842
ODF2L	0.834639	4.86551	6.35936	4.7674e-06	7.24752e-05	3.78826
PPIL1	-0.499365	4.98228	-6.40829	4.31516e-06	6.72047e-05	3.78694
HDGF	-0.582082	7.58645	-6.55244	3.22315e-06	5.37556e-05	3.78596
LZTS1	2.19982	0.12986	6.1238	7.73704e-06	0.000105599	3.78016
ADAMTS14	1.90146	3.2845	6.13246	7.59956e-06	0.000104521	3.77279
ASIC1	-0.781691	4.1843	-6.30457	5.33231e-06	7.89022e-05	3.76082
SERPINB7	-0.508426	5.63774	-6.47419	3.77503e-06	6.05797e-05	3.75686
DOCK11	0.652778	5.53387	6.43589	4.07979e-06	6.44197e-05	3.75594
SIGMAR1	-0.522484	6.62509	-6.52407	3.41292e-06	5.60569e-05	3.74703
MYLIP	1.31467	2.85586	6.10633	8.02224e-06	0.000108813	3.7461
BCCIP	-0.493254	7.02139	-6.52918	3.37788e-06	5.5735e-05	3.74498
NCS1	-0.440982	7.87325	-6.53279	3.35339e-06	5.55002e-05	3.74477
SF3A3	-0.480395	6.71122	-6.52453	3.40976e-06	5.60569e-05	3.74385
SMIM10L2A	4.50282	-0.296577	6.66014	2.59657e-06	4.58861e-05	3.7423
ENSG00000289137	4.65269	-0.554098	6.79101	2.00092e-06	3.7568e-05	3.74114
SPIN3	0.55065	5.34407	6.38478	4.52662e-06	6.95922e-05	3.74089
CKS1B	-0.698918	5.38916	-6.43491	4.08795e-06	6.44545e-05	3.74088
DAG1	-0.48614	7.29997	-6.52679	3.39424e-06	5.58772e-05	3.73414
MIR497HG	0.735835	4.26455	6.24136	6.07061e-06	8.76308e-05	3.73166
STAC	-0.485904	6.66077	-6.51403	3.4828e-06	5.68604e-05	3.72882
ZNF217	0.363975	7.05498	6.51736	3.45944e-06	5.6649e-05	3.72821
ENSG00000287126	0.983583	3.89984	6.22054	6.33626e-06	9.02417e-05	3.72572
MAD2L1	-0.46265	6.30607	-6.50174	3.57037e-06	5.79956e-05	3.72008
RPS17	-0.614935	6.75868	-6.51141	3.50131e-06	5.71186e-05	3.71873
SLC35B4	-0.424601	7.17181	-6.51681	3.46332e-06	5.66697e-05	3.71687
SLC27A1	0.631825	6.01659	6.45205	3.94825e-06	6.27085e-05	3.7137
MSI2	-0.462353	7.12986	-6.51402	3.48286e-06	5.68604e-05	3.71018
PLA2G2D	5.25969	-0.951253	6.90847	1.58677e-06	3.20135e-05	3.70938
NPM1	-0.55927	8.01372	-6.51456	3.47906e-06	5.68604e-05	3.70791
CPEB3	1.63001	2.75198	6.0745	8.57018e-06	0.000114286	3.70788
ACAD11	0.633657	5.49637	6.38161	4.55601e-06	6.98997e-05	3.70534
SOCS1	0.855114	4.04821	6.22919	6.22448e-06	8.91777e-05	3.70456
NBEAL1	0.51931	6.45086	6.48076	3.72514e-06	5.99123e-05	3.6991
CCDC137	-0.406948	5.98589	-6.46409	3.85303e-06	6.14668e-05	3.6988
CCT3	-0.688507	7.26475	-6.50761	3.52827e-06	5.74718e-05	3.69545
TTLL6	5.63045	0.0244513	6.76819	2.0936e-06	3.87702e-05	3.69314
IFRD2	-0.505872	6.23494	-6.47275	3.78601e-06	6.06947e-05	3.68021
SOX5	1.24594	3.88277	6.15409	7.26707e-06	0.00010083	3.67959
KANK1	-0.714488	4.36323	-6.28757	5.52128e-06	8.11223e-05	3.67948
FTSJ3	-0.385159	6.80419	-6.49331	3.63171e-06	5.87588e-05	3.67825
ODF2	-0.38717	6.70968	-6.48724	3.67658e-06	5.93517e-05	3.67586
MAN2A1	-0.494266	7.59361	-6.49794	3.5979e-06	5.82989e-05	3.67323
INPP5A	-0.4825	5.31512	-6.3791	4.57935e-06	7.00591e-05	3.66683
MYO6	0.419503	6.46315	6.46497	3.84616e-06	6.14279e-05	3.66512
SPDL1	-0.497412	6.56039	-6.47897	3.73864e-06	6.00401e-05	3.65839
TAF13	-0.535554	6.48428	-6.47021	3.80553e-06	6.08885e-05	3.65147
STIP1	-0.60528	7.65079	-6.48271	3.71044e-06	5.97646e-05	3.64094
HLA-F-AS1	1.2159	3.13376	6.07836	8.50169e-06	0.000113874	3.63754
PDE4D	0.477374	6.12491	6.41583	4.24951e-06	6.65655e-05	3.63671
MYH3	1.39537	2.91633	6.04737	9.06738e-06	0.000119836	3.6345
ENSG00000233178	0.852179	3.60305	6.13118	7.61973e-06	0.000104599	3.63381
EBF1	0.51274	5.58232	6.38225	4.55003e-06	6.98575e-05	3.6276
SEC11C	-0.629932	4.96609	-6.34006	4.95893e-06	7.48612e-05	3.62585
HOTAIR	1.98105	1.04706	5.99793	1.00514e-05	0.000129983	3.61916
POFUT1	-0.524927	7.84917	-6.47215	3.79062e-06	6.06947e-05	3.61884
FCRL1	6.21561	-0.385201	6.79532	1.98391e-06	3.73458e-05	3.61707
NFE2	2.56619	1.49631	6.00223	9.96161e-06	0.00012925	3.61681
ZBTB20	1.30684	5.39653	6.31629	5.20586e-06	7.75613e-05	3.61505
ENSG00000283959	0.913972	4.10897	6.16501	7.1049e-06	9.89111e-05	3.61382
DOK5	-1.38175	2.0887	-6.01717	9.656e-06	0.000126304	3.60833
CCDC71L	0.535982	6.52693	6.43287	4.10494e-06	6.46281e-05	3.60752
HNRNPAB	-0.507662	6.68287	-6.45417	3.93133e-06	6.25771e-05	3.59926
PLK2	0.455504	6.22405	6.41375	4.26754e-06	6.67656e-05	3.59487
AURKAIP1	-0.627304	5.90778	-6.41626	4.24583e-06	6.65559e-05	3.59313
GTPBP1	0.432764	6.76084	6.44196	4.02991e-06	6.38649e-05	3.58983
DLGAP1-AS2	0.819984	4.56786	6.19442	6.68654e-06	9.46081e-05	3.58944
RUBCNL	1.52734	2.55808	5.98852	1.0251e-05	0.000131934	3.58502
PSMG3-AS1	0.675328	4.29447	6.18827	6.77179e-06	9.5502e-05	3.5839
CAVIN1	-0.585202	8.22121	-6.45255	3.94426e-06	6.26912e-05	3.58184
ANXA8L1	1.49892	3.74274	6.13009	7.63696e-06	0.000104702	3.57475
PDZD8	-0.425858	6.69274	-6.43639	4.07567e-06	6.44016e-05	3.57163
MMP25-AS1	1.67022	2.83328	5.99922	1.00245e-05	0.000129791	3.56676
DMPK	0.577163	6.06227	6.37321	4.63461e-06	7.07545e-05	3.56632
ABAT	1.15001	3.61932	6.07667	8.53153e-06	0.00011411	3.56605
C11orf98	-0.598672	4.94928	-6.30911	5.28295e-06	7.83324e-05	3.56179
VASN	-0.540461	5.50882	-6.34693	4.88985e-06	7.39516e-05	3.55746
RPS14	-0.541588	6.58115	-6.42949	4.13315e-06	6.49778e-05	3.55476
MLLT1	-0.381114	7.28284	-6.43892	4.05484e-06	6.41661e-05	3.55339
EPHX2	4.04093	0.172073	6.37054	4.6599e-06	7.10906e-05	3.54722
LMNA	-0.588706	8.37611	-6.43363	4.09857e-06	6.45749e-05	3.54515
MALAT1	0.972019	7.56728	6.42397	4.17976e-06	6.56628e-05	3.54343
BUD23	-0.628947	6.21464	-6.41065	4.29448e-06	6.6979e-05	3.54228
ZNF432	0.613859	5.61329	6.32824	5.08022e-06	7.63726e-05	3.53991
SRPX	-0.701543	7.1175	-6.43149	4.11641e-06	6.47617e-05	3.53865
MRPL52	-0.53068	4.83583	-6.27219	5.69815e-06	8.32574e-05	3.53828
LTBR	0.601392	5.39458	6.31099	5.26263e-06	7.81917e-05	3.53702
ADISSP	-0.583324	5.05525	-6.30247	5.35528e-06	7.90799e-05	3.53648
ARL5B	0.464413	6.09497	6.37788	4.59071e-06	7.01834e-05	3.5356
NDUFAF8	-0.739231	4.4281	-6.21037	6.47025e-06	9.17877e-05	3.52175
CLTA	-0.591919	6.50325	-6.41175	4.28488e-06	6.68775e-05	3.5204
ENSG00000261324	1.96405	2.04448	5.93989	1.13484e-05	0.00014281	3.51572
ZNF805	1.02919	4.8489	6.1824	6.85436e-06	9.64781e-05	3.50997
NSFL1C	-0.409529	6.4054	-6.40189	4.37172e-06	6.78416e-05	3.50857
ENSG00000250264	2.20764	2.91312	5.97867	1.0464e-05	0.000134183	3.50098
MECOM	-0.747673	4.77597	-6.26303	5.80627e-06	8.45287e-05	3.49843
TTLL12	-0.385915	6.23706	-6.38907	4.48723e-06	6.92371e-05	3.49779
TGFA	-0.627246	7.65087	-6.41343	4.27027e-06	6.67656e-05	3.49653
LSM4	-0.599652	6.2137	-6.38595	4.51591e-06	6.95804e-05	3.49442
ACVRL1	2.71466	0.373139	5.99195	1.01778e-05	0.000131148	3.49139
ENSG00000249209	-0.740761	4.80874	-6.25545	5.8973e-06	8.55662e-05	3.48766
PLEKHO1	-0.471069	6.51064	-6.39299	4.45159e-06	6.88343e-05	3.48273
HAUS1	-0.651153	4.70683	-6.22954	6.22e-06	8.91726e-05	3.48002
NABP2	-0.479095	6.153	-6.37583	4.6099e-06	7.04271e-05	3.47826
RPL4	-0.558792	8.09652	-6.4036	4.35649e-06	6.76705e-05	3.47736
ATM	0.461829	6.82035	6.38694	4.50681e-06	6.94896e-05	3.47408
CLIP4	0.493895	6.41367	6.36179	4.74386e-06	7.22127e-05	3.47158
ATG16L2	1.33693	4.34157	6.10106	8.11047e-06	0.000109666	3.47132
ENSG00000287097	4.60131	-0.504811	6.65004	2.64957e-06	4.66704e-05	3.46839
BAD	-0.60184	5.37384	-6.31013	5.27189e-06	7.8222e-05	3.46693
SCCPDH	-0.556813	5.92225	-6.35231	4.83642e-06	7.32672e-05	3.46063
SEPTIN9	-0.537097	8.26064	-6.3937	4.44515e-06	6.88331e-05	3.45964
RNASEH2A	-0.641748	5.66104	-6.33787	4.98122e-06	7.51453e-05	3.45816
ZNF229	3.53021	1.03282	6.00388	9.92732e-06	0.000128918	3.44993
ELAC2	-0.465193	6.80589	-6.38447	4.52954e-06	6.95922e-05	3.44849
MGLL	-0.430362	7.75469	-6.38935	4.48474e-06	6.92371e-05	3.44583
OTUD1	0.846577	4.71533	6.15652	7.23065e-06	0.000100404	3.44355
STXBP5-AS1	0.619327	5.26678	6.24092	6.07602e-06	8.76308e-05	3.43869
SPACA6	0.467929	5.2506	6.2649	5.78407e-06	8.43189e-05	3.43783
FBN1	-0.615802	9.42819	-6.36902	4.67443e-06	7.1262e-05	3.4371
ANP32E	-0.489331	6.97756	-6.37975	4.5733e-06	7.00161e-05	3.43474
RAN	-0.551242	7.42099	-6.38024	4.5687e-06	6.99952e-05	3.42792
ENSG00000262580	2.25148	2.03577	5.89745	1.24047e-05	0.000153363	3.42741
LINC00910	1.26887	3.3882	6.00798	9.84298e-06	0.000128053	3.42721
IL20RB	1.28923	4.72787	6.11847	7.823e-06	0.000106441	3.41711
COL9A2	1.36679	2.75906	5.92465	1.17166e-05	0.000146343	3.4163
ENSG00000293279	0.823154	3.82747	6.04624	9.08878e-06	0.000119912	3.41624
FKBP9P1	-0.74509	4.48907	-6.14944	7.3372e-06	0.000101557	3.41284
PTDSS1	-0.555281	6.76148	-6.3646	4.71672e-06	7.18561e-05	3.40773
ACKR3	1.89116	1.81894	5.89713	1.2413e-05	0.000153377	3.4053
RNF144B	1.49059	3.04103	5.93649	1.14294e-05	0.000143351	3.4011
ANGPTL2	-0.504902	6.73935	-6.35765	4.78401e-06	7.26433e-05	3.39988
CASC15	1.91263	1.55529	5.87995	1.28692e-05	0.000157664	3.39667
FGF1	-0.892223	4.35785	-6.14966	7.33385e-06	0.000101557	3.39483
FST	0.859353	4.99676	6.14006	7.48099e-06	0.000103218	3.39211
RBPJ	-0.484599	8.07152	-6.36148	4.74679e-06	7.22127e-05	3.38824
RBP5	2.01888	1.64185	5.8857	1.27146e-05	0.000156212	3.38634
QRICH1	0.541751	5.94833	6.2879	5.5175e-06	8.11223e-05	3.384
EMP3	-0.559424	5.67772	-6.30515	5.32596e-06	7.88621e-05	3.38384
LINC02202	1.60757	2.13003	5.88664	1.26896e-05	0.000156082	3.38258
RNF40	-0.420824	7.61566	-6.35754	4.78517e-06	7.26433e-05	3.37967
PIAS3	-0.405025	6.35786	-6.33386	5.02221e-06	7.56055e-05	3.37953
SMTN	-0.505643	7.88961	-6.35305	4.82917e-06	7.32086e-05	3.36997
GPAT4	-0.422218	7.14462	-6.34826	4.87661e-06	7.38244e-05	3.36548
CMSS1	-0.480501	5.48385	-6.2558	5.89309e-06	8.55625e-05	3.35861
PAK1IP1	-0.52844	4.77359	-6.17505	6.95905e-06	9.74448e-05	3.35506
SOS1	0.408227	7.43498	6.34263	4.93305e-06	7.45224e-05	3.35397
LINC01550	0.962374	3.65754	6.02882	9.42443e-06	0.000123691	3.35096
ENSG00000242588	0.653694	7.05863	6.32598	5.10376e-06	7.65798e-05	3.34496
MGA	0.53097	6.84887	6.32494	5.11463e-06	7.66239e-05	3.34435
DAP3	-0.46017	6.43963	-6.32173	5.14824e-06	7.70207e-05	3.34411
TIMM50	-0.391748	6.56016	-6.32556	5.10815e-06	7.65798e-05	3.34397
CBFB	-0.485499	6.99189	-6.33556	5.00478e-06	7.54192e-05	3.34208
OLFML2A	0.502665	6.64963	6.32575	5.10612e-06	7.65798e-05	3.33967
TXNDC17	-0.552504	4.9379	-6.20524	6.53909e-06	9.25822e-05	3.33305
PSMB6	-0.623244	5.76952	-6.28155	5.58978e-06	8.19834e-05	3.33254
MFSD6	0.478714	6.2967	6.29753	5.40969e-06	7.97745e-05	3.33189
RAB11FIP4	2.19566	2.15859	5.84997	1.3707e-05	0.000165445	3.33133
SIK3	0.615102	5.98019	6.2689	5.73673e-06	8.36852e-05	3.32234
CIP2A	-0.500012	6.45553	-6.31405	5.22985e-06	7.78115e-05	3.32053
LCOR	0.555717	6.95436	6.31833	5.18415e-06	7.73466e-05	3.3195
DLGAP5	-0.444771	6.72097	-6.31832	5.18431e-06	7.73466e-05	3.31527
DDX10	-0.499783	5.54734	-6.2287	6.23071e-06	8.92079e-05	3.30987
TEAD2	0.971269	3.08235	5.94158	1.13083e-05	0.000142576	3.3094
SERBP1	-0.528786	8.03457	-6.32317	5.13311e-06	7.68476e-05	3.30857
IL33	1.67815	2.68322	5.87729	1.29415e-05	0.000158013	3.29947
ZFP36	0.569055	5.71146	6.23679	6.12791e-06	8.82882e-05	3.29839
SH3KBP1	-0.481679	7.43568	-6.31792	5.18852e-06	7.73562e-05	3.29807
DNALI1	-0.914595	3.88082	-6.00742	9.8543e-06	0.000128124	3.28564
TMCO3	-0.522803	7.66086	-6.31015	5.27174e-06	7.8222e-05	3.27999
ERCC5	-0.418123	7.30988	-6.30778	5.29737e-06	7.84924e-05	3.27864
TCP11L2	1.13052	3.13463	5.89307	1.25192e-05	0.000154337	3.2785
CARD16	0.96485	3.22316	5.93833	1.13854e-05	0.000142965	3.27822
KCNA1	4.31223	-0.00642365	6.35458	4.81414e-06	7.30319e-05	3.27575
KCTD10	-0.433921	7.07642	-6.30383	5.34032e-06	7.89667e-05	3.27254
TCHP	-0.386411	6.17099	-6.27205	5.69972e-06	8.32574e-05	3.26931
STAP2	2.25097	0.939423	5.83232	1.42264e-05	0.000169963	3.26487
LINC02605	2.33045	1.85634	5.8145	1.47713e-05	0.000175024	3.26398
HSPG2	0.699585	7.44868	6.29533	5.43413e-06	8.00804e-05	3.26346
CYB5B	-0.484049	6.72642	-6.29027	5.49075e-06	8.08047e-05	3.25571
RPL23	-0.428816	6.68649	-6.28591	5.54007e-06	8.13095e-05	3.24707
TNFRSF21	-0.366462	6.54048	-6.27407	5.67617e-06	8.30816e-05	3.23523
ELFN2	0.953653	4.06264	6.07636	8.53711e-06	0.00011411	3.23454
URM1	-0.425257	6.06434	-6.25125	5.94848e-06	8.62452e-05	3.23437
KCNJ5-AS1	1.11324	2.38312	5.84931	1.37261e-05	0.000165445	3.23305
ZYX	-0.576501	7.60511	-6.28736	5.52357e-06	8.11223e-05	3.23231
DCBLD2	-0.671412	9.31979	-6.27065	5.71616e-06	8.34413e-05	3.22979
MYO1F	1.85023	1.75531	5.79502	1.53913e-05	0.000180079	3.22643
PHB1	-0.585195	6.69627	-6.27548	5.65981e-06	8.28982e-05	3.22441
CLCN6	0.531409	5.60685	6.18093	6.87522e-06	9.6646e-05	3.22372
RALGPS2	0.485704	5.46337	6.16775	7.06481e-06	9.86138e-05	3.2149
TRMT6	-0.501138	5.55539	-6.19207	6.71897e-06	9.49428e-05	3.21054
RFC5	-0.446763	6.03945	-6.24101	6.07495e-06	8.76308e-05	3.20877
ZBED6	0.660162	6.86557	6.26254	5.81216e-06	8.45576e-05	3.20863
FAM20B	-0.393887	7.17976	-6.27312	5.6873e-06	8.31883e-05	3.2079
NATD1	0.96115	4.47225	5.9968	1.00752e-05	0.000130136	3.20724
KRBA2	0.790028	3.98598	5.95922	1.08982e-05	0.000138534	3.20506
SLC38A3	2.45443	0.57367	5.80635	1.50275e-05	0.000176961	3.20475
PITHD1	-0.486412	5.85883	-6.22524	6.27518e-06	8.97259e-05	3.2029
GCSH	-0.535527	4.84884	-6.11818	7.82768e-06	0.000106441	3.20243
GLTP	-0.513339	6.74729	-6.26421	5.79219e-06	8.43805e-05	3.20048
PTTG1	-0.613062	5.89984	-6.2263	6.26149e-06	8.95894e-05	3.19305
N4BP2L1	2.04909	1.63359	5.78127	1.58454e-05	0.000184095	3.18518
LYPLA2	-0.44058	6.0601	-6.23221	6.18591e-06	8.88604e-05	3.18458
GDPD1	1.1707	3.1317	5.84526	1.38439e-05	0.000166219	3.17959
TMEM147-AS1	0.939823	4.46352	5.97424	1.05614e-05	0.000135046	3.17733
PDLIM5	-0.432108	7.46714	-6.25988	5.84393e-06	8.49627e-05	3.17544
PSMG1	-0.540274	5.5471	-6.17723	6.92786e-06	9.70708e-05	3.17248
CCDC188	0.958823	3.23556	5.84957	1.37188e-05	0.000165445	3.16859
SLC25A18	1.52226	1.86537	5.77482	1.60627e-05	0.00018595	3.1666
SEC14L2	-0.525691	6.34841	-6.23632	6.13384e-06	8.82882e-05	3.1626
LOXL2-AS1	1.23769	3.40622	5.88009	1.28656e-05	0.000157664	3.16074
TFAP2A	0.889104	5.09913	6.05329	8.95631e-06	0.000118585	3.15475
ADGRF3	2.13863	1.29725	5.76584	1.63708e-05	0.000188308	3.1522
CDK2AP1	-0.531126	6.15708	-6.22202	6.31694e-06	9.00852e-05	3.15148
PRDX2	-0.644901	5.56894	-6.17754	6.92338e-06	9.70708e-05	3.14843
TCOF1	-0.377353	7.54762	-6.24718	5.99834e-06	8.67415e-05	3.14805
MELTF	0.847526	4.1802	5.97312	1.0586e-05	0.000135187	3.14704
SRF	-0.419025	6.26701	-6.21764	6.37418e-06	9.0603e-05	3.13984
DCLRE1B	-0.449777	6.04798	-6.21041	6.46983e-06	9.17877e-05	3.13976
LINC01002	1.36296	3.91736	5.92205	1.17806e-05	0.000146779	3.13871
ENSG00000264112	1.80988	3.88101	5.84562	1.38331e-05	0.000166182	3.13829
PLAT	-0.775476	4.08066	-6.01102	9.78071e-06	0.00012755	3.1372
ABCD1	0.686304	5.47339	6.14867	7.34888e-06	0.000101654	3.13655
GTF3C6	-0.570291	4.30554	-6.00975	9.80653e-06	0.000127733	3.13434
IGFBP3	-0.711784	8.35925	-6.23647	6.13188e-06	8.82882e-05	3.13174
DNMBP	-0.588051	6.44823	-6.22202	6.31695e-06	9.00852e-05	3.12453
PABPC4	-0.508136	7.79662	-6.23578	6.14065e-06	8.83274e-05	3.12314
PAX8-AS1	1.06043	5.23546	6.04676	9.07882e-06	0.000119912	3.1188
BCL2L11	0.941408	3.962	5.90195	1.22879e-05	0.000152179	3.11194
MESD	-0.437139	6.68351	-6.22099	6.33039e-06	9.02174e-05	3.11059
PSME2	0.507429	6.22919	6.19147	6.7273e-06	9.49985e-05	3.10735
ULBP2	-0.51669	4.62638	-6.05638	8.8991e-06	0.000118116	3.10645
RPS3	-0.556165	6.60961	-6.21588	6.39724e-06	9.08711e-05	3.10508
ENSG00000255031	1.57113	2.93443	5.79474	1.54005e-05	0.000180079	3.10427
RANBP1	-0.512683	6.37246	-6.20904	6.48811e-06	9.19807e-05	3.10192
SRP14-DT	1.02088	3.63378	5.86382	1.33133e-05	0.000161732	3.09773
COX6B1	-0.664898	5.26578	-6.12725	7.68192e-06	0.000105119	3.0964
INTS6	0.415701	6.42309	6.18922	6.75857e-06	9.53779e-05	3.09259
SCARA3	-0.650113	7.08133	-6.21905	6.35563e-06	9.03986e-05	3.09143
RPL34	-0.511571	5.86484	-6.17068	7.02225e-06	9.81393e-05	3.08803
PPP1R26-AS1	1.8964	1.73072	5.72462	1.7865e-05	0.000201218	3.08745
ZNF302	0.597246	4.72197	6.00977	9.80612e-06	0.000127733	3.08632
SLC39A1	-0.470238	6.61404	-6.20821	6.49921e-06	9.20778e-05	3.08543
AK1	-0.464649	5.42056	-6.13378	7.57889e-06	0.000104369	3.08323
OPN3	-0.669575	4.54585	-6.01549	9.68985e-06	0.000126517	3.07544
SLC39A10	-0.420839	6.06735	-6.17861	6.90821e-06	9.69838e-05	3.06176
APOBEC3H	4.64942	-0.489996	6.43808	4.0617e-06	6.42277e-05	3.05235
WFIKKN2	-4.24452	-0.137102	-6.13192	7.60805e-06	0.000104571	3.04765
ENSG00000272941	2.66785	0.792089	5.80618	1.50328e-05	0.000176961	3.04409
MAMDC2	-1.18583	2.44334	-5.76673	1.63401e-05	0.000188201	3.03621
SNRPD2	-0.674438	5.6577	-6.13674	7.53255e-06	0.000103797	3.03465
ENSG00000253227	1.46635	1.92234	5.71289	1.83152e-05	0.000205327	3.02981
AP5Z1	0.583013	5.982	6.11568	7.86829e-06	0.000106859	3.02962
AVIL	1.59036	2.46494	5.72273	1.79367e-05	0.000201815	3.0285
DNAAF9	0.709551	4.80217	5.98591	1.03068e-05	0.000132495	3.02367
VAC14	-0.35012	7.36335	-6.18644	6.79742e-06	9.58012e-05	3.02242
RPS27A	-0.552416	6.73686	-6.17778	6.92004e-06	9.70708e-05	3.01856
CD320	-0.60164	5.62901	-6.11927	7.80998e-06	0.000106334	3.01841
ENSG00000276900	1.00001	2.89675	5.75074	1.69027e-05	0.000192889	3.01769
DOK6	-0.934429	3.80774	-5.84165	1.39495e-05	0.000167326	3.01406
PODNL1	0.872824	3.86818	5.89458	1.24798e-05	0.000153939	3.01266
TFPI	-0.529074	7.5791	-6.18167	6.8647e-06	9.65607e-05	3.00904
GABRB1	-2.97041	-0.175992	-5.79765	1.53062e-05	0.000179399	3.00824
DRGX	1.7319	2.42998	5.76712	1.63266e-05	0.000188201	3.00504
ENSG00000268858	0.876068	4.3242	5.90237	1.22771e-05	0.000152153	3.00314
COL6A1	-0.542117	8.61623	-6.17228	6.99901e-06	9.78941e-05	3.00028
KCNS1	0.721493	4.53368	5.97941	1.04479e-05	0.00013407	2.99663
RPS9	-0.507004	6.3255	-6.15343	7.277e-06	0.000100853	2.99448
ADGRA2	1.4317	3.12453	5.73808	1.73622e-05	0.000196784	2.99448
ENSG00000237265	0.995207	3.07143	5.77599	1.60231e-05	0.000185689	2.99428
CORO6	0.96343	3.69961	5.81662	1.47054e-05	0.00017448	2.99371
RPL7A	-0.548274	7.25608	-6.1722	7.00019e-06	9.78941e-05	2.99134
LPCAT1	-0.469996	6.74337	-6.16673	7.07976e-06	9.87517e-05	2.99127
PRRG1	0.50855	5.55536	6.07986	8.47525e-06	0.000113605	2.9898
LYRM9	1.58008	2.23306	5.68855	1.92871e-05	0.000212915	2.98645
PPFIA1	0.345045	7.25776	6.16639	7.08466e-06	9.87564e-05	2.98524
DAP	-0.478255	6.82071	-6.16297	7.13497e-06	9.9266e-05	2.98456
ARSB	-0.423493	6.5151	-6.15385	7.27066e-06	0.00010083	2.98282
RABL6	-0.362015	7.29866	-6.16567	7.09521e-06	9.88399e-05	2.97887
FOSB	1.82235	5.65347	6.02711	9.45802e-06	0.000124014	2.97173
UGCG	0.440557	6.83784	6.14831	7.3544e-06	0.000101665	2.96588
SHC1	-0.543186	7.98633	-6.15911	7.19208e-06	9.99321e-05	2.96151
TRIR	-0.597961	5.9553	-6.12353	7.74141e-06	0.000105599	2.95992
MVP-DT	1.66875	3.20203	5.73134	1.76122e-05	0.000198992	2.95944
PRCC	-0.438996	6.14022	-6.12498	7.71814e-06	0.000105427	2.95731
C2orf49-DT	0.957345	3.33139	5.75757	1.66602e-05	0.000190826	2.94892
HDAC11	0.978432	3.42725	5.78108	1.58515e-05	0.000184095	2.94397
MYEOV	2.09724	1.3098	5.6513	2.08777e-05	0.000226692	2.93981
ELOF1	-0.516051	5.47983	-6.07571	8.54863e-06	0.000114165	2.93814
ASF1A	-0.561662	6.0036	-6.10306	8.07678e-06	0.0001094	2.9361
FBXO5	-0.483697	5.69603	-6.09452	8.22112e-06	0.000110816	2.93521
P3H4	-0.465349	6.17857	-6.11673	7.85126e-06	0.000106694	2.93323
ECT2	-0.460862	7.17944	-6.14319	7.43266e-06	0.000102682	2.9322
DOCK9	0.469066	6.32964	6.10455	8.05198e-06	0.000109148	2.92286
HSPE1	-0.596615	5.37881	-6.05688	8.88972e-06	0.000118064	2.92078
GLRX3	-0.500498	6.50604	-6.12569	7.70685e-06	0.000105394	2.91781
ZC3H12D	2.26353	1.35629	5.6429	2.1255e-05	0.000229578	2.91487
RPS28	-0.547925	5.66834	-6.07521	8.5574e-06	0.000114211	2.91273
PFDN2	-0.653525	4.66584	-5.95647	1.09613e-05	0.000139173	2.91262
DNAJC3	-0.442212	7.19257	-6.13339	7.58501e-06	0.000104387	2.91231
TACC3	-0.463018	7.07695	-6.13037	7.63245e-06	0.000104702	2.90686
WDR1	-0.600562	8.30829	-6.12898	7.65453e-06	0.000104877	2.90203
ST3GAL5	-0.800291	3.65155	-5.84639	1.38108e-05	0.00016612	2.89801
GALNT7	-0.444171	6.82288	-6.1213	7.77724e-06	0.000106021	2.89625
PSME3IP1	-0.406911	6.85603	-6.12017	7.79549e-06	0.000106203	2.89301
TTC14	0.456436	6.01481	6.06688	8.70682e-06	0.000115848	2.89164
CLEC2D	1.13061	3.58385	5.75022	1.69212e-05	0.000192998	2.89158
BCL9L	0.434817	7.50651	6.12493	7.71901e-06	0.000105427	2.89136
ALOXE3	1.70654	3.29059	5.7138	1.82798e-05	0.000205084	2.89074
[truncated: 19,958 more rows]

## Sheet: U87_DEGs_D28WO_vs_Untreated
	logFC	AveExpr	t	P.Value	adj.P.Val	B
[truncated: 21,648 more rows]
