# Supplementary material for: Chronic IFN-γ Exposure Induces Divergent Adaptive Programs in Glioblastoma Subtypes
Source: Cancers (Basel). 2026 May 11;18(10):1552. doi: 10.3390/cancers18101552 (PMC13204958; doi:10.3390/cancers18101552)
Supplement: Supplementary file 1 [file cancers-18-01552-s001.zip › cancers-4260457-Supplementary Material/Supplementart Table S4-U251RNA Seq Statistics.xlsx]

## Sheet: U251_DEGs_D3_vs_Untreated
	logFC	AveExpr	t	P.Value	adj.P.Val	B
PDGFRA	-2.74316	7.40537	-49.8196	3.34261e-21	7.10184e-17	38.6691
APOL6	2.68686	8.15522	48.073	6.44538e-21	7.10184e-17	38.0728
GBP1	3.10413	8.09063	45.0604	2.1182e-20	1.55596e-16	36.9034
COL11A1	-2.50309	7.8864	-42.1046	7.36302e-20	4.05647e-16	35.7691
DDX60	2.66217	7.26214	40.3583	1.6015e-19	6.02555e-16	34.8184
CNR1	-2.6912	7.78442	-39.2922	2.61612e-19	8.23593e-16	34.5182
ADAMTS15	-2.95721	5.55154	-40.3053	1.64057e-19	6.02555e-16	34.3432
THBS2	-1.69276	7.19259	-38.3653	4.0512e-19	1.06828e-15	34.0759
ITGB3	-2.41318	6.86508	-38.2103	4.36291e-19	1.06828e-15	33.9892
GBP5	3.24473	9.07437	37.553	5.9947e-19	1.32105e-15	33.7032
OAS3	2.65138	7.97226	37.2258	7.03592e-19	1.40955e-15	33.5018
WARS1	3.09953	8.63352	36.8485	8.47799e-19	1.55691e-15	33.3563
MOXD1	-2.59322	6.64704	-35.9232	1.34989e-18	2.28827e-15	32.8126
IRF1	2.2734	7.63759	34.5987	2.68205e-18	3.78123e-15	32.1982
JAK2	2.64127	6.31376	34.7677	2.45368e-18	3.78123e-15	32.0227
CTSS	3.09135	6.638	34.289	3.16066e-18	3.92423e-15	31.7887
STC2	1.71118	7.47807	33.6465	4.46417e-18	4.68462e-15	31.6986
FADS2	-2.85631	5.42327	-34.0507	3.58996e-18	4.01077e-15	31.5654
TAP1	1.97321	8.24782	33.2689	5.48517e-18	5.32767e-15	31.4901
TAP2	2.45602	8.36526	33.244	5.56048e-18	5.32767e-15	31.4765
PDGFD	-2.7163	5.13713	-34.0248	3.64003e-18	4.01077e-15	31.3851
XAF1	4.59892	6.98504	34.5545	2.74537e-18	3.78123e-15	31.2543
HCP5	1.99248	7.04109	32.6393	7.77194e-18	6.38434e-15	31.1275
GASK1B	-2.32082	6.00712	-32.6277	7.82217e-18	6.38434e-15	31.0594
GAS7	-3.35835	5.63022	-33.0846	6.07016e-18	5.57367e-15	31.0542
IFI44L	4.32268	7.45536	32.9861	6.4092e-18	5.64958e-15	30.9368
ICAM1	4.13596	6.01132	34.2627	3.20534e-18	3.92423e-15	30.83
PCDH20	-2.76643	7.03882	-32.0782	1.06605e-17	7.49989e-15	30.8291
SIRPA	-1.75288	7.30392	-32.0759	1.06748e-17	7.49989e-15	30.8248
FGF12	-1.65677	6.11435	-32.0879	1.06021e-17	7.49989e-15	30.8141
LMCD1	-2.62072	5.99771	-32.1794	1.00658e-17	7.49989e-15	30.7932
IFIH1	2.04898	7.22502	32.0072	1.10999e-17	7.49989e-15	30.7794
CD274	2.09847	6.70436	31.9866	1.12309e-17	7.49989e-15	30.7549
PTPRZ1	-3.00363	7.24855	-31.8189	1.23598e-17	7.72161e-15	30.6821
PODXL	-1.69034	7.23757	-31.7618	1.27709e-17	7.72161e-15	30.6438
PTPRB	-2.18044	7.46648	-31.7315	1.29951e-17	7.72161e-15	30.623
MATN2	-2.15136	6.56216	-31.6891	1.33149e-17	7.72161e-15	30.5977
IGSF3	-1.72827	7.50308	-31.3236	1.64474e-17	9.06127e-15	30.3848
PCDHGC3	-2.36785	6.76555	-31.2409	1.72584e-17	9.27616e-15	30.3485
SORL1	-2.23614	6.95045	-31.1582	1.81117e-17	9.50303e-15	30.3007
NID1	-1.74254	7.30262	-31.0542	1.92485e-17	9.86462e-15	30.2329
MX1	3.21666	7.65711	30.991	1.99757e-17	1.00046e-14	30.1578
LINC00511	-1.72497	6.66179	-30.7108	2.35655e-17	1.12894e-14	30.0379
SP100	1.59467	7.86225	30.4833	2.69788e-17	1.26496e-14	29.8902
KCTD15	2.19656	6.52884	30.419	2.80339e-17	1.28705e-14	29.8286
IFIT3	2.82478	7.30667	30.1985	3.20011e-17	1.4392e-14	29.7119
SPECC1	-1.27254	7.7618	-30.1243	3.34645e-17	1.47491e-14	29.6581
COL5A2	-1.7621	7.73454	-29.9623	3.69101e-17	1.59488e-14	29.5677
TMEM140	1.63126	6.64558	29.8134	4.0408e-17	1.71244e-14	29.4932
RND3	1.69533	7.27252	29.7552	4.18696e-17	1.74091e-14	29.4602
IDO1	5.08996	6.25787	31.9272	1.1618e-17	7.53015e-15	29.3845
CNTNAP1	-1.61013	6.57331	-29.5653	4.70355e-17	1.88716e-14	29.3481
DOCK10	2.13298	6.56163	29.5631	4.70998e-17	1.88716e-14	29.3177
PRICKLE1	-2.11647	6.16783	-29.4306	5.11038e-17	1.8941e-14	29.2616
TRIM69	1.42056	6.9957	29.4244	5.12991e-17	1.8941e-14	29.2614
KLHL13	-2.15269	5.64476	-29.4667	4.99794e-17	1.8941e-14	29.2374
MYLK	-1.51786	7.90221	-29.4032	5.19747e-17	1.8941e-14	29.2036
SEMA3B	-2.74977	6.22919	-29.3723	5.2979e-17	1.8941e-14	29.188
MYORG	-2.62938	5.34063	-29.5068	4.87578e-17	1.8941e-14	29.1859
EPHB3	-2.06756	5.55584	-29.3628	5.32896e-17	1.8941e-14	29.1314
RAB27B	2.85017	6.67446	29.2895	5.57652e-17	1.95063e-14	29.1254
RBCK1	1.37789	7.63961	29.0211	6.5913e-17	2.23465e-14	28.9883
GBP4	4.62442	7.27209	29.1965	5.90805e-17	2.03431e-14	28.8811
ITGA9	-2.37631	6.25791	-28.8085	7.532e-17	2.51489e-14	28.8756
ADAM19	-1.79465	7.79185	-28.4669	9.35228e-17	3.07606e-14	28.6149
NLRC5	2.08191	7.69567	28.3268	1.02278e-16	3.31457e-14	28.5636
PGM2L1	-1.50597	7.07328	-28.2049	1.10594e-16	3.48167e-14	28.4796
KCNMA1	-2.28387	6.71683	-28.0728	1.20423e-16	3.63528e-14	28.3919
EHF	-5.42395	4.55092	-31.4104	1.56393e-17	8.837e-15	28.2237
SAMD9L	1.83562	8.1365	27.8099	1.42818e-16	4.16402e-14	28.1965
MYO1E	-1.16901	7.50312	-27.8014	1.43606e-16	4.16402e-14	28.186
HAGLR	-2.11175	5.47702	-27.7804	1.45588e-16	4.16666e-14	28.1765
MEGF8	-1.10505	8.21602	-27.8255	1.41371e-16	4.16402e-14	28.17
SAMD9	1.96641	8.01633	27.5817	1.65806e-16	4.67837e-14	28.0553
IFFO2	-1.33349	7.23493	-27.5643	1.67714e-16	4.67837e-14	28.0346
TOM1L2	-1.18223	7.64493	-27.5327	1.71236e-16	4.71691e-14	28.0032
CD59	-1.48477	7.93811	-27.4381	1.82251e-16	4.95835e-14	27.9262
TSKU	3.3869	5.72005	28.1726	1.12922e-16	3.50489e-14	27.9111
COL21A1	-3.55682	5.09078	-28.1106	1.17518e-16	3.59688e-14	27.9084
SLC6A6	-2.10072	7.50023	-27.392	1.87884e-16	5.02752e-14	27.9072
SYNJ2	-1.26925	7.65256	-27.3802	1.89356e-16	5.02752e-14	27.8987
PRSS23	-1.43376	7.80797	-27.358	1.92166e-16	5.04139e-14	27.8784
NUP210	-1.37857	7.0616	-27.1389	2.22281e-16	5.76284e-14	27.7645
BMP1	-1.55357	6.54603	-27.0343	2.3836e-16	6.09391e-14	27.7177
LOXL4	-1.98092	5.77409	-26.8801	2.64363e-16	6.45625e-14	27.6217
HLA-B	1.52645	9.2495	27.0168	2.41178e-16	6.09391e-14	27.6074
GFAP	-2.0773	8.93109	-27.0034	2.43347e-16	6.09391e-14	27.5859
C1S	1.89012	7.26263	26.8373	2.72096e-16	6.51759e-14	27.58
DTNA	-1.72112	6.28247	-26.7853	2.8182e-16	6.67793e-14	27.5611
GPC1	-1.47573	7.56657	-26.8675	2.66606e-16	6.45625e-14	27.5582
CELSR2	-1.85098	8.01795	-26.8831	2.63824e-16	6.45625e-14	27.5462
APLP1	-1.58767	6.25821	-26.7455	2.89487e-16	6.78663e-14	27.5342
CIITA	6.83429	6.40614	30.8104	2.22169e-17	1.08799e-14	27.5271
SULF1	-2.10741	7.0819	-26.6237	3.14414e-16	7.21743e-14	27.428
LGR4	-1.49626	5.82637	-26.5169	3.38118e-16	7.60318e-14	27.3805
B2M	1.3704	9.30379	26.6737	3.03916e-16	7.04988e-14	27.3665
SREBF2	-1.20095	7.16184	-26.4216	3.60846e-16	8.03229e-14	27.2657
GDF11	-2.22346	5.33365	-26.3856	3.69849e-16	8.15036e-14	27.247
BTN3A1	1.80834	7.13656	26.2979	3.92789e-16	8.5702e-14	27.2129
LOXL2	-1.47818	7.44302	-26.077	4.57486e-16	9.88394e-14	27.0102
OAS1	4.06155	6.61054	26.5995	3.19629e-16	7.26152e-14	26.9977
DDX60L	1.68349	7.01014	25.9573	4.97137e-16	1.06363e-13	26.9876
CTNND2	-2.35381	6.45975	-25.7623	5.69635e-16	1.19553e-13	26.8487
TSPAN9	-1.61187	5.9884	-25.7242	5.85074e-16	1.20498e-13	26.8338
HELZ2	1.50109	8.39152	25.7996	5.54954e-16	1.17591e-13	26.8054
CCN2	-1.6301	7.36191	-25.7475	5.75606e-16	1.19666e-13	26.7788
IFIT2	1.98272	7.26307	25.6631	6.1074e-16	1.24619e-13	26.7766
C1QTNF1	-2.43243	6.55553	-25.624	6.27799e-16	1.26925e-13	26.7588
PLAT	-2.06262	6.27076	-25.5579	6.57758e-16	1.2942e-13	26.7138
SP110	2.15093	6.65707	25.5216	6.74834e-16	1.31605e-13	26.6899
NFASC	-1.18575	8.01454	-25.5818	6.46753e-16	1.28401e-13	26.6227
OAS2	5.87174	6.75023	28.2114	1.10137e-16	3.48167e-14	26.6181
COL5A1	-1.56802	8.55114	-25.6037	6.36808e-16	1.27576e-13	26.616
LRP5	-1.45351	6.92395	-25.4306	7.19763e-16	1.37925e-13	26.5757
PLSCR1	1.81834	6.48465	25.2972	7.91412e-16	1.48829e-13	26.5322
SLC44A5	-3.11128	5.23266	-25.4405	7.14709e-16	1.37925e-13	26.5263
GFRA1	-1.76325	7.45811	-25.2874	7.96923e-16	1.48829e-13	26.4417
HAS2	-2.62808	5.38773	-25.2348	8.27416e-16	1.53225e-13	26.4233
ECM1	-2.26868	4.68737	-25.3623	7.55558e-16	1.43537e-13	26.3831
RIGI	2.31657	7.03234	25.0433	9.49267e-16	1.71732e-13	26.3497
DACT1	-2.69012	5.41109	-25.0032	9.77113e-16	1.7365e-13	26.3098
TRIM22	1.92485	7.10551	25.0035	9.76915e-16	1.7365e-13	26.3056
FBLN1	-1.47709	6.05719	-24.9442	1.01959e-15	1.76919e-13	26.2795
STAT1	1.70695	8.48229	25.0479	9.46132e-16	1.71732e-13	26.2506
LDLR	-1.682	6.39845	-24.8446	1.09582e-15	1.87198e-13	26.1905
ACTG1	-1.16263	9.11263	-25.0412	9.50732e-16	1.71732e-13	26.1739
PTGFRN	-1.20279	7.88576	-24.9484	1.01648e-15	1.76919e-13	26.1719
NT5DC3	-1.70584	6.05261	-24.731	1.19017e-15	2.00827e-13	26.1139
MTHFD2	1.36412	7.38419	24.7268	1.19382e-15	2.00827e-13	26.0491
APOL3	3.12308	5.72545	24.9151	1.04129e-15	1.79273e-13	25.9991
SAMHD1	1.87591	7.94828	24.6546	1.25841e-15	2.10087e-13	25.9935
NLGN1	-2.00465	6.09773	-24.5436	1.36497e-15	2.24476e-13	25.9871
TMTC4	-1.93636	5.14783	-24.4919	1.41773e-15	2.28047e-13	25.9181
GSN	-1.7611	7.38702	-24.5448	1.36375e-15	2.24476e-13	25.903
NIPAL3	-1.04639	6.96002	-24.5209	1.38784e-15	2.26546e-13	25.8979
GALNT17	-2.99639	6.38049	-24.3585	1.5642e-15	2.47988e-13	25.8462
ANXA6	-1.26316	5.93946	-24.3152	1.61509e-15	2.54226e-13	25.8111
OLFML2B	-3.05957	5.26737	-24.4992	1.41021e-15	2.28047e-13	25.8106
SYT11	-1.07506	7.56147	-24.4099	1.50605e-15	2.40498e-13	25.7831
SLC25A23	-1.57755	6.1541	-24.2739	1.66527e-15	2.56626e-13	25.7714
COL8A1	-1.67202	6.16146	-24.2331	1.71645e-15	2.56732e-13	25.7485
P3H4	-1.51001	6.09068	-24.218	1.73586e-15	2.56732e-13	25.74
FRMD5	-1.1929	6.82359	-24.2454	1.70085e-15	2.56732e-13	25.7011
SCARA3	-1.8899	5.34307	-24.1371	1.84351e-15	2.69042e-13	25.6779
GBP2	1.75911	7.59513	24.2253	1.72648e-15	2.56732e-13	25.6776
RCAN2	-3.44678	4.24352	-24.96	1.00803e-15	1.76919e-13	25.6502
GALNT5	-3.73854	5.62771	-24.1709	1.79777e-15	2.64116e-13	25.6502
ITGB4	-1.37103	8.15456	-24.2467	1.69929e-15	2.56732e-13	25.6286
GPM6B	-1.90305	7.9695	-24.2251	1.72672e-15	2.56732e-13	25.6248
ORAI2	-1.0344	7.15477	-24.0987	1.8972e-15	2.71484e-13	25.5736
SUN2	-1.20674	6.95894	-24.0768	1.92841e-15	2.73826e-13	25.5729
BAALC	-3.2397	5.35555	-24.0436	1.97684e-15	2.77475e-13	25.5695
RHPN2	-1.16542	6.23687	-23.9633	2.0995e-15	2.87587e-13	25.5322
FAM168A	-1.08126	7.6627	-24.0699	1.93842e-15	2.73826e-13	25.5208
GLIPR1	-1.55978	6.70782	-23.9971	2.04697e-15	2.83705e-13	25.5184
SNHG1	1.48703	6.48153	23.9333	2.14727e-15	2.92095e-13	25.5174
HERC6	2.76025	6.16515	24.0061	2.03323e-15	2.83584e-13	25.5072
COL1A2	-1.65832	8.60327	-24.0999	1.89548e-15	2.71484e-13	25.4975
FRZB	-2.9499	4.47465	-24.2937	1.64106e-15	2.56025e-13	25.4526
GJB2	-2.62088	4.76437	-24.1095	1.88192e-15	2.71484e-13	25.4514
CDON	-1.3609	7.51145	-23.9623	2.10108e-15	2.87587e-13	25.4443
SDC3	-1.21801	7.88627	-23.9049	2.19368e-15	2.96577e-13	25.3819
PARP12	1.5496	6.95277	23.7652	2.43741e-15	3.23574e-13	25.3744
GALNT10	-1.14992	7.92185	-23.8506	2.28519e-15	3.07065e-13	25.3331
MCC	-1.15858	7.92239	-23.7888	2.39429e-15	3.19775e-13	25.2857
OBSL1	-1.53912	6.88292	-23.6895	2.5813e-15	3.40623e-13	25.2789
GBP3	1.61507	7.01041	23.5669	2.83336e-15	3.67287e-13	25.2154
RARB	-1.43811	6.26927	-23.5266	2.92203e-15	3.76566e-13	25.1973
ZNFX1	1.12564	8.18688	23.6195	2.72223e-15	3.54969e-13	25.1612
IFI35	1.68802	6.24573	23.4244	3.15955e-15	3.97071e-13	25.1522
XKR4	-4.75841	5.28224	-23.6511	2.65759e-15	3.48603e-13	25.1494
CKB	-1.61651	6.31333	-23.4196	3.17123e-15	3.97071e-13	25.1246
OTOGL	-2.89466	5.4415	-23.3416	3.36708e-15	4.14499e-13	25.0846
LINC01579	-2.45016	4.51841	-23.5094	2.96049e-15	3.79304e-13	25.0735
FZD8	-2.52053	4.91409	-23.4607	3.07285e-15	3.89175e-13	25.071
HLA-F	1.41122	7.34056	23.4116	3.19074e-15	3.97256e-13	25.0705
SPOCK1	-1.24862	7.53123	-23.4834	3.0199e-15	3.8468e-13	25.0674
INSIG1	-1.35944	6.41156	-23.3348	3.38452e-15	4.14499e-13	25.0318
ACSL5	4.1971	5.54511	24.2866	1.64975e-15	2.56025e-13	25.0301
COL4A6	-1.56409	6.22922	-23.29	3.50338e-15	4.19587e-13	25.0243
P3H2	-1.37712	6.50121	-23.3232	3.41505e-15	4.14499e-13	25.0215
SIPA1L2	-1.22712	7.12291	-23.3203	3.42273e-15	4.14499e-13	24.971
SLC39A10	-1.81155	5.36854	-23.1831	3.80516e-15	4.43674e-13	24.966
ABTB2	-1.5515	6.1077	-23.2192	3.70022e-15	4.36109e-13	24.9604
ENDOD1	-1.34923	7.37701	-23.3201	3.42328e-15	4.14499e-13	24.9561
EGR1	-2.29804	8.15403	-23.3069	3.45808e-15	4.16424e-13	24.9332
MLC1	-1.80576	5.9758	-23.1307	3.96265e-15	4.53535e-13	24.9212
PKD1P6-NPIPP1	1.75234	5.91853	23.0991	4.06101e-15	4.54327e-13	24.9025
MAMLD1	-2.39912	4.51307	-23.2699	3.55831e-15	4.23862e-13	24.8777
NCOA7	1.27881	6.65652	23.1144	4.01321e-15	4.53535e-13	24.8728
CCDC80	-1.47346	7.32862	-23.2103	3.72577e-15	4.36727e-13	24.8585
LOXL3	-1.21482	6.49094	-23.1144	4.01322e-15	4.53535e-13	24.8576
ASNS	1.58415	6.75828	23.0806	4.12005e-15	4.58553e-13	24.8385
SERINC5	-1.27399	7.80245	-23.1729	3.83524e-15	4.44827e-13	24.8111
NES	-1.49581	8.09726	-23.1614	3.86958e-15	4.4646e-13	24.7852
PDIA5	-2.19328	6.12381	-22.9606	4.5239e-15	4.98466e-13	24.7819
SCUBE3	-3.61335	6.59155	-22.9656	4.50596e-15	4.98466e-13	24.7816
SEC14L2	-1.82152	5.64612	-22.935	4.61534e-15	5.03507e-13	24.7717
SMAD3	-1.05451	7.82795	-23.1203	3.99481e-15	4.53535e-13	24.7714
B4GALNT3	-2.3801	5.80679	-22.9265	4.64611e-15	5.04367e-13	24.7684
DHCR24	-1.49212	7.96766	-22.9462	4.57497e-15	5.01585e-13	24.6213
CADM1	-1.35032	6.86328	-22.848	4.94052e-15	5.31094e-13	24.6155
ABCA2	-1.3198	7.3442	-22.8248	5.0314e-15	5.38238e-13	24.5583
HLA-DMA	3.42386	5.21604	23.219	3.7007e-15	4.36109e-13	24.5397
SCD	-1.32913	8.24282	-22.8676	4.86538e-15	5.2558e-13	24.5359
PSAT1	1.74663	6.96097	22.6578	5.73933e-15	6.11003e-13	24.4832
NDP	-2.04228	5.25628	-22.5631	6.18642e-15	6.52297e-13	24.4648
GXYLT2	-2.03947	5.13219	-22.5179	6.41293e-15	6.69771e-13	24.4363
GFPT2	-1.5717	6.15001	-22.4971	6.5197e-15	6.7771e-13	24.3922
FOS	-2.68986	7.16144	-22.4872	6.57149e-15	6.79887e-13	24.3856
PTPRS	-0.925102	7.61486	-22.5849	6.0803e-15	6.4419e-13	24.3458
EML1	-1.60677	6.4665	-22.4502	6.76834e-15	6.9698e-13	24.3199
PCDHGA9	-1.89545	6.03942	-22.3885	7.11038e-15	7.28797e-13	24.3161
SOX21	-2.10227	6.1182	-22.2517	7.93466e-15	8.04041e-13	24.211
LOXL1	-1.99461	5.58641	-22.2068	8.22662e-15	8.20317e-13	24.1989
HEPH	-1.16519	6.92007	-22.3175	7.52631e-15	7.67858e-13	24.1834
COL9A3	-3.28289	4.1475	-23.099	4.06146e-15	4.54327e-13	24.1614
SUMF1	-1.59938	5.57086	-22.1353	8.71567e-15	8.53632e-13	24.1346
CLN8	-1.91569	4.62542	-22.1492	8.61786e-15	8.4782e-13	24.1215
RUNX2	-1.40177	6.42176	-22.1737	8.4494e-15	8.34975e-13	24.0966
DHCR7	-1.22601	6.19413	-22.123	8.80262e-15	8.58333e-13	24.0806
EFNB3	-2.72548	4.22488	-22.2487	7.95394e-15	8.04041e-13	24.0536
SEMA6B	-3.11699	4.74232	-22.2288	8.08206e-15	8.13262e-13	24.0383
NREP	-1.91981	5.86584	-21.9917	9.79153e-15	9.42253e-13	24.0079
MAN2A1	-1.30051	7.7112	-22.1827	8.3882e-15	8.32661e-13	24.0076
PLEKHG1	-1.13217	7.67612	-22.1116	8.88368e-15	8.62422e-13	23.9525
KRT15	-3.44279	4.43075	-22.2092	8.21075e-15	8.20317e-13	23.9368
SESN2	2.55345	6.40743	21.8798	1.07262e-14	1.02771e-12	23.9327
STAT2	1.36281	7.76782	22.0235	9.5417e-15	9.22239e-13	23.9089
RGMA	-2.72931	5.28441	-21.7553	1.18788e-14	1.12349e-12	23.8226
FAM234A	-1.21058	7.04401	-21.7693	1.17426e-14	1.11539e-12	23.7201
ARHGEF2	0.973817	7.62377	21.7073	1.23567e-14	1.15874e-12	23.636
ITGB8	-1.35904	7.79475	-21.741	1.20188e-14	1.13187e-12	23.6257
LAP3	1.45464	7.14404	21.5766	1.37644e-14	1.28528e-12	23.5797
ADAMTS7	-4.3752	5.72996	-21.462	1.51367e-14	1.38987e-12	23.5595
HS3ST3B1	-1.1695	6.26314	-21.4891	1.47999e-14	1.37036e-12	23.5336
HIVEP3	-1.98142	6.73467	-21.5188	1.44394e-14	1.34262e-12	23.5331
PSMB9	1.8476	5.84456	21.3852	1.61378e-14	1.46954e-12	23.5278
CSMD2	-2.02006	5.98266	-21.3714	1.63239e-14	1.4743e-12	23.4943
SELENOP	-2.03743	5.53781	-21.3191	1.70535e-14	1.51462e-12	23.4718
BDNF	3.59864	5.11709	21.7822	1.16189e-14	1.10842e-12	23.4717
COL4A5	-1.57814	7.09206	-21.4806	1.49047e-14	1.37428e-12	23.4673
ARHGEF4	-2.18464	6.12743	-21.3208	1.70292e-14	1.51462e-12	23.433
SREBF1	-1.55095	6.64134	-21.4117	1.57849e-14	1.44337e-12	23.4327
SLC15A3	2.61351	5.98854	21.3053	1.72514e-14	1.51462e-12	23.4196
SMO	-1.05544	6.68795	-21.3763	1.62581e-14	1.4743e-12	23.411
RHOB	-1.80859	6.76196	-21.3473	1.66567e-14	1.49822e-12	23.3969
JAM3	-1.18778	6.78839	-21.3395	1.67647e-14	1.50181e-12	23.3674
PROS1	-1.18242	6.69571	-21.3123	1.71508e-14	1.51462e-12	23.3455
PDCD1LG2	2.28879	5.12537	21.1932	1.89552e-14	1.62535e-12	23.3054
ATP9A	-1.26359	7.15074	-21.2534	1.80201e-14	1.5696e-12	23.2496
C3	6.1433	6.26779	22.5463	6.26985e-15	6.57946e-13	23.2401
LTBP3	-1.22643	8.14621	-21.3061	1.72399e-14	1.51462e-12	23.2371
HDAC5	-1.108	6.77797	-21.1878	1.90407e-14	1.62636e-12	23.2326
BTC	2.02365	5.14455	21.1279	2.00272e-14	1.70401e-12	23.23
PSD3	-1.25244	8.06422	-21.2854	1.75427e-14	1.53408e-12	23.2227
DRD2	-3.01461	4.44428	-21.2168	1.85812e-14	1.6121e-12	23.2189
SLC3A2	1.21447	7.61244	21.1947	1.8931e-14	1.62535e-12	23.2005
PSD4	-3.08674	4.1014	-21.1976	1.88851e-14	1.62535e-12	23.1745
EHBP1	-1.05295	7.47021	-21.0933	2.06207e-14	1.74776e-12	23.0961
EPSTI1	1.46143	6.45067	20.911	2.40705e-14	2.02459e-12	23.0952
MTURN	-1.57775	5.49601	-20.8883	2.45416e-14	2.05636e-12	23.0871
SOX21-AS1	-2.28576	5.83654	-20.7942	2.65959e-14	2.21167e-12	23.0051
GLDN	-3.88498	6.28086	-20.7331	2.80278e-14	2.30466e-12	22.9644
PPP2R2B	-1.34361	6.10758	-20.6989	2.8864e-14	2.35583e-12	22.885
CTSH	-1.22561	6.08327	-20.7123	2.85335e-14	2.33752e-12	22.883
TKTL1	-1.6439	5.5777	-20.6185	3.09335e-14	2.48789e-12	22.867
CHI3L2	-2.87781	4.50932	-20.7412	2.78336e-14	2.29726e-12	22.8446
SOCS5	-1.16142	6.75265	-20.6818	2.92905e-14	2.38182e-12	22.7966
CHST1	-1.72353	5.68877	-20.5374	3.3181e-14	2.63025e-12	22.7934
TFAP2C	-0.962106	6.48415	-20.6572	2.99178e-14	2.42389e-12	22.7908
SLC8A1	3.23014	5.059	20.8081	2.62811e-14	2.19377e-12	22.7495
SLC4A8	-1.8914	5.39316	-20.4556	3.5622e-14	2.77386e-12	22.7385
PLCD3	-0.986578	6.98766	-20.6298	3.06346e-14	2.47288e-12	22.7223
SLC38A3	-1.76251	5.02373	-20.417	3.68405e-14	2.84861e-12	22.7062
IER2	-1.56956	7.24842	-20.5971	3.15111e-14	2.52513e-12	22.7027
TBL1X	1.33119	6.2128	20.3933	3.76072e-14	2.89772e-12	22.644
BVES	-1.2787	7.64217	-20.5552	3.26723e-14	2.59928e-12	22.6125
SESN3	-1.41987	8.30102	-20.5853	3.18325e-14	2.54164e-12	22.5978
CLDN15	2.30672	4.78166	20.3811	3.80114e-14	2.91867e-12	22.5765
THY1	-1.6226	7.0715	-20.4418	3.60525e-14	2.79749e-12	22.5673
DDR1	-1.20063	7.84184	-20.5149	3.38339e-14	2.67239e-12	22.5648
ST3GAL1	-0.929164	7.72317	-20.4966	3.43764e-14	2.70555e-12	22.5514
ZCCHC2	1.43131	5.80668	20.221	4.37302e-14	3.27783e-12	22.5278
SLC7A5	1.30993	8.00213	20.4611	3.54519e-14	2.7704e-12	22.5261
B4GAT1	-1.44006	5.80511	-20.2216	4.37079e-14	3.27783e-12	22.4988
APOL2	1.55811	6.91625	20.2978	4.0882e-14	3.08533e-12	22.4937
ZSWIM4	-1.53254	5.79445	-20.2114	4.41013e-14	3.29445e-12	22.4794
KALRN	1.57728	6.08802	20.1544	4.6369e-14	3.42897e-12	22.4398
CYFIP1	-0.992055	7.31777	-20.3274	3.98351e-14	3.03753e-12	22.4294
ARL4C	-1.27083	7.06786	-20.2979	4.08793e-14	3.08533e-12	22.4227
TTC39B	1.8368	6.19954	20.119	4.78411e-14	3.51425e-12	22.4153
EIF2AK2	1.11823	8.55416	20.3531	3.89517e-14	2.98048e-12	22.3926
JARID2	-1.57161	6.49005	-20.2053	4.43387e-14	3.30099e-12	22.385
TLR3	2.53895	5.34088	20.1193	4.78289e-14	3.51425e-12	22.3773
HERC5	1.58625	6.00538	20.0072	5.28176e-14	3.84139e-12	22.3416
TNFRSF21	1.79693	6.10357	19.9796	5.41266e-14	3.898e-12	22.3111
LRP4	-1.46649	6.17551	-20.0402	5.12957e-14	3.75305e-12	22.2918
CD180	-3.66737	3.42284	-20.9404	2.34749e-14	1.98205e-12	22.2905
DENND2A	-1.64977	6.20916	-20.0372	5.14327e-14	3.75305e-12	22.2774
RNF19B	1.47462	5.97974	19.9235	5.6897e-14	4.05465e-12	22.2489
MARVELD1	-1.16467	5.98346	-19.8962	5.82979e-14	4.10778e-12	22.1729
LZTS1	1.42616	6.70778	19.9207	5.70377e-14	4.05465e-12	22.1727
SNX18	-0.981838	6.94733	-19.9741	5.43945e-14	3.90453e-12	22.1327
C1R	1.30451	7.15457	19.9214	5.70039e-14	4.05465e-12	22.1165
GAP43	-3.74381	3.68544	-20.4799	3.48793e-14	2.73536e-12	22.1005
MICAL3	-1.08186	7.851	-20.0026	5.30331e-14	3.84437e-12	22.0951
HS2ST1	-0.934759	6.86705	-19.8953	5.83444e-14	4.10778e-12	22.0759
SERPINA3	-4.36057	3.8229	-20.1601	4.61368e-14	3.42329e-12	22.022
DIPK1A	-1.40178	5.23264	-19.6386	7.3457e-14	5.07452e-12	22.0129
COL18A1	-1.00258	7.98319	-19.916	5.72768e-14	4.05855e-12	22.0084
PDK1	-1.10699	6.60793	-19.7348	6.73621e-14	4.68284e-12	21.9374
ALDH4A1	-1.70902	4.84043	-19.5175	8.1966e-14	5.59222e-12	21.9101
PNPT1	0.959492	6.53647	19.6138	7.51196e-14	5.17316e-12	21.8832
SLC46A1	-1.13826	6.11388	-19.5928	7.65595e-14	5.25589e-12	21.8816
NACAD	-3.5415	4.19899	-19.8189	6.24698e-14	4.35648e-12	21.831
GCH1	2.91441	4.79649	19.7181	6.83807e-14	4.7387e-12	21.8299
PIK3AP1	3.92379	5.08965	19.9913	5.35669e-14	3.87034e-12	21.799
IL11	2.23909	5.81477	19.3737	9.34347e-14	6.25842e-12	21.7721
IL18BP	3.97472	6.00829	19.4206	8.95241e-14	6.03277e-12	21.7563
SFRP1	-1.10178	6.87719	-19.5323	8.08741e-14	5.53485e-12	21.751
CHAC1	2.90686	5.74156	19.3577	9.48169e-14	6.29362e-12	21.7446
RGS4	-1.38871	6.10109	-19.4339	8.84425e-14	5.97855e-12	21.726
CXADR	-1.16383	5.71365	-19.3603	9.45914e-14	6.29362e-12	21.6973
CEMIP2	-1.04445	7.28901	-19.4971	8.35021e-14	5.67943e-12	21.6803
SIDT2	-1.77666	5.77047	-19.2939	1.00522e-13	6.63236e-12	21.6711
ADRA1D	-1.89205	4.86909	-19.2551	1.04161e-13	6.85191e-12	21.6703
CLIC2	3.63899	4.23511	20.2994	4.08225e-14	3.08533e-12	21.6535
LRIG1	-0.926461	7.09012	-19.4397	8.79741e-14	5.96518e-12	21.639
ITGA7	-1.6651	7.04748	-19.4173	8.97921e-14	6.03277e-12	21.6298
NALCN	-3.3835	3.10344	-19.8762	5.93481e-14	4.15192e-12	21.603
VPS51	-1.48864	5.74588	-19.2155	1.08032e-13	7.06442e-12	21.5929
PDE5A	-2.53078	3.85864	-19.2107	1.08507e-13	7.07445e-12	21.579
PCYOX1L	-1.38265	5.32354	-19.1376	1.1608e-13	7.4362e-12	21.5439
P2RX7	2.18029	5.22408	19.1079	1.19311e-13	7.59902e-12	21.5172
CD109	-1.18396	7.66059	-19.3667	9.40378e-14	6.27973e-12	21.5151
MMP24OS	-1.54965	5.76417	-19.1247	1.17472e-13	7.50358e-12	21.5003
TENM4	-1.68357	6.6206	-19.2289	1.06702e-13	6.9982e-12	21.4803
CPNE2	-1.11166	5.95476	-19.1499	1.1477e-13	7.41661e-12	21.4696
FBXO32	-0.939164	8.47806	-19.3425	9.61386e-14	6.36218e-12	21.4393
FARP1	-1.03648	6.19284	-19.1496	1.14799e-13	7.41661e-12	21.4366
HS6ST1	-1.21212	6.54779	-19.1467	1.15101e-13	7.41661e-12	21.4179
CBFA2T2	0.925694	6.76223	19.1416	1.15651e-13	7.43029e-12	21.4018
DUSP4	1.92893	5.57056	18.9346	1.40152e-13	8.77422e-12	21.3731
EXT2	-0.980561	7.66995	-19.1982	1.0976e-13	7.13504e-12	21.3593
ETV7	4.21469	4.31871	20.7741	2.70581e-14	2.24165e-12	21.3259
JUP	-1.86392	4.79311	-18.8599	1.50293e-13	9.25144e-12	21.3052
OLFML2A	-3.91254	5.20722	-18.8359	1.53704e-13	9.38275e-12	21.2848
NT5E	1.65421	7.18301	18.9964	1.32308e-13	8.33052e-12	21.2663
SERPINB9P1	1.70748	5.42966	18.8003	1.5893e-13	9.59548e-12	21.247
TUBA1A	-1.385	6.82234	-19.0098	1.30678e-13	8.25142e-12	21.2407
SCHIP1	-1.28397	5.70665	-18.8507	1.51598e-13	9.27993e-12	21.2386
DDIT3	1.43221	5.48329	18.769	1.6367e-13	9.8278e-12	21.2188
SEMA3C	-1.05138	7.4948	-19.032	1.28004e-13	8.10584e-12	21.2065
WIPI1	1.09211	5.95757	18.8111	1.57321e-13	9.52437e-12	21.1918
DOCK4	2.16909	5.0372	18.7759	1.62625e-13	9.7917e-12	21.1909
MMP15	-1.53257	4.66392	-18.7356	1.68905e-13	1.01146e-11	21.1903
TRAPPC9	-1.13851	6.51961	-18.9134	1.42963e-13	8.89968e-12	21.1814
CAT	-1.27487	6.41872	-18.9004	1.44706e-13	8.9828e-12	21.1812
TMSB4X	-1.58811	8.10059	-19.0331	1.27882e-13	8.10584e-12	21.173
ARRDC4	-0.863764	6.90874	-18.9154	1.42696e-13	8.89968e-12	21.1473
APCDD1	-1.82175	5.28556	-18.6967	1.75209e-13	1.04354e-11	21.1317
IRF9	1.66952	6.12048	18.7039	1.74031e-13	1.03933e-11	21.1294
CHST12	-1.32365	5.4283	-18.6936	1.75725e-13	1.04379e-11	21.1265
TBRG1	1.01329	6.64489	18.8112	1.57311e-13	9.52437e-12	21.098
PLD1	-1.54757	4.79664	-18.6041	1.91262e-13	1.12396e-11	21.0673
ADAM12	-0.995098	7.15451	-18.824	1.5543e-13	9.46192e-12	21.0473
TMPRSS5	-4.06799	4.20268	-18.8924	1.45796e-13	9.025e-12	21.0434
TACR1	-1.71799	4.64027	-18.5548	2.00421e-13	1.16228e-11	21.0078
CDH4	-0.825584	8.17353	-18.8557	1.50886e-13	9.26207e-12	20.9892
BTN3A3	1.22085	6.56144	18.6487	1.83335e-13	1.08606e-11	20.9849
DOK3	2.88086	4.07385	18.9403	1.39412e-13	8.75279e-12	20.9833
PLEKHB1	-2.30403	5.93148	-18.5688	1.97759e-13	1.15351e-11	20.9627
TRIM38	2.03216	5.21672	18.5169	2.0777e-13	1.19546e-11	20.9592
IDH2	-1.49395	5.54558	-18.5256	2.06052e-13	1.18868e-11	20.9463
ACTB	-0.991394	9.09788	-18.8735	1.48397e-13	9.16028e-12	20.9462
MYRF	-1.49797	5.72454	-18.5576	1.99877e-13	1.16219e-11	20.9436
SNHG5	1.31191	5.49306	18.4819	2.1482e-13	1.22642e-11	20.9313
LARGE1	-1.25814	6.01514	-18.5683	1.97862e-13	1.15351e-11	20.9301
BHLHE41	-0.859634	6.62907	-18.6279	1.86983e-13	1.1047e-11	20.8893
MEIS3	-1.12535	6.13576	-18.5404	2.03186e-13	1.17522e-11	20.8836
SNN	-1.00488	5.92685	-18.4972	2.11715e-13	1.21184e-11	20.8592
CYP4V2	1.24334	6.01205	18.4728	2.16689e-13	1.22945e-11	20.8474
EMC10	-1.16225	7.00819	-18.5941	1.93075e-13	1.13159e-11	20.8359
SEMA4F	-1.20019	6.09075	-18.4744	2.16365e-13	1.22945e-11	20.8189
SORT1	-0.883552	8.20859	-18.6065	1.90822e-13	1.12396e-11	20.7501
LRP1B	-2.32224	5.72047	-18.3414	2.45739e-13	1.36407e-11	20.738
PRMT2	-1.03988	6.80087	-18.4712	2.17024e-13	1.22945e-11	20.7288
MX2	4.16209	6.35976	18.3205	2.50715e-13	1.38324e-11	20.712
FHOD1	-1.41225	5.84748	-18.319	2.51076e-13	1.38324e-11	20.7075
LRCH2	1.34984	6.76241	18.3916	2.3418e-13	1.31314e-11	20.7004
RBM12	-0.824103	6.98617	-18.4549	2.20432e-13	1.24555e-11	20.6901
IFIT1	1.63487	6.87636	18.3057	2.54304e-13	1.39753e-11	20.6699
PLXNB3	-1.11089	7.48727	-18.4274	2.26286e-13	1.27211e-11	20.6361
TBX2	1.69648	5.77336	18.1692	2.90129e-13	1.57866e-11	20.6288
IFIT5	0.897384	7.01435	18.3534	2.42915e-13	1.35197e-11	20.6264
SLC37A4	-1.32527	5.27422	-18.1621	2.92142e-13	1.5857e-11	20.6138
LDLRAD4	-1.65873	5.76068	-18.1897	2.84441e-13	1.55539e-11	20.5801
LAMA4	-0.875556	8.23356	-18.428	2.26176e-13	1.27211e-11	20.5674
EDNRB	-1.97133	4.57437	-18.0782	3.16936e-13	1.70766e-11	20.5608
GDF15	1.62072	5.72728	18.0454	3.27222e-13	1.74179e-11	20.5143
VLDLR	-0.800546	7.88909	-18.3533	2.42945e-13	1.35197e-11	20.5138
NAV1	-1.04336	8.11562	-18.3724	2.38535e-13	1.33416e-11	20.5119
CREB5	-1.79268	5.23368	-18.0596	3.22702e-13	1.72188e-11	20.4962
SLC6A9	2.57406	5.69276	18.0037	3.40777e-13	1.78821e-11	20.487
ITGAV	-1.00523	8.17311	-18.3352	2.47206e-13	1.36876e-11	20.477
TRIB3	1.40159	6.67107	18.1232	3.03362e-13	1.64255e-11	20.4536
PLA2G12A	-1.10188	5.85826	-18.0754	3.17785e-13	1.70806e-11	20.4457
LINC00639	-2.11984	5.05151	-17.9446	3.61071e-13	1.88553e-11	20.4345
SEMA4B	-0.95881	7.09479	-18.1855	2.85582e-13	1.55776e-11	20.4261
JMJD8	-1.07398	5.87587	-18.0173	3.36281e-13	1.77573e-11	20.394
GAS6	-1.61315	5.68557	-17.9406	3.62487e-13	1.88845e-11	20.3648
DTX3L	0.870137	8.11705	18.1919	2.83821e-13	1.55539e-11	20.3608
GRIN2A	-3.61361	3.15953	-18.5029	2.10569e-13	1.20842e-11	20.3341
NEDD9	-1.27802	6.47277	-18.0036	3.40813e-13	1.78821e-11	20.3046
SAMD11	2.41356	6.11721	17.8214	4.07528e-13	2.10814e-11	20.3032
SMARCA1	-1.17912	6.77696	-18.0336	3.31004e-13	1.75767e-11	20.2999
CD99L2	-0.835772	7.20432	-18.0784	3.16871e-13	1.70766e-11	20.2973
PBXIP1	-1.41776	6.65773	-17.9778	3.49519e-13	1.82954e-11	20.2708
STARD13	-1.38364	5.64052	-17.8643	3.90669e-13	2.02569e-11	20.2653
HYAL2	-1.4163	5.58484	-17.7951	4.18224e-13	2.14835e-11	20.2387
TIAM1	-2.00272	4.18649	-17.7391	4.42037e-13	2.2549e-11	20.2236
XRN1	1.05628	7.70028	18.0157	3.36822e-13	1.77573e-11	20.2147
TTC3	-0.862749	8.04747	-18.0614	3.2215e-13	1.72188e-11	20.2076
SLC4A7	-0.969278	7.66201	-18.0186	3.35857e-13	1.77573e-11	20.2041
SLC12A7	5.25992	4.92614	19.8777	5.92693e-14	4.15192e-12	20.1989
ATG9A	-0.736971	7.12924	-17.9062	3.74926e-13	1.94864e-11	20.1311
TMEM59L	-1.31643	5.79175	-17.7019	4.58605e-13	2.32328e-11	20.078
SERPINB8	1.39525	5.93039	17.662	4.77135e-13	2.39055e-11	20.0714
DBNDD1	-2.01016	5.21361	-17.5784	5.18533e-13	2.55065e-11	20.0685
HNMT	-1.45363	5.32831	-17.572	5.21866e-13	2.55727e-11	20.0265
IFI44	1.89189	6.29949	17.5711	5.22316e-13	2.55727e-11	20.0156
H1-0	0.940341	7.11025	17.7617	4.32257e-13	2.21013e-11	20.0056
REEP2	-1.47221	5.63452	-17.5691	5.23361e-13	2.55727e-11	19.9979
FUCA1	-1.18046	5.85565	-17.5917	5.11737e-13	2.52839e-11	19.9795
RGL2	-1.12499	6.15349	-17.648	4.83817e-13	2.41766e-11	19.9775
ZBTB40	1.34035	6.88557	17.6824	4.67569e-13	2.35247e-11	19.9497
ARSJ	-1.00728	6.9716	-17.7072	4.56225e-13	2.31655e-11	19.9473
CMTM3	-0.921292	6.25154	-17.6218	4.96611e-13	2.47597e-11	19.9436
TMEM8B	-1.57554	5.80163	-17.5481	5.34462e-13	2.60574e-11	19.9327
KCNE4	1.10416	6.00984	17.5242	5.47399e-13	2.6454e-11	19.9242
PARP6	0.784712	7.24895	17.6957	4.61425e-13	2.33221e-11	19.9212
PDHX	-0.856894	6.33343	-17.6183	4.98347e-13	2.47902e-11	19.9098
DNASE1L1	-1.13322	5.79824	-17.5163	5.51714e-13	2.65488e-11	19.9065
VWA1	-2.5145	5.0469	-17.4035	6.17885e-13	2.92824e-11	19.8997
TRANK1	1.29692	6.57065	17.5162	5.51769e-13	2.65488e-11	19.886
ATP2B4	-0.999349	8.18458	-17.7353	4.43689e-13	2.2581e-11	19.8664
ITPR1	1.2898	7.96716	17.6882	4.649e-13	2.34439e-11	19.8635
SLC2A12	-1.53121	5.82723	-17.4088	6.14585e-13	2.91888e-11	19.8152
EFNB2	-0.866954	7.15736	-17.5943	5.10406e-13	2.5276e-11	19.8067
SORBS1	-0.954849	6.42338	-17.5267	5.46029e-13	2.64458e-11	19.799
TSC22D1	-0.733109	7.41038	-17.6039	5.05533e-13	2.50911e-11	19.7989
MANEAL	-1.07337	5.50761	-17.3577	6.47041e-13	3.04676e-11	19.7754
FGF2	1.07028	7.87474	17.5895	5.1286e-13	2.52839e-11	19.7668
PHLPP1	-1.02545	6.16232	-17.4375	5.97116e-13	2.85091e-11	19.7583
ARB2A	-1.20246	5.87941	-17.4105	6.13526e-13	2.91888e-11	19.7397
CEP95	0.859518	6.22051	17.3983	6.21146e-13	2.93738e-11	19.7312
PIANP	-3.39223	3.71334	-17.4663	5.80068e-13	2.7789e-11	19.7311
PSME2	1.3863	6.37228	17.3458	6.5489e-13	3.07715e-11	19.7104
AIF1L	-1.02434	7.88195	-17.5457	5.3576e-13	2.6063e-11	19.6953
SUN1	-0.8674	7.04131	-17.4752	5.74905e-13	2.76017e-11	19.6938
MANSC1	-1.32376	5.89359	-17.2605	7.13923e-13	3.28449e-11	19.6267
ABCA7	-1.31766	6.52537	-17.3045	6.82758e-13	3.18096e-11	19.6192
ADAMTS12	-2.13287	3.8636	-17.1589	7.91588e-13	3.58935e-11	19.6052
SRGAP1	1.46765	6.4205	17.2728	7.05092e-13	3.25065e-11	19.5946
NTN4	-0.919236	6.55968	-17.3211	6.71416e-13	3.1414e-11	19.5942
SRPX	-1.20731	6.3873	-17.2919	6.91586e-13	3.20178e-11	19.5826
PREP	-0.947163	6.67346	-17.3175	6.73888e-13	3.14628e-11	19.5681
PTPRF	-0.904768	8.02028	-17.4365	5.97686e-13	2.85091e-11	19.5661
IL15RA	3.01585	3.92318	17.6616	4.77308e-13	2.39055e-11	19.5484
PHLDB1	-0.877047	6.76075	-17.299	6.8657e-13	3.18525e-11	19.5422
CHST14	-1.16108	5.8309	-17.1439	8.038e-13	3.63723e-11	19.5225
PAM	-0.934489	8.13678	-17.3885	6.27249e-13	2.95989e-11	19.5154
ASB1	-1.41088	7.02744	-17.2997	6.86094e-13	3.18525e-11	19.4896
EHD1	-0.903671	6.88488	-17.2491	7.22219e-13	3.31574e-11	19.4877
HLA-C	1.30824	8.12231	17.3252	6.68671e-13	3.13521e-11	19.4808
FLRT3	-2.36919	3.96244	-17.0849	8.53727e-13	3.83951e-11	19.4785
STRA6	-4.18108	3.08222	-18.0613	3.22171e-13	1.72188e-11	19.4755
SLCO3A1	-0.952876	6.54392	-17.1973	7.61199e-13	3.47299e-11	19.4653
BTBD3	-0.994838	7.72933	-17.2888	6.93746e-13	3.20505e-11	19.4438
MINDY1	-1.57195	4.83178	-16.9647	9.65814e-13	4.28242e-11	19.4434
ZPR1	0.824635	6.88205	17.1704	7.82383e-13	3.55492e-11	19.4083
B4GALT5	-1.06923	7.283	-17.2148	7.47828e-13	3.41906e-11	19.404
PC	-1.53565	5.64026	-16.9825	9.48256e-13	4.22156e-11	19.3947
DAG1	-0.909151	7.93055	-17.2414	7.27837e-13	3.33458e-11	19.3765
KLF9	-0.988044	6.4882	-17.0984	8.42047e-13	3.79472e-11	19.3642
PDLIM3	-1.78101	4.67293	-16.8708	1.06413e-12	4.66206e-11	19.3547
PMEPA1	-0.92456	7.43953	-17.1829	7.72456e-13	3.51707e-11	19.3426
ZNF827	-0.997286	6.56517	-17.0661	8.70275e-13	3.90596e-11	19.3137
ETV1	1.66213	5.04204	16.8239	1.11714e-12	4.83661e-11	19.3065
NAGA	-0.862911	6.42759	-17.0245	9.08198e-13	4.06788e-11	19.3009
CAVIN2	-2.78873	4.20879	-16.8283	1.11205e-12	4.82407e-11	19.2909
BST2	3.03625	5.52133	16.8441	1.09393e-12	4.7742e-11	19.2636
DNPEP	0.780264	6.85555	17.0134	9.18691e-13	4.10653e-11	19.2545
PCYT1B	-1.73899	4.92147	-16.7693	1.18232e-12	5.07891e-11	19.2392
CLSTN3	-1.49972	6.14897	-16.9032	1.02907e-12	4.52648e-11	19.2378
DIP2A	-0.990981	6.33485	-16.9575	9.72975e-13	4.30551e-11	19.2335
PITPNM1	-0.872956	6.69869	-16.9768	9.53919e-13	4.23821e-11	19.2074
NMI	1.41427	5.40763	16.7385	1.2208e-12	5.22384e-11	19.1994
UGCG	-0.961289	6.49935	-16.9391	9.91641e-13	4.37932e-11	19.1775
MPI	-1.00736	6.42012	-16.9065	1.02552e-12	4.51986e-11	19.1678
LCTL	-1.59868	4.83228	-16.6854	1.29036e-12	5.50015e-11	19.1621
PML	0.946086	8.03356	17.0026	9.28933e-13	4.14391e-11	19.1529
PRSS12	2.75226	5.99277	16.656	1.3307e-12	5.62852e-11	19.1284
RIPOR2	-0.970215	6.6437	-16.8723	1.06245e-12	4.66206e-11	19.1093
ZNF107	1.28908	6.3799	16.7921	1.15453e-12	4.97895e-11	19.0944
NDRG4	-1.54811	5.94945	-16.7335	1.22724e-12	5.24121e-11	19.0806
TENM3	-1.27209	6.32907	-16.8299	1.11014e-12	4.82407e-11	19.0786
FST	5.11286	4.58949	17.7642	4.31184e-13	2.20977e-11	19.0738
PPARGC1A	2.00654	5.49063	16.5992	1.41223e-12	5.93917e-11	19.0655
FOXO1	-1.48183	5.57318	-16.6778	1.3006e-12	5.52242e-11	19.0551
CERK	-1.42855	6.14784	-16.7635	1.18948e-12	5.09973e-11	19.0527
GPNMB	1.0539	6.77968	16.8108	1.13244e-12	4.89323e-11	19.0465
CD55	2.15524	4.70102	16.5819	1.43814e-12	5.99096e-11	19.0428
ITPKB	-1.37984	5.59011	-16.6649	1.31828e-12	5.58673e-11	19.0375
IGFBP4	2.56095	6.16915	16.5517	1.48456e-12	6.13796e-11	19.0143
LINC02732	-1.76479	4.69891	-16.5236	1.52913e-12	6.29859e-11	18.9999
CAMK2D	-0.794936	7.5078	-16.844	1.09406e-12	4.7742e-11	18.9868
FOSB	-3.81643	6.44611	-16.4938	1.57801e-12	6.47297e-11	18.969
STON1	-1.85884	5.46735	-16.5524	1.4834e-12	6.13796e-11	18.9557
CHD3	-0.931258	8.03272	-16.8347	1.1046e-12	4.8107e-11	18.9342
ANKH	-1.01866	6.31561	-16.6793	1.29859e-12	5.52242e-11	18.9284
GRAMD1B	2.44022	5.23453	16.4368	1.67596e-12	6.82681e-11	18.8976
DPYSL4	-0.964724	6.42391	-16.6541	1.3333e-12	5.62874e-11	18.895
CCDC66	1.17265	5.60575	16.5072	1.55574e-12	6.39625e-11	18.8833
ATP6V0E2	-1.00347	6.66867	-16.6468	1.34356e-12	5.6612e-11	18.8564
OASL	5.37669	5.30408	17.5351	5.41459e-13	2.62822e-11	18.8557
PIGO	-1.01176	6.31957	-16.5832	1.43623e-12	5.99096e-11	18.8454
GJA1	-0.941703	6.21335	-16.5689	1.45795e-12	6.06204e-11	18.8179
SPARC	-1.56074	8.97085	-16.7788	1.17065e-12	5.03858e-11	18.8124
LSAMP	-1.80956	6.66107	-16.5634	1.46641e-12	6.08576e-11	18.8036
PITPNM3	2.48972	4.80098	16.3676	1.80353e-12	7.27768e-11	18.802
DPY19L1	-0.973732	6.6217	-16.5846	1.43403e-12	5.99096e-11	18.7907
HLA-DPA1	6.79533	5.88373	17.8121	4.11263e-13	2.11752e-11	18.7856
FNDC4	-1.33291	5.10432	-16.3649	1.8088e-12	7.27768e-11	18.7829
MICB	2.18058	5.06654	16.318	1.90131e-12	7.56852e-11	18.7825
LSS	-0.955981	6.81253	-16.5873	1.43008e-12	5.99096e-11	18.7755
CEP120	1.03073	6.55269	16.5385	1.50531e-12	6.21207e-11	18.7734
INAFM2	-0.91971	5.85671	-16.4703	1.61762e-12	6.61363e-11	18.7667
RAB23	0.952707	6.43656	16.4924	1.58028e-12	6.47297e-11	18.7485
ST6GALNAC6	-1.09754	5.77549	-16.4221	1.70223e-12	6.90828e-11	18.7466
CRELD1	-1.94591	5.54581	-16.3644	1.80976e-12	7.27768e-11	18.7339
RDH10	-1.03687	5.75551	-16.4332	1.68227e-12	6.8399e-11	18.728
CD200	-2.30278	4.23164	-16.2901	1.95884e-12	7.74992e-11	18.7265
SLIT3	-1.49385	4.92315	-16.3173	1.90269e-12	7.56852e-11	18.7181
SATB1	-1.63189	5.54409	-16.3331	1.87104e-12	7.48315e-11	18.6859
BCKDHB	-1.02633	5.58876	-16.34	1.85726e-12	7.44154e-11	18.6809
PI15	-2.51836	5.35322	-16.2038	2.14808e-12	8.44687e-11	18.6584
S100B	-2.33329	4.78771	-16.1687	2.23053e-12	8.66917e-11	18.622
P3H3	-1.5169	5.55175	-16.238	2.07085e-12	8.16374e-11	18.6081
IQCB1	1.18184	5.65881	16.2445	2.05651e-12	8.12174e-11	18.6039
CASP1	1.18314	5.65557	16.2029	2.15034e-12	8.44687e-11	18.5913
ZNF486	1.22715	5.27222	16.196	2.16627e-12	8.49433e-11	18.5888
ZMYM3	-0.757299	6.73829	-16.3806	1.77884e-12	7.19272e-11	18.5705
AKR7A2	-1.36579	5.38261	-16.1924	2.17458e-12	8.51176e-11	18.5678
TAPBPL	1.56902	5.08164	16.0983	2.40614e-12	9.28619e-11	18.5496
FAM83G	1.21049	6.79017	16.3468	1.84388e-12	7.40139e-11	18.5408
MFGE8	-0.870536	6.4207	-16.2945	1.94949e-12	7.7268e-11	18.5178
PID1	1.736	4.98022	16.0645	2.49552e-12	9.54753e-11	18.5136
SLC16A4	-1.22037	5.14577	-16.1128	2.36886e-12	9.15833e-11	18.4974
NTRK3	-2.86157	4.83355	-16.0477	2.54126e-12	9.68887e-11	18.4821
MAN2B1	-0.867854	7.09549	-16.3282	1.88081e-12	7.50859e-11	18.4742
HLA-A	0.946429	9.18257	16.4429	1.66519e-12	6.79553e-11	18.4541
MMP17	-2.57217	3.88606	-16.0766	2.46303e-12	9.46416e-11	18.4414
FOSL2	-0.775847	8.49033	-16.4064	1.73075e-12	7.01115e-11	18.4303
NGFR	2.48053	5.35171	15.9825	2.72712e-12	1.02907e-10	18.4192
DOCK1	-0.743938	7.36516	-16.3064	1.92506e-12	7.64372e-11	18.4074
RND2	-2.89248	3.63033	-16.0759	2.46514e-12	9.46416e-11	18.4049
CFI	-1.41499	6.45253	-16.1854	2.19089e-12	8.53014e-11	18.3961
AP1AR	1.73664	5.17666	15.945	2.84055e-12	1.06277e-10	18.3688
ARSF	-5.35721	3.38337	-16.5949	1.41871e-12	5.95506e-11	18.3535
TRIM14	0.975917	6.9871	16.1622	2.24623e-12	8.71483e-11	18.3415
TFAP2A	3.03032	4.07403	16.1899	2.18045e-12	8.51962e-11	18.3089
JUNB	-1.27919	6.72407	-16.0962	2.41149e-12	9.29057e-11	18.2996
ZNF90	1.81233	4.69765	15.86	3.11621e-12	1.16e-10	18.293
ZNF844	1.46796	6.14971	15.9673	2.77266e-12	1.04133e-10	18.2653
CAPN1	-0.760083	7.03565	-16.1225	2.34433e-12	9.07944e-11	18.2479
B3GNT5	-0.919289	5.79571	-15.9669	2.77379e-12	1.04133e-10	18.2448
C4A	2.19169	5.70384	15.8275	3.22898e-12	1.19592e-10	18.242
NKAIN3	-2.49136	6.37964	-16.0155	2.6313e-12	1.0001e-10	18.2284
ASIC1	-2.41681	4.04822	-15.7895	3.36616e-12	1.23428e-10	18.214
PTPRR	-1.54614	4.48485	-15.7801	3.40107e-12	1.24294e-10	18.206
ZDHHC12	-1.34747	5.1398	-15.7912	3.36014e-12	1.23428e-10	18.1732
PSMB10	1.25056	5.81795	15.8178	3.26364e-12	1.2047e-10	18.1463
TRAK1	-0.834451	6.87913	-16.0152	2.63219e-12	1.0001e-10	18.1394
TNFAIP3	1.52729	5.99142	15.7907	3.36164e-12	1.23428e-10	18.123
FSD1L	1.66325	5.00193	15.7033	3.70083e-12	1.3326e-10	18.1036
JUN	-1.14048	8.03303	-16.0669	2.48905e-12	9.53934e-11	18.1032
INF2	-0.809317	7.03936	-15.9704	2.76327e-12	1.04093e-10	18.0773
PCDHB14	-1.43359	5.03517	-15.7077	3.68287e-12	1.3283e-10	18.0661
B3GLCT	-1.11869	5.32765	-15.7549	3.49637e-12	1.26935e-10	18.0637
SOX2-OT	-1.30515	7.53471	-15.9831	2.72553e-12	1.02907e-10	18.0447
FADS1	-0.819332	6.99506	-15.9432	2.84616e-12	1.06307e-10	18.0396
PDE1C	-1.01446	8.46099	-16.0615	2.50367e-12	9.56211e-11	18.034
FAM13A	1.36776	5.50305	15.6938	3.73976e-12	1.34005e-10	18.0322
ATPSCKMT	-1.33207	4.43639	-15.6218	4.04943e-12	1.43931e-10	18.0318
SCRG1	-2.1832	4.21539	-15.6023	4.1375e-12	1.46589e-10	18.0133
VIT	-1.69231	4.93121	-15.6071	4.11552e-12	1.46045e-10	17.991
PCDHGC5	-3.38603	2.78433	-16.0108	2.64486e-12	1.00318e-10	17.9907
PBX1	-1.03113	7.67597	-15.9505	2.82351e-12	1.05819e-10	17.99
ABI3BP	-1.07848	8.21958	-15.9893	2.70706e-12	1.02501e-10	17.9841
CHPF2	-1.09082	7.63241	-15.922	2.91255e-12	1.08602e-10	17.975
ZCCHC24	-0.779911	6.61464	-15.8193	3.25797e-12	1.20463e-10	17.9417
BTG2	-2.27321	4.68377	-15.5251	4.50777e-12	1.56191e-10	17.9162
UAP1L1	1.0547	6.33732	15.7379	3.56255e-12	1.28913e-10	17.9159
SEMA7A	-1.25656	4.88991	-15.5517	4.37642e-12	1.53084e-10	17.8928
PMP22	-1.14135	6.8252	-15.7774	3.41136e-12	1.24464e-10	17.8803
SOCS2	-1.29412	4.77261	-15.4838	4.7202e-12	1.6253e-10	17.8652
SV2A	-0.816636	6.98563	-15.7731	3.42723e-12	1.24836e-10	17.8606
ROBO1	-0.828113	7.3385	-15.8111	3.28755e-12	1.2115e-10	17.8556
CALHM5	2.38224	4.46208	15.5073	4.59818e-12	1.59074e-10	17.8512
NHSL1	1.03734	6.52348	15.6977	3.72356e-12	1.3386e-10	17.8444
PLCB1	-0.917442	7.05328	-15.7689	3.44331e-12	1.25215e-10	17.8392
EDIL3	-1.01298	7.26347	-15.7812	3.39694e-12	1.24294e-10	17.8321
CD302	-1.38299	5.86283	-15.5871	4.208e-12	1.47897e-10	17.7963
POLR3C	0.953684	6.15643	15.5971	4.16164e-12	1.47164e-10	17.7931
POU3F2	-1.26353	6.83217	-15.6857	3.77308e-12	1.3498e-10	17.7886
CLIP3	-1.11257	6.4188	-15.6334	3.99755e-12	1.42317e-10	17.7743
BTD	-1.02392	5.71786	-15.5383	4.44216e-12	1.54892e-10	17.7722
SLC40A1	-2.09737	3.83125	-15.391	5.23611e-12	1.75629e-10	17.7558
RAI14	-0.747781	7.5088	-15.73	3.59363e-12	1.29824e-10	17.7531
GM2A	-0.870615	6.16267	-15.5913	4.18854e-12	1.47684e-10	17.7495
VIM	-0.948867	9.3156	-15.8331	3.20916e-12	1.19058e-10	17.7431
LIN54	1.24983	6.04497	15.5324	4.47133e-12	1.55418e-10	17.7418
ALPK1	1.05582	5.78266	15.4747	4.7685e-12	1.63937e-10	17.7337
BRD3OS	-0.874546	6.32097	-15.5839	4.22295e-12	1.48186e-10	17.7251
SCARB1	-1.1003	6.00605	-15.5327	4.47005e-12	1.55418e-10	17.7244
NFKBIB	1.00212	5.74962	15.4653	4.81844e-12	1.64882e-10	17.7194
ADARB1	-0.702131	7.277	-15.6786	3.80286e-12	1.35824e-10	17.7189
ENSG00000255330	2.6984	4.42724	15.4285	5.02091e-12	1.70487e-10	17.7172
GLUL	-0.876313	7.51699	-15.6939	3.73917e-12	1.34005e-10	17.7098
TUBA4A	-1.65225	4.99796	-15.3463	5.50572e-12	1.84112e-10	17.6922
LAMC1	-0.847107	8.41643	-15.7399	3.55446e-12	1.28832e-10	17.69
ADGRB2	-0.95379	6.3435	-15.5703	4.28712e-12	1.50199e-10	17.6872
ITGA11	-1.56338	5.96369	-15.4695	4.79636e-12	1.64638e-10	17.6634
FAM20C	-1.0516	7.93347	-15.6576	3.89225e-12	1.38792e-10	17.6443
CD9	-1.26221	6.06904	-15.4678	4.80526e-12	1.64687e-10	17.6401
ETNK2	-0.939509	5.70457	-15.4221	5.05717e-12	1.71454e-10	17.6393
ITPRIP	0.902103	7.26252	15.5959	4.1671e-12	1.47164e-10	17.635
GCNT2	-0.945973	5.89968	-15.4464	4.92134e-12	1.68142e-10	17.6157
SP140L	0.981472	6.0459	15.4116	5.11712e-12	1.72592e-10	17.6087
SLC1A1	-1.70568	4.03819	-15.2428	6.1867e-12	2.04096e-10	17.6051
SHC4	1.45376	5.56086	15.293	5.84617e-12	1.9461e-10	17.5949
TSPAN13	-1.58645	4.67672	-15.219	6.35574e-12	2.08092e-10	17.5852
ERBB2	-0.690125	6.9308	-15.5307	4.4802e-12	1.55481e-10	17.5779
BAIAP2-DT	-0.877865	5.99624	-15.4189	5.07536e-12	1.71543e-10	17.5673
AOC2	4.09492	3.47913	15.8551	3.13302e-12	1.16429e-10	17.5624
ITGB1BP1	-0.969524	6.01057	-15.3914	5.23421e-12	1.75629e-10	17.5489
ITGBL1	-1.95385	4.41155	-15.1795	6.64675e-12	2.15404e-10	17.5384
TRMT2B	-1.03651	5.24884	-15.2293	6.28204e-12	2.06932e-10	17.5119
PLD2	-1.16843	5.56337	-15.293	5.84593e-12	1.9461e-10	17.5115
MLEC	-1.01332	7.96101	-15.5399	4.4346e-12	1.54874e-10	17.496
HS3ST3A1	-0.71527	6.87592	-15.4355	4.98161e-12	1.69938e-10	17.4789
SLC38A1	1.05515	7.97308	15.5054	4.60815e-12	1.59169e-10	17.4695
ZC3HAV1	0.73982	7.94035	15.4868	4.70435e-12	1.62238e-10	17.4643
ARSD	-0.857024	6.59167	-15.3964	5.20462e-12	1.75106e-10	17.4588
ZNF217	-0.636463	7.26219	-15.4335	4.99315e-12	1.70021e-10	17.4394
JDP2	3.37724	4.03316	15.4107	5.12209e-12	1.72592e-10	17.4284
BEX2	2.35559	3.99491	15.1585	6.80758e-12	2.19647e-10	17.4264
TMEM94	-0.643539	7.39521	-15.4197	5.07068e-12	1.71543e-10	17.4115
ACP5	2.62974	4.95501	15.0736	7.49845e-12	2.35725e-10	17.4067
TRIM9	-1.20124	6.32645	-15.3037	5.77579e-12	1.9285e-10	17.4065
SCD5	-1.02367	6.10953	-15.2686	6.00944e-12	1.98844e-10	17.3848
CCN1	-1.08069	7.93534	-15.4323	4.9995e-12	1.70021e-10	17.3808
STMP1	-0.865378	6.04403	-15.2487	6.14616e-12	2.03063e-10	17.3696
DEPP1	-1.64007	6.08702	-15.2005	6.49045e-12	2.1127e-10	17.3326
LINC01551	-1.54035	4.61771	-15.0036	8.12321e-12	2.52841e-10	17.3312
GPRC5B	-1.56618	6.51854	-15.222	6.3343e-12	2.07722e-10	17.3089
AHDC1	-1.12546	6.13103	-15.1949	6.53154e-12	2.12294e-10	17.298
TUBB3	-1.30959	5.75338	-15.1293	7.03692e-12	2.26053e-10	17.2955
COL6A3	-2.40662	3.00195	-15.0817	7.42909e-12	2.34574e-10	17.2855
RHOQ	-0.690516	6.96617	-15.2787	5.94134e-12	1.97183e-10	17.2799
LSG1	0.848975	6.70739	15.2258	6.30713e-12	2.07139e-10	17.2763
DNAJC1	0.84606	5.8914	15.0986	7.28734e-12	2.31399e-10	17.2576
YARS1	0.83795	7.32793	15.2701	5.99936e-12	1.98809e-10	17.2553
EAF1	0.71148	6.68933	15.2178	6.36448e-12	2.08092e-10	17.2501
ISG15	2.38525	5.91993	14.9423	8.71529e-12	2.67119e-10	17.2456
PLIN3	-0.956565	6.10791	-15.1094	7.19784e-12	2.30148e-10	17.2205
PFKFB3	-0.817397	7.89989	-15.2825	5.91557e-12	1.96624e-10	17.2017
RNASEH2C	-1.16557	5.94536	-15.0562	7.64882e-12	2.39427e-10	17.1931
AGO1	-0.771078	6.72858	-15.1648	6.75843e-12	2.18701e-10	17.1697
TM7SF2	-2.33175	4.51497	-14.848	9.71571e-12	2.95317e-10	17.1663
TSPAN14	-0.687748	7.08653	-15.1833	6.61819e-12	2.14794e-10	17.1641
SLC22A17	-1.27524	5.47255	-14.9645	8.49593e-12	2.62587e-10	17.1609
WNK4	5.54443	2.83651	17.12	8.23675e-13	3.71953e-11	17.1606
TMEM65	-0.767869	6.41392	-15.1215	7.09958e-12	2.27403e-10	17.1601
RASSF4	-1.00967	6.31978	-15.101	7.26773e-12	2.31397e-10	17.1538
SNAPC1	1.12258	6.39765	15.0802	7.44194e-12	2.34618e-10	17.1403
ARPIN	-0.661023	6.73712	-15.1428	6.92978e-12	2.23262e-10	17.1396
GNG2	-1.1801	5.67567	-14.9825	8.3218e-12	2.57929e-10	17.1331
BATF2	4.673	4.46242	15.5898	4.19562e-12	1.47698e-10	17.0808
IL15	2.37446	4.02746	14.9442	8.69596e-12	2.6701e-10	17.0788
TNXB	3.70264	3.84666	14.9807	8.3394e-12	2.58111e-10	17.0636
NNT-AS1	0.743123	6.2238	14.9926	8.22613e-12	2.55323e-10	17.0615
EPB41L4B	2.92651	3.36526	15.2259	6.30668e-12	2.07139e-10	17.0597
SDK1	-1.02583	6.87778	-15.0816	7.42988e-12	2.34574e-10	17.0569
SLC35B2	-1.05936	6.37037	-15.0111	8.05375e-12	2.51033e-10	17.0498
TUBE1	1.99225	5.04639	14.7618	1.07372e-11	3.22365e-10	17.0495
NRIP1	-0.703394	7.08497	-15.093	7.33419e-12	2.32395e-10	17.0429
TRIM25	0.728855	7.86172	15.1223	7.09361e-12	2.27403e-10	17.0369
PTPRJ	-0.801628	7.75194	-15.1304	7.02793e-12	2.26053e-10	17.0336
ZNF503	-0.787318	6.6299	-15.019	7.98086e-12	2.49114e-10	17.0213
CDS2	-0.723183	7.06485	-15.0623	7.59521e-12	2.38088e-10	17.0183
GTPBP2	0.789057	6.94429	15.0198	7.97328e-12	2.49114e-10	17.0109
IL27RA	-2.28823	3.54649	-14.7676	1.06652e-11	3.20641e-10	17.0088
EEF1A1	-0.713967	9.40566	-15.2068	6.44454e-12	2.10086e-10	17.0026
SERPINE1	0.879544	8.07292	15.1043	7.24006e-12	2.30896e-10	16.9959
TXNDC16	-1.30419	4.64296	-14.7435	1.09678e-11	3.27947e-10	16.9897
COLEC12	3.19771	3.63495	15.1624	6.77723e-12	2.18988e-10	16.9884
VAT1L	-2.94124	2.96105	-15.0923	7.33978e-12	2.32395e-10	16.9864
TM4SF1	-1.41389	5.7226	-14.8393	9.81493e-12	2.97181e-10	16.9843
CEP135	0.94999	6.53471	14.961	8.53019e-12	2.63277e-10	16.9826
SELENBP1	-2.70164	3.0496	-14.839	9.81749e-12	2.97181e-10	16.9692
HEG1	-0.805068	8.02285	-15.0759	7.47881e-12	2.35444e-10	16.9475
LRP1	-1.19305	7.99945	-15.0676	7.5497e-12	2.36998e-10	16.9469
AKAP12	-0.774979	8.55155	-15.1084	7.20617e-12	2.30148e-10	16.9434
ADAMTS16	-6.16775	2.76987	-16.1875	2.18614e-12	8.52672e-11	16.9394
ANKRD1	3.13453	4.3169	14.751	1.08733e-11	3.25564e-10	16.9343
ITK	6.48798	3.76344	17.8148	4.10166e-13	2.11682e-11	16.9209
PTK7	-0.672244	7.48521	-14.9975	8.1802e-12	2.54255e-10	16.9089
POGLUT2	-1.29426	4.59605	-14.6519	1.22044e-11	3.59557e-10	16.9044
RAC3	-1.62393	4.19751	-14.6178	1.2702e-11	3.71482e-10	16.901
SERPING1	5.60096	5.42121	15.0999	7.27678e-12	2.31397e-10	16.8965
MTMR1	-0.687475	6.50717	-14.8904	9.25187e-12	2.82387e-10	16.8715
CADM4	-1.58155	5.11264	-14.6529	1.21902e-11	3.59557e-10	16.8469
GPM6A	-1.05869	7.48752	-14.9439	8.69961e-12	2.6701e-10	16.8435
FAM131B	-1.85875	3.73895	-14.5654	1.35068e-11	3.89085e-10	16.8388
H6PD	-0.812748	7.4772	-14.95	8.63802e-12	2.6586e-10	16.832
RTP4	3.92238	4.45369	14.956	8.57941e-12	2.64426e-10	16.8308
CTSF	-1.05546	6.11123	-14.7763	1.05573e-11	3.17829e-10	16.8232
USP18	1.51887	5.65591	14.5871	1.31664e-11	3.82782e-10	16.8029
NOVA2	-1.54924	5.63038	-14.6804	1.18048e-11	3.50125e-10	16.7837
KCNB1	-3.10818	3.90242	-14.5168	1.43016e-11	4.07716e-10	16.7828
THUMPD2	1.66618	5.14721	14.5599	1.35948e-11	3.91109e-10	16.7773
CYP19A1	-4.0583	2.81197	-15.3818	5.29079e-12	1.77193e-10	16.7745
ITFG1	-0.771378	7.02808	-14.8415	9.79002e-12	2.97166e-10	16.7627
FMNL2	-0.698743	7.42561	-14.8798	9.36586e-12	2.85471e-10	16.7626
EIF4E2	-0.831628	6.69235	-14.8104	1.01488e-11	3.06368e-10	16.7569
MAN1A2	-0.776078	7.74011	-14.8984	9.16663e-12	2.80562e-10	16.7523
FKBP9	-0.852249	7.31214	-14.8482	9.71445e-12	2.95317e-10	16.739
PRKCH	-1.26665	5.23229	-14.5813	1.32562e-11	3.83873e-10	16.7283
RALGDS	-0.955615	6.3485	-14.7201	1.12713e-11	3.35657e-10	16.7092
RRAGC	0.889068	6.69048	14.7567	1.08007e-11	3.23831e-10	16.7065
CYB5D2	-0.852126	5.91191	-14.6733	1.19031e-11	3.52564e-10	16.7051
KCND1	2.29103	2.91394	14.6246	1.26004e-11	3.69435e-10	16.6876
CITED2	-0.894146	6.4765	-14.7238	1.12226e-11	3.34657e-10	16.6807
DLG1	-0.811766	7.73551	-14.825	9.97833e-12	3.01636e-10	16.6679
PCMTD2	-0.834441	6.59823	-14.7239	1.12204e-11	3.34657e-10	16.6658
MED16	-0.967058	5.93754	-14.6172	1.27103e-11	3.71482e-10	16.6644
CTC1	-1.32794	5.29981	-14.5174	1.42912e-11	4.07716e-10	16.6511
SMAD6	1.18188	6.38121	14.6248	1.25979e-11	3.69435e-10	16.6494
MAPK3	-0.855997	5.77857	-14.5759	1.33408e-11	3.8531e-10	16.6235
PRRG4	1.46991	5.10736	14.4094	1.6238e-11	4.51944e-10	16.6185
TRIM26	0.802279	6.93339	14.6931	1.16307e-11	3.45425e-10	16.6162
TLE1	0.997571	6.42572	14.593	1.30754e-11	3.81142e-10	16.5992
ZNF678	1.60389	5.17861	14.4268	1.59072e-11	4.45421e-10	16.5986
FUT11	-0.918099	6.54161	-14.6665	1.1998e-11	3.54501e-10	16.5956
TMEM255A	-1.43812	5.07483	-14.443	1.56049e-11	4.38069e-10	16.5938
AVPI1	1.38566	4.60999	14.3384	1.76668e-11	4.83031e-10	16.5686
GIMAP2	1.97481	4.17972	14.364	1.71368e-11	4.71465e-10	16.5651
IFITM1	2.87852	5.61455	14.3248	1.7957e-11	4.89146e-10	16.5576
PXMP4	-1.04971	5.28232	-14.4554	1.53779e-11	4.34465e-10	16.5556
MAMDC2	-1.44437	5.36639	-14.4033	1.63552e-11	4.53862e-10	16.5486
ILDR2	-1.55929	4.65162	-14.3953	1.6512e-11	4.56557e-10	16.5468
APOL1	1.13913	7.42825	14.6663	1.20006e-11	3.54501e-10	16.5444
KLHL29	1.51985	5.27758	14.3676	1.70648e-11	4.7066e-10	16.5355
ZNF441	1.35988	5.63989	14.4127	1.6175e-11	4.51201e-10	16.5127
GRAMD4	-1.15041	5.55997	-14.4531	1.54184e-11	4.34496e-10	16.5116
TMT1B	-3.13633	3.24246	-14.4714	1.5089e-11	4.27399e-10	16.5031
INPP5F	-0.716655	6.58366	-14.5795	1.32849e-11	3.842e-10	16.4906
NCOA2	0.918097	7.437	14.6344	1.24562e-11	3.66485e-10	16.4896
ALDH1L2	2.44978	5.60192	14.3368	1.77017e-11	4.83387e-10	16.4819
SLC25A30	1.31108	5.55899	14.3534	1.73553e-11	4.75696e-10	16.4654
APMAP	-0.882233	6.90182	-14.5821	1.3244e-11	3.83873e-10	16.46
ANO8	-1.0814	5.65146	-14.396	1.64989e-11	4.56557e-10	16.4459
ZNF772	-1.3177	4.83352	-14.2832	1.88695e-11	5.08968e-10	16.4386
IFI6	1.98233	6.60574	14.3664	1.70888e-11	4.70731e-10	16.4315
NLGN2	-0.926629	7.09723	-14.5684	1.3459e-11	3.88216e-10	16.4276
MARCKS	-0.682675	7.62195	-14.5965	1.30227e-11	3.80106e-10	16.4097
USP36	0.788874	7.55441	14.5821	1.32445e-11	3.83873e-10	16.4051
EFHD1	-2.00275	2.93161	-14.2955	1.85953e-11	5.0342e-10	16.4051
PIGM	-0.91218	5.73998	-14.4092	1.62427e-11	4.51944e-10	16.4042
FAP	-2.09809	3.70064	-14.2037	2.07546e-11	5.51047e-10	16.4012
AZGP1	-1.74421	4.07181	-14.1865	2.11881e-11	5.59189e-10	16.3932
UBR2	0.713739	7.07957	14.5266	1.41376e-11	4.04087e-10	16.3917
CEBPB	0.74175	6.76996	14.4692	1.51292e-11	4.27987e-10	16.3814
PPARD	-0.72177	7.10268	-14.5334	1.40256e-11	4.01928e-10	16.381
RPL23	-0.820263	6.40997	-14.477	1.49897e-11	4.25131e-10	16.3748
COL6A1	-0.964906	8.47594	-14.6242	1.26067e-11	3.69435e-10	16.3681
CTNNAL1	-0.909198	6.43954	-14.4486	1.55023e-11	4.36301e-10	16.3608
ZNF618	1.43154	6.22914	14.3249	1.7954e-11	4.89146e-10	16.3587
PAG1	1.01091	6.45589	14.4024	1.63734e-11	4.53862e-10	16.3516
LAMA5	-0.84329	8.17659	-14.5872	1.31656e-11	3.82782e-10	16.3477
CTSC	0.892473	7.96513	14.5446	1.38415e-11	3.97687e-10	16.3439
EEF1G	-0.991639	6.68655	-14.4532	1.54178e-11	4.34496e-10	16.3249
VCPIP1	0.619541	7.1873	14.4836	1.48732e-11	4.22371e-10	16.3237
PIK3CB	-0.799643	6.52054	-14.4315	1.58177e-11	4.43478e-10	16.3166
ARHGEF6	-1.04557	6.68426	-14.4438	1.55892e-11	4.38069e-10	16.3103
YIPF2	-0.862932	6.19079	-14.3577	1.72671e-11	4.74458e-10	16.3095
PHKB	-0.687039	7.33636	-14.4984	1.46156e-11	4.1613e-10	16.3087
GAS5	0.753895	6.6114	14.4031	1.63594e-11	4.53862e-10	16.2983
DNM3	-2.2574	3.53613	-14.1044	2.33905e-11	6.08566e-10	16.2866
ACTR1B	-0.882299	5.89582	-14.3183	1.80962e-11	4.92328e-10	16.2839
PCIF1	-0.981142	5.32972	-14.2175	2.04144e-11	5.43323e-10	16.2803
PACSIN2	-0.707724	6.67443	-14.413	1.61695e-11	4.51201e-10	16.2781
GLG1	-0.774088	8.31969	-14.5372	1.39628e-11	4.00649e-10	16.2777
LRRC37B	1.49402	5.38993	14.1546	2.20183e-11	5.76269e-10	16.2477
ATP10A	4.23129	4.50186	14.6938	1.16222e-11	3.45425e-10	16.2284
DYRK3	1.10418	6.12592	14.2593	1.94177e-11	5.22476e-10	16.2122
JADE2	0.711286	7.75359	14.4233	1.59735e-11	4.46712e-10	16.2076
FGFR1	1.40704	6.06575	14.1438	2.2306e-11	5.82414e-10	16.1651
CMYA5	2.91432	3.55331	14.1781	2.14023e-11	5.64165e-10	16.1594
PCDHB16	-1.65879	4.43522	-14.0125	2.61424e-11	6.72229e-10	16.152
CPQ	-0.796735	6.32574	-14.255	1.95164e-11	5.24491e-10	16.1424
UACA	-0.681896	7.37971	-14.3555	1.73116e-11	4.75089e-10	16.1351
ENSA	-0.724354	6.7275	-14.2985	1.85288e-11	5.02239e-10	16.1317
BLMH	-0.865806	6.22465	-14.2312	2.00823e-11	5.37079e-10	16.1243
RAD50	0.702868	7.0397	14.306	1.83625e-11	4.98342e-10	16.1055
MAGI2-AS3	0.845499	6.62813	14.2522	1.9584e-11	5.25668e-10	16.1049
DOCK7	-0.744269	7.81974	-14.3722	1.69708e-11	4.68655e-10	16.1037
KCP	1.89035	4.37424	13.9432	2.84422e-11	7.2373e-10	16.1023
TXNL4B	1.01917	6.08951	14.1654	2.17315e-11	5.70116e-10	16.0956
LINC00667	-0.729869	6.53223	-14.2403	1.98629e-11	5.31858e-10	16.0869
PARP8	0.974564	6.09219	14.1326	2.26088e-11	5.8962e-10	16.069
LINC02693	1.23886	6.43341	14.1707	2.15941e-11	5.67864e-10	16.0571
DHX58	1.29525	5.85042	14.0147	2.60742e-11	6.71259e-10	16.0523
ST3GAL2	-0.619869	6.82608	-14.2234	2.02695e-11	5.40119e-10	16.0356
FLCN	0.92573	6.78775	14.1978	2.09032e-11	5.53377e-10	16.0168
ENSG00000291207	1.07695	5.1423	13.9414	2.85065e-11	7.2373e-10	16.0063
KDM4B	-0.761452	6.77108	-14.1972	2.09177e-11	5.53377e-10	16.001
ATXN1	-0.802116	7.13487	-14.2265	2.01963e-11	5.39473e-10	15.9942
CTSB	-0.830483	8.10239	-14.2894	1.87303e-11	5.05834e-10	15.99
ENO1	-0.751016	8.99252	-14.3412	1.76081e-11	4.82023e-10	15.9808
MKNK2	0.730791	7.662	14.2425	1.98108e-11	5.31107e-10	15.9798
THY1-AS1	-1.77077	3.94037	-13.8374	3.23749e-11	8.0798e-10	15.974
NF2	-0.696949	7.1617	-14.2145	2.04879e-11	5.44622e-10	15.9712
TPCN1	-0.822376	6.45315	-14.1462	2.22422e-11	5.81436e-10	15.971
WSB2	-0.831185	6.63788	-14.1601	2.1871e-11	5.73094e-10	15.9647
POU3F3	-1.92938	4.39647	-13.8393	3.22959e-11	8.0692e-10	15.9579
MYH10	-0.748882	7.56113	-14.2242	2.02519e-11	5.40119e-10	15.947
DENND11	-0.581081	7.21028	-14.1932	2.10191e-11	5.55392e-10	15.9453
SLC22A23	-0.759614	7.2382	-14.1696	2.16245e-11	5.67984e-10	15.9273
PCYOX1	-0.870855	7.59529	-14.2001	2.08438e-11	5.52751e-10	15.9188
PLEKHS1	-2.90092	3.67543	-13.8553	3.16704e-11	7.93994e-10	15.9113
PVT1	1.28208	5.78628	13.9423	2.84762e-11	7.2373e-10	15.9098
FRMD3	-1.13729	5.16748	-13.9131	2.95084e-11	7.47445e-10	15.9052
SFMBT2	1.26137	5.4053	13.863	3.13711e-11	7.89183e-10	15.8972
FAM162A	-0.948336	6.03164	-14.0299	2.55989e-11	6.61339e-10	15.8935
PSAP	-0.735791	9.22836	-14.2774	1.90009e-11	5.11887e-10	15.888
TRIM21	1.36536	5.62915	13.8581	3.15627e-11	7.92618e-10	15.8735
AKAP6	-1.11427	5.98911	-13.9774	2.72822e-11	7.00719e-10	15.8703
CIPC	-0.858295	5.48748	-13.9431	2.84482e-11	7.2373e-10	15.8651
ARHGAP29	-0.731835	7.82904	-14.1728	2.154e-11	5.67117e-10	15.8575
IGSF10	-3.23974	3.05936	-13.9437	2.84273e-11	7.2373e-10	15.8551
ARHGEF10	-1.15167	6.41698	-14.0367	2.53888e-11	6.56682e-10	15.8393
CA9	-1.23395	6.65699	-14.0421	2.52209e-11	6.53106e-10	15.8275
LGR5	-3.4423	2.51843	-14.2923	1.86665e-11	5.04729e-10	15.8275
NCKIPSD	-0.703817	6.13476	-13.9661	2.76627e-11	7.08017e-10	15.8066
PHLDA1	-0.741537	8.01777	-14.1259	2.27921e-11	5.93699e-10	15.7965
MITD1	0.932132	5.21068	13.7953	3.40898e-11	8.43139e-10	15.7889
KDELR3	-1.09461	5.46288	-13.8052	3.36797e-11	8.37379e-10	15.7772
MID1	-0.728313	6.84783	-14.0163	2.60238e-11	6.70746e-10	15.772
UPP1	0.887481	6.64929	13.9728	2.74366e-11	7.03866e-10	15.7672
RAB3IL1	2.84284	4.65005	13.673	3.96491e-11	9.62276e-10	15.7596
GCLC	0.828443	6.27715	13.928	2.8977e-11	7.34829e-10	15.7592
ITGA4	-1.02826	6.55154	-13.9668	2.7638e-11	7.08017e-10	15.7589
TPCN2	-1.20036	5.37638	-13.7907	3.42838e-11	8.46987e-10	15.7571
FDFT1	-0.887115	6.00298	-13.9053	2.97915e-11	7.52883e-10	15.757
ASS1	3.37907	4.44721	13.7139	3.76903e-11	9.19802e-10	15.7476
TMEM268	0.969556	6.14618	13.8804	3.07098e-11	7.73431e-10	15.7324
ADAMTSL1	-0.657674	7.7666	-14.0624	2.46103e-11	6.38796e-10	15.7279
BABAM2	-0.839198	5.40873	-13.7972	3.40137e-11	8.43139e-10	15.7241
STK40	-0.610769	6.69468	-13.9614	2.78213e-11	7.11251e-10	15.7148
HOXB9	1.20538	5.7357	13.7823	3.46397e-11	8.54821e-10	15.7143
ENSG00000260007	1.44464	4.63836	13.6459	4.10026e-11	9.90064e-10	15.7013
ADGRG1	-0.686412	7.71373	-14.0258	2.57265e-11	6.63858e-10	15.6969
CEACAM1	4.26467	4.99785	13.7691	3.52109e-11	8.66007e-10	15.6808
NT5DC2	-1.02466	5.94911	-13.8463	3.20212e-11	8.00965e-10	15.6807
MAGI2	-1.04863	5.44549	-13.8037	3.37429e-11	8.37379e-10	15.6749
TNIP1	-0.771748	7.19094	-13.9602	2.78609e-11	7.11437e-10	15.6561
EML3	-0.949867	6.07276	-13.8206	3.30486e-11	8.22929e-10	15.6437
H3-7	1.41358	4.58195	13.5777	4.46347e-11	1.06107e-09	15.6415
LURAP1L	1.09216	5.34085	13.6523	4.06796e-11	9.84035e-10	15.6375
CAMK1	-1.12146	4.83797	-13.6361	4.1504e-11	9.94155e-10	15.6329
HGSNAT	-0.876814	6.09941	-13.8333	3.25369e-11	8.11105e-10	15.6291
CD44	-0.876808	9.10359	-14.0639	2.45656e-11	6.38387e-10	15.6277
ZNF395	-0.804345	6.81358	-13.9078	2.96999e-11	7.51432e-10	15.6188
S100A10	-1.04869	5.13081	-13.6408	4.12621e-11	9.91594e-10	15.5939
PLP1	-6.1961	2.79705	-15.2076	6.43861e-12	2.10086e-10	15.5798
RTL3	-1.71447	3.86562	-13.5121	4.84434e-11	1.12968e-09	15.5746
ITM2C	-0.827794	6.98164	-13.8576	3.15796e-11	7.92618e-10	15.5499
NBEAL2	-1.29822	6.08929	-13.779	3.47831e-11	8.574e-10	15.5424
GGT7	-1.00257	5.84248	-13.7101	3.78699e-11	9.23162e-10	15.5324
MOSPD3	-1.20021	4.65336	-13.5188	4.80406e-11	1.12266e-09	15.5263
RASSF2	-1.90422	3.48686	-13.4724	5.09117e-11	1.17851e-09	15.5241
SRPX2	-1.35101	4.95446	-13.5648	4.53579e-11	1.07594e-09	15.5189
REEP3	-0.672172	6.66186	-13.8037	3.37412e-11	8.37379e-10	15.5117
SETDB2	1.65038	5.23438	13.5561	4.58542e-11	1.08377e-09	15.5067
CPEB1	1.33687	5.11975	13.5351	4.70689e-11	1.10464e-09	15.5037
SDC4	-0.703236	6.28497	-13.7538	3.58813e-11	8.81511e-10	15.4976
FAM13C	-1.06262	5.70217	-13.6425	4.1176e-11	9.91482e-10	15.4898
PTPRG	-1.06699	6.71736	-13.7962	3.40553e-11	8.43139e-10	15.4875
HLA-E	0.929677	8.687	13.8903	3.03429e-11	7.65065e-10	15.4617
PLCB4	2.11726	3.79636	13.4758	5.06959e-11	1.17475e-09	15.4459
LARP4	0.770905	7.0691	13.7715	3.51051e-11	8.64371e-10	15.4445
SMPD1	-0.808797	6.62228	-13.7341	3.67626e-11	8.99155e-10	15.4414
CERCAM	-0.822489	6.76943	-13.7466	3.61971e-11	8.8828e-10	15.4304
TXNDC15	-1.11543	6.2626	-13.6763	3.94859e-11	9.59372e-10	15.4274
CLSTN1	-0.724098	8.2722	-13.8513	3.18276e-11	7.97028e-10	15.4241
GORAB	0.925318	5.82209	13.5621	4.55102e-11	1.0784e-09	15.4069
LMTK2	0.698861	6.97661	13.7359	3.66825e-11	8.98191e-10	15.3975
PKD1P3	1.37846	6.27216	13.61	4.28751e-11	1.02477e-09	15.3956
METRN	-0.910435	6.62447	-13.6963	3.85217e-11	9.36978e-10	15.386
ABCA3	-1.21564	5.93177	-13.6386	4.13779e-11	9.92214e-10	15.3788
RASA3	-1.05475	5.42167	-13.5363	4.69987e-11	1.10417e-09	15.3776
FZD7	-0.920951	5.87024	-13.5703	4.50487e-11	1.06976e-09	15.3711
ENTPD4	-0.695284	6.87673	-13.709	3.79179e-11	9.2331e-10	15.3688
PHEX	-1.60137	4.25569	-13.3369	6.03924e-11	1.36639e-09	15.3414
SLC4A3	-1.24817	5.53651	-13.5065	4.87855e-11	1.13525e-09	15.3383
SPAG1	0.837134	5.98417	13.5555	4.58849e-11	1.08377e-09	15.337
APBA1	-1.08132	4.78072	-13.427	5.39006e-11	1.2419e-09	15.3338
TTYH1	-4.66518	2.83768	-13.7158	3.76013e-11	9.18647e-10	15.3257
GLIPR2	-0.846208	6.07001	-13.5885	4.40352e-11	1.04795e-09	15.3247
EPHA3	-0.832541	7.98945	-13.7386	3.65588e-11	8.96157e-10	15.3025
CD99	-0.885287	6.75083	-13.6418	4.12124e-11	9.91482e-10	15.3003
MMP7	-4.95982	2.15436	-14.4937	1.46972e-11	4.17911e-10	15.2961
FNBP4	0.584353	7.06236	13.6684	3.98747e-11	9.66686e-10	15.2904
C4orf3	-0.844114	6.36715	-13.607	4.30359e-11	1.0275e-09	15.2828
ADGRA3	-0.913058	5.88593	-13.5221	4.78398e-11	1.11972e-09	15.2781
KCNN4	-1.37661	5.05481	-13.3801	5.71859e-11	1.30727e-09	15.2732
GADD45A	0.968788	5.9461	13.4814	5.03401e-11	1.16896e-09	15.2727
CD2AP	0.798049	7.15701	13.639	4.1358e-11	9.92214e-10	15.271
HAS3	-2.01885	4.53348	-13.3014	6.317e-11	1.41999e-09	15.2689
TUBB2B	-0.945031	5.5392	-13.4653	5.13667e-11	1.18779e-09	15.266
CD74	7.91352	6.36122	13.9001	2.99805e-11	7.56792e-10	15.2572
EIF4EBP1	0.965655	5.2334	13.366	5.82103e-11	1.32656e-09	15.2562
MEF2C	-1.0679	6.39095	-13.5466	4.63966e-11	1.09235e-09	15.2365
APEH	-0.785588	6.53106	-13.5553	4.58954e-11	1.08377e-09	15.2278
PPP1R14C	-1.85967	4.11106	-13.2464	6.77392e-11	1.50785e-09	15.2248
POMT1	-0.652428	6.47291	-13.5511	4.61408e-11	1.08749e-09	15.2231
PPP1R15A	0.565242	7.65183	13.6422	4.11943e-11	9.91482e-10	15.2227
KCNQ5	2.7913	4.986	13.2056	7.13446e-11	1.57379e-09	15.1892
KLHL36	-0.82249	6.33047	-13.523	4.77863e-11	1.11972e-09	15.1786
TMEM168	-0.891814	5.74129	-13.4195	5.44119e-11	1.25034e-09	15.1731
PDIA4	-0.843059	8.1997	-13.6456	4.10187e-11	9.90064e-10	15.1583
ALG6	-1.52157	4.33234	-13.1962	7.22135e-11	1.59075e-09	15.1501
LTBP2	2.00416	3.56476	13.1957	7.22574e-11	1.59075e-09	15.1493
SOX9	-1.0028	7.67711	-13.5917	4.38612e-11	1.04494e-09	15.1351
STARD4	-1.04202	4.83766	-13.237	6.85531e-11	1.51966e-09	15.1317
POLQ	1.44042	5.69274	13.3044	6.29235e-11	1.41639e-09	15.1242
SH3D21	-1.94037	5.59721	-13.3133	6.22241e-11	1.40351e-09	15.1207
DBN1	-0.656261	6.55192	-13.4785	5.05275e-11	1.17208e-09	15.1137
KANK2	-0.625951	7.46082	-13.5547	4.59337e-11	1.08377e-09	15.1128
TMEM25	-0.972883	5.18161	-13.2484	6.7565e-11	1.50549e-09	15.111
TGM5	-2.22008	3.357	-13.1662	7.50253e-11	1.63534e-09	15.1078
KIF20A	-1.45303	5.83435	-13.3084	6.26098e-11	1.41077e-09	15.1062
ZNF703	-0.75083	6.12416	-13.4181	5.45081e-11	1.25125e-09	15.1047
WASHC2A	0.789742	7.06882	13.5138	4.83385e-11	1.12843e-09	15.1024
CAPS	-1.06462	7.27949	-13.5217	4.78638e-11	1.11972e-09	15.0988
PGK1	-0.831654	8.53635	-13.6177	4.24633e-11	1.01603e-09	15.0984
ROGDI	-1.15842	4.777	-13.2128	7.06965e-11	1.56106e-09	15.0935
PLA2G4C	1.61295	4.37904	13.1326	7.83281e-11	1.69289e-09	15.0931
SLC5A3	-0.928244	7.53952	-13.5448	4.65009e-11	1.09364e-09	15.0833
ELOVL6	-0.818939	6.25161	-13.4201	5.43736e-11	1.25034e-09	15.0819
HECTD2	1.06133	5.67132	13.2849	6.45018e-11	1.44454e-09	15.0723
MAFG	0.717241	7.3723	13.5078	4.87034e-11	1.13454e-09	15.0676
SEMA5B	-2.06263	3.99969	-13.1305	7.85388e-11	1.69391e-09	15.0616
LIFR	1.06222	6.10948	13.3309	6.08505e-11	1.37535e-09	15.0614
CERS4	-0.979006	5.40181	-13.2671	6.59748e-11	1.47304e-09	15.0528
IGF2BP3	1.51165	5.18882	13.1713	7.45386e-11	1.62796e-09	15.0497
BMPR1B	-0.94171	5.05587	-13.2384	6.84317e-11	1.51966e-09	15.0486
LINC01546	-2.29675	3.21772	-13.1146	8.0158e-11	1.71833e-09	15.0472
TBC1D4	1.36784	5.12081	13.1554	7.6076e-11	1.65497e-09	15.0411
CPED1	2.30667	4.53101	13.0808	8.37048e-11	1.78223e-09	15.0276
RALGAPA2	-1.062	6.77041	-13.4382	5.3151e-11	1.22777e-09	15.021
OGFOD3	-0.771173	6.66952	-13.4049	5.54239e-11	1.26962e-09	15.02
PPT2	-1.70111	4.46806	-13.0823	8.35434e-11	1.78051e-09	15.008
WNK3	2.08553	4.31892	13.0543	8.66145e-11	1.83355e-09	15
TLR6	-1.78943	3.23073	-13.063	8.56444e-11	1.81476e-09	14.9958
LINC00370	0.939651	5.63808	13.2518	6.72682e-11	1.50039e-09	14.9937
TP53INP2	-0.767689	6.38646	-13.356	5.89507e-11	1.34204e-09	14.9869
AKAP1	-0.667534	6.12094	-13.3399	6.01643e-11	1.36403e-09	14.9785
DIP2C	-0.866673	6.21377	-13.3432	5.99116e-11	1.36111e-09	14.964
COL12A1	-1.02877	8.37289	-13.4963	4.94114e-11	1.14861e-09	14.9536
LINC01411	-1.36053	4.32543	-13.049	8.72068e-11	1.84255e-09	14.9516
OTUD4	0.691167	7.22892	13.4023	5.5602e-11	1.27238e-09	14.9458
SPATA6	-1.46072	5.23556	-13.182	7.35343e-11	1.61392e-09	14.9442
DAPK1	-1.57184	4.70513	-13.0998	8.16863e-11	1.7443e-09	14.9415
ENSG00000268173	1.46594	6.27096	13.2256	6.95486e-11	1.5388e-09	14.9408
LINC00174	1.61192	5.48296	13.125	7.90951e-11	1.70217e-09	14.9393
SLC7A1	0.843354	7.60729	13.4266	5.39319e-11	1.2419e-09	14.9391
RRAGD	0.728666	6.57271	13.3451	5.97665e-11	1.35921e-09	14.932
PLPPR2	-0.962384	6.42563	-13.2933	6.38196e-11	1.43071e-09	14.9118
MSI2	-0.960738	7.88495	-13.4299	5.3703e-11	1.23922e-09	14.9079
PROSER1	1.03677	6.04592	13.2363	6.86147e-11	1.51966e-09	14.9032
WARS2-AS1	0.726109	6.54705	13.3	6.32769e-11	1.41999e-09	14.9028
LPCAT1	-0.882453	7.25111	-13.3734	5.76707e-11	1.31698e-09	14.8974
ABTB3	4.46479	3.38047	13.6554	4.05203e-11	9.8126e-10	14.8915
PHGDH	0.786979	7.48073	13.371	5.784e-11	1.31948e-09	14.8914
IL7	3.9675	2.94535	14.5273	1.41256e-11	4.04087e-10	14.8882
CSPG5	-2.82642	2.21522	-13.1937	7.24396e-11	1.59317e-09	14.8814
UBAP2	0.727727	6.43302	13.276	6.52332e-11	1.45944e-09	14.881
ZNF44	1.16264	5.9432	13.1793	7.37839e-11	1.61628e-09	14.8736
CAPN5	-0.688734	7.13412	-13.3409	6.00865e-11	1.36367e-09	14.8648
L3MBTL2-AS1	2.04163	4.88069	12.9545	9.85167e-11	2.04813e-09	14.8499
CRELD2	-1.21537	5.5457	-13.1291	7.86817e-11	1.69492e-09	14.8497
MFSD10	-0.921713	6.27004	-13.2233	6.976e-11	1.54193e-09	14.8431
ITGB1	-0.886606	8.36142	-13.4128	5.48709e-11	1.25826e-09	14.8409
DSTN	-0.857685	7.16171	-13.3194	6.17448e-11	1.39413e-09	14.8329
PDE4D	2.41031	5.54073	12.9839	9.48491e-11	1.98687e-09	14.8273
ERLIN2	-0.630908	6.5114	-13.2421	6.81109e-11	1.51459e-09	14.8001
PSMC3IP	1.10849	4.86112	12.9793	9.54137e-11	1.99302e-09	14.7942
IL17RC	-1.01812	5.93392	-13.1135	8.02649e-11	1.71895e-09	14.7766
CMTR2	0.935292	6.32609	13.1735	7.43332e-11	1.62508e-09	14.7718
GUCA1B	3.01577	2.68601	13.3369	6.0392e-11	1.36639e-09	14.7717
BRCA2	2.35114	5.70522	12.9756	9.58701e-11	1.99876e-09	14.7555
PMAIP1	0.811069	6.38733	13.1475	7.685e-11	1.66687e-09	14.7478
MYO18A	-0.693876	7.91552	-13.3008	6.32181e-11	1.41999e-09	14.744
IRX1	-1.12645	6.01913	-13.1303	7.85577e-11	1.69391e-09	14.7432
MGP	-1.76232	4.64928	-12.8868	1.0757e-10	2.21544e-09	14.7213
HAP1	-1.51392	5.73833	-13.0525	8.68058e-11	1.83583e-09	14.7202
SH3TC2	-1.95323	3.91546	-12.835	1.15077e-10	2.35245e-09	14.7189
XPOT	0.760972	7.85255	13.2686	6.58524e-11	1.47179e-09	14.7158
CHN1	-0.835747	6.32209	-13.1332	7.82686e-11	1.69289e-09	14.7119
ABCB4	-2.70379	2.17056	-13.123	7.92952e-11	1.70315e-09	14.6984
SNAI2	0.932747	5.78947	13.0042	9.23914e-11	1.94092e-09	14.6978
ORMDL3	-0.816186	6.06505	-13.0846	8.32964e-11	1.77696e-09	14.6942
CEBPZOS	-0.707628	6.37397	-13.1323	7.83566e-11	1.69289e-09	14.6858
PREX1	-0.873237	6.71527	-13.1655	7.50992e-11	1.63534e-09	14.6813
ENSG00000291124	1.07442	5.12206	12.9057	1.04961e-10	2.16982e-09	14.6757
ASB9	-2.3141	3.6199	-12.8102	1.18866e-10	2.4098e-09	14.6741
SYNPO	-0.937315	7.19597	-13.192	7.25955e-11	1.595e-09	14.6725
LAPTM4B	-0.843276	7.04208	-13.1812	7.36028e-11	1.61392e-09	14.6683
MAP3K14	-0.726984	6.79555	-13.1528	7.63223e-11	1.65706e-09	14.6474
VKORC1	-1.00675	5.55914	-12.9711	9.64283e-11	2.0085e-09	14.6458
ABCB9	-1.56532	4.67233	-12.8143	1.18233e-10	2.40456e-09	14.6366
ZHX3	-0.882365	6.09113	-13.0743	8.44143e-11	1.79214e-09	14.6353
DUSP16	-0.88647	6.25479	-13.0778	8.40316e-11	1.78746e-09	14.6273
CACHD1	2.15003	4.3766	12.7535	1.28033e-10	2.56731e-09	14.6071
ABI2	-0.633332	7.53343	-13.1755	7.41399e-11	1.62246e-09	14.603
GTDC1	-1.1563	5.15035	-12.8884	1.07348e-10	2.21293e-09	14.5996
COL17A1	1.9274	4.44374	12.7475	1.29041e-10	2.57812e-09	14.5965
QRICH2	1.8332	4.15442	12.7316	1.31763e-10	2.61592e-09	14.584
MCTP1	2.25002	3.90679	12.7353	1.3112e-10	2.61488e-09	14.5832
CMTM4	-1.16519	6.91109	-13.1235	7.92404e-11	1.70315e-09	14.5789
AOC3	5.26354	2.57032	14.055	2.48312e-11	6.4377e-10	14.5766
PLEKHA7	-1.96609	5.14622	-12.8681	1.10228e-10	2.26595e-09	14.5765
FIGN	-0.848716	6.71146	-13.0999	8.16808e-11	1.7443e-09	14.5718
FAIM2	-1.39748	4.43814	-12.7672	1.25755e-10	2.53331e-09	14.5674
FAM111A	0.835271	6.91666	13.0761	8.42153e-11	1.78964e-09	14.5594
VCL	-0.800712	8.0955	-13.1541	7.6202e-11	1.65608e-09	14.5237
PIGS	-0.853165	6.99855	-13.0675	8.51525e-11	1.80607e-09	14.5172
UGGT2	-0.744383	6.47364	-13.006	9.21692e-11	1.9381e-09	14.5029
NMRAL2P	3.56574	3.38229	12.9163	1.03521e-10	2.14206e-09	14.5003
MFSD2A	-1.18093	5.42174	-12.812	1.18598e-10	2.40657e-09	14.4904
PLCE1	-0.859283	6.82836	-13.0378	8.84707e-11	1.86567e-09	14.4897
RORB	4.18978	3.84913	13.137	7.7886e-11	1.68768e-09	14.4884
KCTD11	-0.799311	5.73835	-12.8851	1.07816e-10	2.21843e-09	14.4838
GALK1	-1.19693	4.79058	-12.7251	1.32889e-10	2.6359e-09	14.4829
ENPP5	-1.44764	4.14668	-12.6724	1.42448e-10	2.79207e-09	14.4779
MBTPS1	-0.622736	7.20205	-13.0386	8.83779e-11	1.8655e-09	14.4577
TCN1	-5.53299	1.99196	-14.7969	1.03084e-11	3.10762e-10	14.4502
THSD4	2.17533	5.22972	12.6863	1.39863e-10	2.75931e-09	14.4483
TYW5	1.01646	5.3642	12.7671	1.25763e-10	2.53331e-09	14.4425
PLSCR3	-0.830237	5.59306	-12.8359	1.14949e-10	2.35202e-09	14.4416
KCTD3	-0.619337	6.72137	-12.9785	9.55127e-11	1.99319e-09	14.43
GDAP1	1.0756	4.92915	12.6783	1.41337e-10	2.77777e-09	14.4282
ZNF724	2.08825	4.02478	12.612	1.54275e-10	2.9901e-09	14.4268
OPTN	0.663352	7.07595	12.9823	9.50397e-11	1.98897e-09	14.4215
SFRP4	-4.04236	2.26079	-13.2378	6.84771e-11	1.51966e-09	14.417
GRAMD2B	-0.892759	5.63865	-12.8077	1.19254e-10	2.41543e-09	14.4129
GALNT11	-0.653594	6.7742	-12.9794	9.53925e-11	1.99302e-09	14.4117
ARMH4	-3.17622	2.52944	-12.9396	1.00447e-10	2.08041e-09	14.3989
ERN1	1.58948	6.26466	12.8556	1.12034e-10	2.29879e-09	14.3963
MIR9-2HG	-1.01529	7.39684	-13.0108	9.16025e-11	1.92987e-09	14.393
QPCTL	-1.0776	5.08834	-12.6978	1.37761e-10	2.72273e-09	14.3909
GPR153	-1.44396	4.29709	-12.6075	1.55203e-10	3.00283e-09	14.3901
MRRF	0.682907	6.06022	12.8567	1.11868e-10	2.29751e-09	14.3789
CUBN	-1.70763	3.88254	-12.5686	1.63418e-10	3.13698e-09	14.3724
MAP1LC3A	-1.14806	4.95106	-12.6719	1.42536e-10	2.79207e-09	14.3698
DOCK9	0.792928	7.0521	12.9473	9.94497e-11	2.06557e-09	14.3685
GFPT1	0.723138	7.73957	13.0025	9.25922e-11	1.94329e-09	14.3658
SLC1A5	0.61516	7.5859	12.9841	9.48224e-11	1.98687e-09	14.3608
SPIDR	-0.58526	6.37506	-12.8948	1.06456e-10	2.1966e-09	14.358
AR	-0.749811	7.32934	-12.9682	9.67904e-11	2.01414e-09	14.3566
KLF4	2.76798	4.29221	12.6053	1.5564e-10	3.006e-09	14.3489
DIO2	2.30436	4.52017	12.5408	1.69563e-10	3.24081e-09	14.3362
PDK3	-0.761958	7.1697	-12.9457	9.96567e-11	2.06792e-09	14.3296
FZD4	-1.05529	6.05966	-12.8222	1.17028e-10	2.39012e-09	14.3284
PATL1	0.816841	7.48711	12.9444	9.98165e-11	2.06929e-09	14.3204
TRMT13	1.02016	5.29158	12.6769	1.41601e-10	2.77868e-09	14.3177
SPRY2	-0.826979	5.81487	-12.7558	1.2765e-10	2.56196e-09	14.3024
MAP3K4-AS1	-1.27004	4.95838	-12.6246	1.51722e-10	2.94842e-09	14.3012
NRM	-1.21873	4.85743	-12.6083	1.55029e-10	3.00208e-09	14.2973
TCTN1	-0.755831	6.14454	-12.8139	1.18304e-10	2.40456e-09	14.2893
IFITM10	0.970987	5.63378	12.7004	1.37284e-10	2.71573e-09	14.287
FBXW10B	2.99413	3.2829	12.6626	1.44288e-10	2.82387e-09	14.2826
BAZ1A	0.635869	6.65226	12.8458	1.13466e-10	2.32384e-09	14.2773
DRAM1	0.664689	6.34969	12.7996	1.20529e-10	2.43903e-09	14.2719
IL6R	-1.53503	3.92936	-12.5178	1.74826e-10	3.32697e-09	14.2608
PTPRD	-2.08145	3.95757	-12.4883	1.81838e-10	3.44258e-09	14.2361
SMYD3	-1.00593	4.8549	-12.5603	1.65224e-10	3.16337e-09	14.2347
TEF	-0.789433	5.97592	-12.7242	1.33054e-10	2.6368e-09	14.2175
TMCO3	-0.769059	6.68973	-12.8211	1.17192e-10	2.39125e-09	14.2155
TNFSF13B	5.74429	3.45419	14.3062	1.83595e-11	4.98342e-10	14.2092
BBS2	-0.730767	6.7001	-12.8179	1.17679e-10	2.39898e-09	14.2081
GALNT7	-0.679466	6.53844	-12.7903	1.22e-10	2.46426e-09	14.2024
VASH1	-1.98841	3.86511	-12.4356	1.95093e-10	3.64963e-09	14.1977
NLGN4X	-0.858549	6.34324	-12.7524	1.28226e-10	2.56883e-09	14.1943
SOCS1	3.50268	3.58988	12.7578	1.27313e-10	2.55752e-09	14.1853
MYBL1	0.84747	6.61313	12.7625	1.26527e-10	2.54404e-09	14.1782
ENSG00000262879	-0.774809	6.91418	-12.814	1.18286e-10	2.40456e-09	14.1714
CENPB	-0.679986	6.54012	-12.7497	1.28679e-10	2.57557e-09	14.1585
AP3B2	2.56703	3.92892	12.434	1.95523e-10	3.65458e-09	14.1574
MYL6	-0.988771	6.74821	-12.782	1.23333e-10	2.48891e-09	14.1545
GRAMD1A	-0.650796	6.4281	-12.7365	1.30927e-10	2.61343e-09	14.1513
EFEMP2	-0.970433	5.72418	-12.6272	1.51197e-10	2.9408e-09	14.1476
KIRREL3	-1.64841	4.51002	-12.4627	1.88162e-10	3.55011e-09	14.1416
GARS1	0.760333	7.35592	12.7986	1.20692e-10	2.44009e-09	14.1276
BICD1	-0.919523	7.45284	-12.8133	1.1839e-10	2.40456e-09	14.1221
CDR2	0.706867	6.09279	12.6618	1.44456e-10	2.82465e-09	14.1194
PRR11	-1.0423	6.65996	-12.7116	1.35272e-10	2.67834e-09	14.1191
DCLK1	-1.19223	6.61584	-12.7317	1.31742e-10	2.61592e-09	14.1181
DNAJB1	-0.633554	7.00827	-12.7637	1.26327e-10	2.54235e-09	14.1075
SNX7	-0.844915	6.146	-12.6543	1.45877e-10	2.84487e-09	14.0784
PRRT3	-2.16073	3.94426	-12.346	2.20033e-10	4.06212e-09	14.0769
IQCN	3.34867	2.25902	12.6228	1.52092e-10	2.953e-09	14.0753
PCK2	1.72503	5.92516	12.5383	1.70126e-10	3.24595e-09	14.0745
MBOAT2	-0.68865	6.38132	-12.6778	1.41429e-10	2.77777e-09	14.0677
LINC01145	1.02391	5.11873	12.4604	1.88737e-10	3.55791e-09	14.0658
FKBP10	-0.646409	7.26288	-12.7483	1.28904e-10	2.57773e-09	14.0598
ALDH7A1	-0.790941	6.55392	-12.6852	1.40058e-10	2.76069e-09	14.0534
TMEM130	2.89668	3.42524	12.5018	1.78593e-10	3.38697e-09	14.0379
SPOCD1	1.62852	4.38264	12.3207	2.2767e-10	4.1775e-09	14.0338
MAFB	4.88701	3.80102	13.6035	4.32231e-11	1.03085e-09	14.0273
CREBRF	0.873839	6.602	12.6497	1.46774e-10	2.85982e-09	14.0259
STK38L	0.777812	5.99607	12.577	1.61603e-10	3.10484e-09	14.0243
LOX	0.896164	6.06367	12.5304	1.71917e-10	3.27727e-09	14.0144
RPS6KA2	2.18961	5.64042	12.4363	1.94932e-10	3.64963e-09	14.0052
SERPINA1	-1.84158	3.8588	-12.2884	2.37821e-10	4.31702e-09	14.001
FSCN1	-0.896393	6.33826	-12.6028	1.56166e-10	3.01088e-09	13.9852
PAK6	-2.41993	3.33775	-12.2812	2.4016e-10	4.3523e-09	13.9836
ACO1	-0.847688	6.60936	-12.638	1.49067e-10	2.90194e-09	13.9793
ERMP1	-0.98729	6.02156	-12.5662	1.63924e-10	3.14313e-09	13.9723
CCN3	2.95884	2.92218	12.6584	1.45095e-10	2.83463e-09	13.9529
BEX1	2.19344	3.58899	12.2928	2.36409e-10	4.30913e-09	13.9332
ZCWPW1	1.85493	3.553	12.2417	2.53337e-10	4.54995e-09	13.9181
ZNF608	-0.804831	6.17309	-12.5386	1.70049e-10	3.24595e-09	13.9169
TXNDC5	-0.910527	7.59164	-12.656	1.4556e-10	2.84119e-09	13.9036
RAPGEF4	-2.18331	3.64514	-12.2133	2.63294e-10	4.70196e-09	13.8975
ZNHIT6	0.780433	5.83519	12.4702	1.86289e-10	3.5208e-09	13.8963
PIK3R3	1.07558	5.49694	12.3463	2.19947e-10	4.06212e-09	13.8934
CUEDC1	-0.668101	7.14854	-12.6194	1.52774e-10	2.96363e-09	13.8907
SMCHD1	0.701644	8.28501	12.6833	1.40418e-10	2.76285e-09	13.8841
MGLL	1.12455	6.29447	12.4935	1.80575e-10	3.4216e-09	13.8804
CA13	1.19338	4.90892	12.2546	2.48937e-10	4.47939e-09	13.8759
HRCT1	-1.48226	4.49177	-12.2544	2.49002e-10	4.47939e-09	13.8747
C2	3.73729	3.00887	13.0062	9.21511e-11	1.9381e-09	13.867
CCNG1	-0.782676	6.23866	-12.5117	1.76252e-10	3.35122e-09	13.8661
GAMT	-1.23882	4.93053	-12.2847	2.39013e-10	4.33509e-09	13.8636
IL13RA1	-0.635165	7.26326	-12.6053	1.5564e-10	3.006e-09	13.8622
TMOD1	-1.73656	4.6351	-12.2358	2.55371e-10	4.58275e-09	13.8576
ZNF213	0.94023	5.47111	12.3522	2.1822e-10	4.03771e-09	13.8537
POMGNT1	-0.769759	7.05784	-12.5782	1.61351e-10	3.10271e-09	13.8522
ADAR	0.670865	8.87168	12.6843	1.40227e-10	2.76155e-09	13.849
EHD2	-0.64661	7.29577	-12.6002	1.56697e-10	3.01848e-09	13.8481
TCF25	-0.65336	6.41951	-12.5091	1.76859e-10	3.35987e-09	13.8429
GCAT	-1.58848	4.09011	-12.1731	2.78067e-10	4.94574e-09	13.84
LINS1	1.09942	5.34146	12.3259	2.26074e-10	4.16206e-09	13.8325
SSTR2	4.60081	3.67051	12.7342	1.31322e-10	2.61488e-09	13.8322
RASGRP1	-1.77046	3.4776	-12.1678	2.80084e-10	4.97759e-09	13.831
TINCR	4.72224	2.73263	12.902	1.05473e-10	2.17837e-09	13.8134
FNDC3B	-0.629118	7.71894	-12.603	1.56129e-10	3.01088e-09	13.8133
PRRX1	0.898352	7.92698	12.5961	1.57564e-10	3.03253e-09	13.8086
ERRFI1	-0.636453	7.38483	-12.5658	1.64024e-10	3.14313e-09	13.7982
CNPY3	-0.68407	6.19251	-12.4505	1.91254e-10	3.60229e-09	13.796
ALKBH8	0.969035	5.33639	12.2933	2.36259e-10	4.30913e-09	13.7916
IL1R1	0.88072	6.07684	12.3835	2.0923e-10	3.90084e-09	13.7899
GJC1	-0.878838	6.41034	-12.4628	1.88133e-10	3.55011e-09	13.77
ENSG00000261578	4.19211	2.55596	13.1151	8.01072e-11	1.71833e-09	13.7652
C2CD3	1.06601	6.7644	12.4499	1.9142e-10	3.60233e-09	13.7437
VOPP1	-0.735642	7.45522	-12.5271	1.72681e-10	3.289e-09	13.7372
DYNC1I1	-1.13509	4.7574	-12.18	2.75469e-10	4.90348e-09	13.7306
ZNF121	1.00731	5.9149	12.3425	2.21092e-10	4.07716e-09	13.7258
PYGL	-0.637993	6.87579	-12.4765	1.8473e-10	3.49433e-09	13.7247
PRKD1	-0.769368	6.6514	-12.4405	1.93837e-10	3.63467e-09	13.7092
GLRX2	0.911192	5.60602	12.2896	2.37451e-10	4.31386e-09	13.7066
LINC01013	-1.4337	3.94943	-12.0778	3.16742e-10	5.52885e-09	13.6938
DDX55	0.774654	5.51248	12.2642	2.45742e-10	4.43886e-09	13.6848
MLKL	1.45814	4.86327	12.0775	3.16874e-10	5.52885e-09	13.668
AGAP1	-0.723071	6.88943	-12.44	1.93964e-10	3.63467e-09	13.6631
AGPAT4	-1.08646	5.70557	-12.2692	2.4409e-10	4.41626e-09	13.6446
SLC25A11	-0.766861	5.9463	-12.3062	2.32161e-10	4.25281e-09	13.6428
ITSN1	-0.753948	6.41161	-12.3729	2.12223e-10	3.94663e-09	13.6405
CD276	-0.726421	7.35386	-12.4455	1.92537e-10	3.61716e-09	13.6322
TMEM200C	0.74386	6.25087	12.3044	2.32725e-10	4.25961e-09	13.63
ISLR	-4.61746	1.95709	-12.8474	1.1324e-10	2.32136e-09	13.628
CPEB2	0.928289	5.77494	12.2228	2.59919e-10	4.64922e-09	13.6236
AVIL	2.6095	2.61387	12.2897	2.37419e-10	4.31386e-09	13.623
FUT8	-1.0059	6.05732	-12.3157	2.29225e-10	4.20251e-09	13.6222
KHDC4	0.785575	6.57314	12.3528	2.18031e-10	4.03761e-09	13.6167
H2AC6	0.862967	6.10062	12.2635	2.45975e-10	4.43943e-09	13.6139
KIAA0319L	-0.555659	7.52041	-12.4403	1.93874e-10	3.63467e-09	13.6116
SHC2	-1.74127	3.61225	-11.9991	3.52872e-10	6.06097e-09	13.6098
GRIK4	-1.9956	3.88071	-11.9962	3.54311e-10	6.07623e-09	13.6071
PCDHB10	-1.41376	4.73588	-12.0956	3.09123e-10	5.41937e-09	13.6001
NEMP1	0.829325	6.98685	12.3657	2.14276e-10	3.98146e-09	13.5854
CNN2	-0.627372	6.90962	-12.374	2.11899e-10	3.94394e-09	13.5822
ATP13A2	-0.596484	6.86969	-12.3632	2.15002e-10	3.99158e-09	13.5771
ZNF136	1.01854	5.28804	12.1402	2.90835e-10	5.13965e-09	13.5754
AGBL5	-0.66354	6.17061	-12.2934	2.36211e-10	4.30913e-09	13.5746
HMGA2	1.63387	5.05212	12.0331	3.36761e-10	5.82969e-09	13.5717
NIPSNAP1	-0.694632	6.02059	-12.266	2.45142e-10	4.43165e-09	13.5623
PRPF3	0.591723	6.63177	12.3243	2.26567e-10	4.16419e-09	13.5581
CNKSR3	-0.745518	5.89719	-12.2335	2.56173e-10	4.59339e-09	13.5552
EPHA5	1.0566	5.7662	12.1421	2.90061e-10	5.13007e-09	13.551
MTMR10	-0.655778	6.65636	-12.3347	2.23406e-10	4.11638e-09	13.5492
RALGPS2	0.711089	6.49508	12.2968	2.35121e-10	4.29633e-09	13.5454
JUND	-0.807997	6.71271	-12.3244	2.26535e-10	4.16419e-09	13.5454
TSC22D2	-0.577715	6.8334	-12.3458	2.20092e-10	4.06212e-09	13.5429
GLRB	-0.95543	4.96657	-12.0911	3.11006e-10	5.44805e-09	13.537
ZNF280B	1.30186	4.46838	11.992	3.56354e-10	6.10177e-09	13.536
AFAP1	-0.545906	8.00769	-12.4219	1.98716e-10	3.71111e-09	13.5328
KLHDC3	-0.827124	5.99793	-12.2271	2.58414e-10	4.62982e-09	13.5297
ATXN2L	0.620086	7.61028	12.3798	2.10265e-10	3.91683e-09	13.5282
CPD	-0.720435	8.59481	-12.4489	1.9166e-10	3.60376e-09	13.5267
CGNL1	-0.692941	6.56691	-12.2988	2.34509e-10	4.28869e-09	13.5228
ZZEF1	0.711627	7.94392	12.4025	2.0396e-10	3.80581e-09	13.5223
DNMT3A	-1.27282	5.47701	-12.1501	2.86945e-10	5.08722e-09	13.5178
TM9SF4	-0.536118	7.23578	-12.3538	2.17744e-10	4.03569e-09	13.5177
BCAR3	0.594587	6.33013	12.2561	2.48458e-10	4.47691e-09	13.5132
IRF1-AS1	2.07571	4.65046	11.9271	3.89732e-10	6.5863e-09	13.502
CTH	2.49048	4.30065	11.9156	3.96e-10	6.65648e-09	13.4983
MTCL3	2.9035	3.86215	11.9624	3.71182e-10	6.3164e-09	13.4928
THRB	-1.18594	4.77201	-12.0234	3.41262e-10	5.89372e-09	13.4872
RNF152	2.69596	3.29116	12.0058	3.49632e-10	6.03265e-09	13.4787
ARFGEF2	0.83076	7.36429	12.323	2.26973e-10	4.16817e-09	13.47
TLCD4	-0.947041	5.62283	-12.1453	2.888e-10	5.11188e-09	13.4683
DHRS2	2.57347	4.79728	11.8939	4.08084e-10	6.82835e-09	13.4648
SCNN1A	-3.76085	2.82889	-12.135	2.92901e-10	5.16786e-09	13.4469
FAM110B	1.66103	4.71688	11.9169	3.95295e-10	6.65479e-09	13.4461
ROM1	-1.41364	3.96771	-11.8727	4.20276e-10	6.98738e-09	13.4313
CRTAP	-0.718056	8.20777	-12.3567	2.16896e-10	4.02335e-09	13.4255
ENSG00000286473	-1.41651	5.53472	-12.0606	3.24284e-10	5.64029e-09	13.4154
PLXNB1	-1.04686	5.74804	-12.1213	2.98454e-10	5.25742e-09	13.4142
TGIF2	-1.05718	4.70072	-11.9478	3.78784e-10	6.42591e-09	13.4123
ARHGEF3	-0.826366	5.84294	-12.1507	2.86681e-10	5.08662e-09	13.412
FBXO39	3.74752	2.78301	12.5498	1.67533e-10	3.20479e-09	13.411
GLB1L	-1.21898	4.78317	-11.969	3.67832e-10	6.26423e-09	13.4068
SLC35E2B	-0.515326	7.51296	-12.2913	2.36876e-10	4.31053e-09	13.3991
IGFBP2	-0.859067	7.62007	-12.2921	2.36639e-10	4.30977e-09	13.3975
MYSM1	0.870853	6.74077	12.2235	2.59654e-10	4.64826e-09	13.3958
PDZRN3	-0.751102	6.79667	-12.2056	2.66053e-10	4.74353e-09	13.3753
ITGA5	-0.739286	7.21072	-12.2434	2.52737e-10	4.54288e-09	13.3752
BZW2	-0.928889	5.73425	-12.0962	3.08855e-10	5.41899e-09	13.3725
PTPRU	0.918086	5.73602	12.0505	3.28802e-10	5.69749e-09	13.3689
ABHD14A	-1.12347	4.62073	-11.9018	4.03662e-10	6.76936e-09	13.3675
WNT5A	0.936326	5.93284	12.0736	3.1854e-10	5.54914e-09	13.361
DNM1	-1.52621	5.96235	-12.0882	3.12242e-10	5.46535e-09	13.3509
FMR1	0.577592	7.12955	12.2083	2.65068e-10	4.7298e-09	13.3411
SLC1A4	1.16501	6.41548	12.1215	2.98347e-10	5.25742e-09	13.3392
ARSL	-1.21259	3.95585	-11.8202	4.52142e-10	7.44126e-09	13.3348
ZNF512B	-0.63079	7.30217	-12.221	2.60567e-10	4.65704e-09	13.3241
PPIC	-0.967878	5.33487	-11.9733	3.65676e-10	6.23716e-09	13.3143
TPST2	-1.02759	4.50281	-11.8685	4.22718e-10	7.01463e-09	13.3119
C3orf62	1.14896	4.83996	11.8724	4.20441e-10	6.98738e-09	13.3016
EMP2	-0.611079	6.11448	-12.0964	3.08753e-10	5.41899e-09	13.2959
ENHO	-2.30333	2.45209	-11.8773	4.17602e-10	6.95594e-09	13.2901
MYH3	2.31647	2.77928	11.8809	4.15499e-10	6.93137e-09	13.2877
ARAP2	3.30937	3.57403	11.881	4.1544e-10	6.93137e-09	13.2841
MROH6	2.9472	2.9943	11.8639	4.25467e-10	7.05495e-09	13.2777
SOAT1	0.601879	6.84676	12.1381	2.91658e-10	5.15005e-09	13.277
PLOD1	-0.769459	8.40809	-12.2564	2.48327e-10	4.47691e-09	13.2743
TSEN34	-0.818826	5.83101	-12.0048	3.50128e-10	6.03265e-09	13.2601
COLGALT1	-0.678544	7.64355	-12.1957	2.69677e-10	4.80427e-09	13.258
ALG12	-0.946479	4.998	-11.8703	4.21661e-10	7.00237e-09	13.253
TSPAN15	-1.05951	5.81907	-11.9939	3.55405e-10	6.09025e-09	13.2528
MAGI3	-0.628879	6.57949	-12.0992	3.07609e-10	5.40572e-09	13.2501
ADM	0.887518	6.38806	12.0565	3.26119e-10	5.66327e-09	13.2464
NHSL1-AS1	1.58922	3.80975	11.7317	5.11592e-10	8.33873e-09	13.2446
TUBB4A	-2.58657	3.18382	-11.8421	4.3856e-10	7.25022e-09	13.238
ANK1	-3.10325	2.32796	-11.855	4.30767e-10	7.13746e-09	13.2322
AMIGO1	-0.908403	5.42438	-11.9353	3.85381e-10	6.52778e-09	13.2162
LIF	-2.48522	4.1912	-11.7138	5.24642e-10	8.5262e-09	13.2114
SSH3	-0.97817	5.48146	-11.9218	3.92649e-10	6.6305e-09	13.2102
LRAT	-2.0963	3.57981	-11.7037	5.32139e-10	8.62896e-09	13.2068
CEP70	-0.753187	5.50506	-11.9198	3.93689e-10	6.63788e-09	13.2046
CEP85L	-0.781266	5.69821	-11.9811	3.6173e-10	6.1842e-09	13.1996
PANK2	0.661055	6.66265	12.075	3.17947e-10	5.5432e-09	13.1953
ZNF473	0.940823	5.76834	11.95	3.77636e-10	6.41632e-09	13.1848
ELOVL5	-0.872312	7.68603	-12.1472	2.88052e-10	5.10274e-09	13.1834
GGA2	-0.645838	6.47349	-12.0504	3.28865e-10	5.69749e-09	13.1796
SLC25A6	-0.780643	6.61009	-12.0566	3.26073e-10	5.66327e-09	13.1706
FNIP1	0.728353	6.83539	12.0792	3.16122e-10	5.5245e-09	13.1694
NLGN3	2.53366	2.62202	11.7729	4.82934e-10	7.91053e-09	13.1596
FIRRE	1.97463	3.47191	11.6644	5.62357e-10	9.03255e-09	13.1457
GAPDH	-0.995541	8.51709	-12.1563	2.84534e-10	5.05259e-09	13.1235
RAB26	-3.34172	2.87583	-11.7726	4.83168e-10	7.91053e-09	13.1204
RNPEP	-0.702223	6.49627	-12.0004	3.52242e-10	6.0596e-09	13.1122
AKNA	1.61128	6.13835	11.8943	4.07876e-10	6.82835e-09	13.1072
IFNGR2	-0.87837	5.80084	-11.9013	4.03944e-10	6.76936e-09	13.1039
SCN1B	-1.97889	3.09616	-11.6586	5.66951e-10	9.09309e-09	13.1018
ZNF436	-0.594043	7.21558	-12.0549	3.26845e-10	5.67141e-09	13.0981
MXD4	-0.788698	5.99024	-11.9343	3.85903e-10	6.5316e-09	13.0947
ZBTB21	0.769146	6.62676	11.9991	3.52867e-10	6.06097e-09	13.0872
MRPL33	-1.11723	4.84881	-11.765	4.88331e-10	7.97727e-09	13.086
PNMA8A	-0.665792	5.76803	-11.8803	4.15885e-10	6.93256e-09	13.079
CAVIN1	-0.616303	8.15917	-12.1097	3.03206e-10	5.3326e-09	13.0738
CILK1	-0.777132	6.55515	-11.9776	3.63497e-10	6.2096e-09	13.0729
BACE1	-0.549064	7.61315	-12.0634	3.23057e-10	5.62339e-09	13.0635
SYT12	-2.31171	3.44483	-11.6056	6.11e-10	9.65897e-09	13.0628
GPR35	3.07705	2.23281	12.0821	3.14891e-10	5.50735e-09	13.0627
MAGED1	-1.00851	7.24804	-12.0266	3.39805e-10	5.87316e-09	13.056
CYP1B1	-1.32179	4.21717	-11.6394	5.82464e-10	9.28781e-09	13.0541
DNHD1	1.71411	4.50764	11.6376	5.83957e-10	9.30489e-09	13.0472
PRICKLE2	-0.565157	7.05719	-12.0048	3.50126e-10	6.03265e-09	13.0467
DMBX1	2.63134	3.0237	11.8745	4.19243e-10	6.97799e-09	13.0451
ARHGEF39	-1.09192	4.90456	-11.6923	5.40673e-10	8.7288e-09	13.0329
ID4	0.761865	6.92066	11.9471	3.79106e-10	6.42642e-09	13.0149
PCCB	-0.70882	5.75206	-11.8343	4.43301e-10	7.31761e-09	13.0098
DCAF6	-0.58573	6.71452	-11.9488	3.78231e-10	6.42148e-09	12.9973
GPR162	-1.71431	3.87296	-11.564	6.47976e-10	1.01633e-08	12.9921
RRN3	0.835373	6.67993	11.9158	3.95896e-10	6.65648e-09	12.9818
LINC01119	-2.36037	2.89847	-11.592	6.22833e-10	9.83192e-09	12.9772
DENND2B	-0.589333	6.57921	-11.9149	3.96402e-10	6.65816e-09	12.9736
SEMA3A	-0.576022	7.68121	-11.9984	3.53224e-10	6.0623e-09	12.9716
ALK	-3.12038	2.70351	-11.5854	6.28637e-10	9.90226e-09	12.9688
IFI16	0.737996	7.59439	11.972	3.66299e-10	6.24295e-09	12.9625
ZNF138	0.908328	5.28391	11.6963	5.3764e-10	8.69145e-09	12.9574
TENM2	-0.827062	8.20403	-12.03	3.38198e-10	5.84997e-09	12.9554
TSPAN33	-0.865675	5.42475	-11.7604	4.91465e-10	8.01659e-09	12.9551
AFF3	1.96825	4.4726	11.5309	6.79147e-10	1.05378e-08	12.9495
TTLL7	-0.587128	6.87889	-11.9203	3.93424e-10	6.63788e-09	12.9405
PJA2	-0.660498	7.76628	-11.9836	3.60494e-10	6.16787e-09	12.9392
ERV3-1	-1.28395	4.83687	-11.6454	5.77582e-10	9.21663e-09	12.9333
APOL4	5.37781	3.378	12.6884	1.39469e-10	2.75402e-09	12.9329
SLC7A11	1.25761	7.80219	11.952	3.76555e-10	6.40289e-09	12.925
WWTR1	-0.791553	7.85542	-11.9751	3.6474e-10	6.22601e-09	12.9225
PLAAT4	1.10501	5.4475	11.6741	5.54716e-10	8.93588e-09	12.9205
EPB41L1	-0.666796	6.74579	-11.8906	4.09973e-10	6.85477e-09	12.9179
TSPAN8	-4.16004	1.85202	-12.2762	2.41765e-10	4.3778e-09	12.8974
ENSG00000287263	1.28003	4.26413	11.4947	7.15022e-10	1.10343e-08	12.897
GJD3	6.6626	3.64016	13.1701	7.46561e-11	1.62891e-09	12.8855
FAM3C	-0.827212	7.35418	-11.9181	3.94631e-10	6.64868e-09	12.8807
MARCHF9	-0.922604	5.46709	-11.6982	5.36219e-10	8.68234e-09	12.8762
MPST	-1.0169	4.61874	-11.5507	6.60322e-10	1.03202e-08	12.873
CDK6	-0.801831	7.6656	-11.9306	3.87855e-10	6.55959e-09	12.8695
LINC00938	-1.1821	3.84101	-11.4954	7.14322e-10	1.10312e-08	12.8646
MAPKAP1	-0.564795	7.02092	-11.8816	4.15102e-10	6.93137e-09	12.8604
SLC35F6	0.684531	6.82954	11.8347	4.43103e-10	7.31761e-09	12.857
TMEM45A	-0.61245	6.67966	-11.8325	4.44429e-10	7.32527e-09	12.8437
ZNF93	1.20094	4.85162	11.5677	6.44665e-10	1.01258e-08	12.8341
LDOC1	-0.904536	6.05248	-11.7609	4.91129e-10	8.01659e-09	12.8312
OCEL1	-0.953763	4.84601	-11.5464	6.64427e-10	1.03697e-08	12.8296
PRDX4	-0.808221	6.20853	-11.7777	4.7975e-10	7.86626e-09	12.8286
NECTIN1	-0.881624	5.58588	-11.6852	5.46125e-10	8.81036e-09	12.8221
ZNF202	1.0822	5.35834	11.6094	6.0768e-10	9.62029e-09	12.8216
TANC1	-0.603376	7.04759	-11.8518	4.32645e-10	7.16319e-09	12.8205
CD58	-0.822758	5.48311	-11.6718	5.56489e-10	8.95788e-09	12.8174
RCN2	-0.736597	6.70553	-11.8166	4.54386e-10	7.47262e-09	12.8083
MSX1	1.29985	5.16099	11.5271	6.82845e-10	1.05822e-08	12.8033
SCAP	-0.603735	7.0654	-11.8332	4.44009e-10	7.32383e-09	12.802
ATF6B	-0.616366	6.78043	-11.8094	4.5899e-10	7.54271e-09	12.799
ENSG00000291224	1.82282	3.67858	11.412	8.04664e-10	1.21752e-08	12.7988
SDHA	-0.64595	6.59466	-11.7836	4.75787e-10	7.81039e-09	12.7874
MESD	-0.624475	6.51575	-11.7691	4.85549e-10	7.93772e-09	12.7741
ALDH6A1	-0.96183	5.28646	-11.6071	6.09653e-10	9.64459e-09	12.7735
AVL9	0.727291	7.54614	11.8427	4.38186e-10	7.24948e-09	12.7667
PLD6	1.04932	5.10774	11.5429	6.67697e-10	1.03924e-08	12.757
SLTM	0.616533	7.46122	11.8287	4.46797e-10	7.3588e-09	12.7513
CYP2J2	2.37817	3.23997	11.4765	7.3379e-10	1.1253e-08	12.7513
DUSP10	0.870351	5.97145	11.6487	5.74901e-10	9.18716e-09	12.7511
ZFP41	0.697317	6.30786	11.7116	5.26242e-10	8.53961e-09	12.7487
NCR3LG1	3.39364	2.86593	11.4586	7.52754e-10	1.15118e-08	12.7274
BBS9	-1.00364	4.93751	-11.4874	7.22525e-10	1.11345e-08	12.7082
PRDM1	1.33239	5.17166	11.4656	7.45309e-10	1.14137e-08	12.7069
NRP2	-0.733977	9.46405	-11.9122	3.97899e-10	6.67821e-09	12.7062
HPS5	1.17544	5.99881	11.622	5.97018e-10	9.47874e-09	12.6985
SLC25A1	-0.743422	6.02507	-11.6461	5.7699e-10	9.21386e-09	12.6929
TSPAN31	-0.814712	5.31428	-11.5466	6.64195e-10	1.03697e-08	12.6918
NPAS2	1.76204	4.66245	11.3952	8.24249e-10	1.24326e-08	12.6888
ELK3	-0.685548	6.6754	-11.7312	5.12014e-10	8.33944e-09	12.6816
RAB15	-0.977683	4.95902	-11.4729	7.37598e-10	1.13035e-08	12.6762
MYLIP	1.3415	5.19329	11.4604	7.50861e-10	1.14908e-08	12.6718
INTS1	-0.594473	7.43208	-11.7699	4.85022e-10	7.935e-09	12.6698
IRX3	-1.29798	4.80308	-11.429	7.85285e-10	1.19101e-08	12.6682
RAB4A	-0.697427	5.96152	-11.6331	5.87706e-10	9.3511e-09	12.6628
USP15	0.637971	6.38217	11.663	5.63457e-10	9.04363e-09	12.6624
DNMT3B	-1.33411	3.69024	-11.3342	8.99731e-10	1.34059e-08	12.6603
GLT8D1	-0.604922	6.1831	-11.6545	5.70267e-10	9.13297e-09	12.6599
KCNJ2	1.82505	4.17599	11.3242	9.12774e-10	1.35636e-08	12.6568
LRIF1	1.04534	5.55304	11.5099	6.99702e-10	1.08206e-08	12.6512
CTXN1	-2.06748	4.22318	-11.3204	9.17725e-10	1.36096e-08	12.6407
TMEM209	0.60918	6.743	11.6975	5.36758e-10	8.68468e-09	12.6389
THAP10	1.17341	4.48225	11.3628	8.63518e-10	1.29363e-08	12.6375
TMED9	-0.924498	6.47928	-11.6663	5.60808e-10	9.01424e-09	12.6341
ACACA	-0.709594	7.82666	-11.7833	4.75988e-10	7.81039e-09	12.6277
SLC39A8	1.04096	4.88732	11.3863	8.34802e-10	1.25574e-08	12.624
SPIRE1	0.642053	7.33087	11.7224	5.18374e-10	8.43679e-09	12.6167
KRT81	0.688588	6.62973	11.667	5.60294e-10	9.01256e-09	12.616
NDRG3	-0.62888	6.38324	-11.6515	5.72683e-10	9.15835e-09	12.6155
TXK	2.72553	2.71466	11.6228	5.96281e-10	9.47385e-09	12.6151
SLAIN1	-0.841068	5.19344	-11.4811	7.29016e-10	1.12152e-08	12.6124
NNT	-0.546027	7.08894	-11.7122	5.25788e-10	8.53853e-09	12.6111
ELF1	0.744292	6.1134	11.5836	6.30309e-10	9.92152e-09	12.6084
UBTD2	-0.654158	5.94262	-11.5748	6.38194e-10	1.00313e-08	12.5908
NR1D1	0.653011	7.21596	11.682	5.48619e-10	8.84412e-09	12.5906
MLXIP	-0.611357	7.13334	-11.6992	5.35495e-10	8.67699e-09	12.5838
AQP1	-2.6152	1.76778	-11.4535	7.58259e-10	1.15638e-08	12.5698
RHBDD1	0.713147	6.29422	11.5816	6.3202e-10	9.94135e-09	12.5684
ACOX3	-1.024	4.94169	-11.3904	8.29975e-10	1.25104e-08	12.5625
ZSCAN20	1.05501	5.29015	11.4443	7.68329e-10	1.17093e-08	12.5625
SH3BP1	-0.997359	4.93613	-11.3713	8.53027e-10	1.2814e-08	12.5549
SLC9A8	0.97758	6.12315	11.5591	6.5256e-10	1.02134e-08	12.5546
NAT14	-0.980229	5.06368	-11.4017	8.16645e-10	1.23263e-08	12.5536
EFEMP1	-0.878096	7.82626	-11.7186	5.21086e-10	8.47467e-09	12.5527
PER3	-0.754158	6.76494	-11.6522	5.72056e-10	9.15497e-09	12.5476
NDNF	-2.61687	2.10186	-11.3388	8.93785e-10	1.33444e-08	12.5435
TMEM50B	-0.748144	5.94627	-11.5425	6.68043e-10	1.03924e-08	12.5401
C4B	2.16566	4.92395	11.2632	9.96688e-10	1.46037e-08	12.5272
S100A6	-0.838295	6.77122	-11.6149	6.02992e-10	9.55294e-09	12.5237
VPS26B	-0.572877	6.66367	-11.6171	6.01108e-10	9.52994e-09	12.5232
AIG1	-0.563354	6.15655	-11.5552	6.56121e-10	1.02619e-08	12.5175
GULP1	0.665463	6.81977	11.6034	6.12895e-10	9.68199e-09	12.5116
MSMO1	-0.902645	5.39598	-11.4349	7.78664e-10	1.18341e-08	12.5092
ARL6IP5	-0.787374	6.7927	-11.6185	5.99941e-10	9.51829e-09	12.5087
TMEM79	1.27669	4.78938	11.2909	9.57695e-10	1.41358e-08	12.5075
DGAT1	-0.832347	5.5745	-11.4363	7.77177e-10	1.18196e-08	12.5034
CSRP1	-0.720062	7.48099	-11.6556	5.69342e-10	9.1248e-09	12.4762
IFI30	1.28154	5.36713	11.3186	9.20163e-10	1.36346e-08	12.4709
RCAN3	-0.775291	6.26097	-11.5411	6.6936e-10	1.04025e-08	12.4582
TJP2	-1.06061	5.46073	-11.4064	8.11079e-10	1.22507e-08	12.4577
RIPK2	0.682107	6.2039	11.4861	7.23826e-10	1.11467e-08	12.4558
ZSCAN29	0.530179	6.77636	11.565	6.47107e-10	1.01569e-08	12.4457
TTYH3	-0.697957	7.62353	-11.6316	5.88986e-10	9.3647e-09	12.4444
FLYWCH1	0.799877	6.30676	11.4808	7.29289e-10	1.12152e-08	12.4328
SLC29A4	-1.57607	5.15174	-11.3366	8.96549e-10	1.33766e-08	12.4302
EZH2	0.555704	6.9668	11.5623	6.49548e-10	1.01807e-08	12.425
CRACD	2.43604	2.99318	11.1738	1.13464e-09	1.63211e-08	12.4196
IARS1	0.624154	8.1111	11.6352	5.86004e-10	9.33075e-09	12.4131
SRR	-0.690894	5.65425	-11.4117	8.04975e-10	1.21752e-08	12.3974
CREBL2	-0.574425	6.42374	-11.5016	7.08037e-10	1.09418e-08	12.3901
VXN	1.37095	4.40442	11.1595	1.15862e-09	1.66444e-08	12.3901
SNRPN	-0.603638	6.33351	-11.4772	7.33102e-10	1.1253e-08	12.3748
ENSG00000288640	2.76799	4.34103	11.1122	1.24133e-09	1.76599e-08	12.3722
VSTM2L	-1.23733	4.41735	-11.1975	1.09629e-09	1.58419e-08	12.3642
SDF4	-0.710465	7.30374	-11.5441	6.66587e-10	1.03887e-08	12.3504
IDH1	0.789807	6.74011	11.4942	7.15553e-10	1.10347e-08	12.3498
MAP3K4	-0.527948	7.19446	-11.5394	6.71001e-10	1.04206e-08	12.3477
FAAP100	-0.855971	6.38838	-11.4559	7.55723e-10	1.15331e-08	12.3467
SHFL	0.932724	6.30435	11.4072	8.10202e-10	1.22458e-08	12.346
HLA-DMB	6.50906	3.88556	12.5046	1.77935e-10	3.3774e-09	12.3427
DAPK2	-1.14611	4.92148	-11.256	1.00723e-09	1.47092e-08	12.3359
SLC22A15	1.31658	5.4828	11.2684	9.89317e-10	1.45218e-08	12.3265
EIF4B	-0.625224	7.65729	-11.5616	6.50245e-10	1.01844e-08	12.3253
FASN	-0.659979	8.2525	-11.5906	6.24052e-10	9.84412e-09	12.3248
LNX2	0.891263	5.24289	11.2582	1.00393e-09	1.46708e-08	12.3179
CACNG4	-1.85186	3.1779	-11.0734	1.31374e-09	1.8499e-08	12.3161
SYTL3	2.45312	3.07781	11.1805	1.1237e-09	1.6185e-08	12.3116
RIMOC1	0.680696	6.82178	11.4767	7.33654e-10	1.1253e-08	12.3056
YPEL1	-1.47524	3.47097	-11.0713	1.31787e-09	1.85334e-08	12.3043
ARRB2	-0.724905	5.68818	-11.3582	8.69131e-10	1.30116e-08	12.2989
DUSP1	-0.788818	6.72759	-11.4559	7.55674e-10	1.15331e-08	12.2985
ABCB7	-0.654985	5.49098	-11.317	9.22202e-10	1.36485e-08	12.293
CCND1	0.617939	7.91417	11.5456	6.65166e-10	1.03739e-08	12.2895
ZNF431	0.850121	5.70389	11.3342	8.99695e-10	1.34059e-08	12.2886
TMEFF2	-4.147	1.98224	-11.4341	7.796e-10	1.18401e-08	12.2858
COQ8A	-0.900501	5.58389	-11.3016	9.42939e-10	1.39431e-08	12.2852
UBE2N	-0.598918	6.0816	-11.3866	8.34437e-10	1.25574e-08	12.2803
GOLIM4	-0.828518	7.11253	-11.4776	7.32701e-10	1.1253e-08	12.2726
NDST2	-0.764485	5.52719	-11.2903	9.5841e-10	1.41369e-08	12.2666
WASHC2C	0.757902	6.6323	11.4332	7.80623e-10	1.18475e-08	12.2657
ENSG00000291072	1.03701	5.63873	11.2693	9.87991e-10	1.45149e-08	12.251
ZNF675	0.82609	4.98565	11.1876	1.11211e-09	1.60495e-08	12.2448
DELE1	-0.731759	5.90072	-11.3318	9.02751e-10	1.34345e-08	12.2441
SCML1	0.706885	6.06332	11.3403	8.91807e-10	1.33239e-08	12.2432
ARHGEF28	1.71991	5.09803	11.1424	1.18779e-09	1.6997e-08	12.2389
CSNK1E	-0.536263	6.95465	-11.4436	7.69038e-10	1.1712e-08	12.2375
B4GALT2	-0.606638	6.34528	-11.3868	8.34249e-10	1.25574e-08	12.2362
TMEM141	-1.01662	4.52011	-11.1001	1.26342e-09	1.79047e-08	12.2265
EPB41L4A	-0.936166	5.43041	-11.2603	1.00088e-09	1.4636e-08	12.2263
CYP27C1	-2.66079	1.3786	-11.4151	8.01132e-10	1.21337e-08	12.2257
MSANTD7	0.770758	5.6515	11.2721	9.83928e-10	1.44842e-08	12.2257
PWWP2B	1.19721	4.74323	11.1102	1.24497e-09	1.76889e-08	12.2239
CYP27A1	-0.719443	5.9491	-11.3236	9.13556e-10	1.35661e-08	12.2181
ZBED6	-0.762345	7.05224	-11.4401	7.7291e-10	1.17629e-08	12.202
TSPYL2	0.893654	5.86607	11.268	9.89776e-10	1.45218e-08	12.1927
TRABD2A	2.41447	3.07392	11.1005	1.2627e-09	1.79047e-08	12.1907
WHAMM	0.859862	5.79837	11.2616	9.9907e-10	1.46289e-08	12.1889
HSP90B1	-0.801928	8.57498	-11.5215	6.8831e-10	1.06594e-08	12.1883
ERICH3	-4.28505	1.11431	-11.6959	5.37965e-10	8.69145e-09	12.1861
HSPG2	-1.24704	7.09038	-11.418	7.97755e-10	1.20909e-08	12.1848
KIF9-AS1	1.29985	4.30188	11.0318	1.39641e-09	1.95011e-08	12.183
PADI2	-5.56289	2.15982	-11.5896	6.24981e-10	9.85172e-09	12.182
GUSBP11	1.47005	4.22779	11.0183	1.42441e-09	1.98293e-08	12.1675
ZNF267	0.814434	5.20841	11.1573	1.1622e-09	1.6685e-08	12.1616
ESF1	0.703087	6.26334	11.3269	9.09181e-10	1.35193e-08	12.1611
SUOX	-1.17443	4.24188	-11.0229	1.4148e-09	1.9708e-08	12.161
DUS4L-BCAP29	0.821073	6.21053	11.2988	9.46792e-10	1.39842e-08	12.16
TM7SF3	-0.574625	6.37969	-11.3318	9.02869e-10	1.34345e-08	12.1396
C5orf22	0.60587	6.22375	11.3013	9.43378e-10	1.39431e-08	12.1392
SYNM	-0.660436	8.06845	-11.4568	7.54714e-10	1.15331e-08	12.1365
FKBP1B	-1.9875	3.34886	-10.9374	1.60477e-09	2.20202e-08	12.1196
TMED4	-0.679811	7.1346	-11.3704	8.54075e-10	1.2821e-08	12.1122
MAGEF1	-0.662045	6.04787	-11.2707	9.86015e-10	1.44955e-08	12.1116
EEPD1	-1.07122	4.29332	-10.9761	1.51577e-09	2.09031e-08	12.1074
ALDH1A3	-0.527355	6.88206	-11.3574	8.70153e-10	1.3018e-08	12.1064
MGA	0.964613	7.24006	11.3696	8.55076e-10	1.28273e-08	12.1049
ABCA13	-1.34066	7.26358	-11.3755	8.47838e-10	1.27448e-08	12.1045
TTC12	-0.955984	4.76983	-11.0864	1.28896e-09	1.81966e-08	12.0971
CA11	-1.289	5.03806	-11.0876	1.2867e-09	1.81762e-08	12.096
EHBP1L1	1.96706	3.39445	10.9138	1.66185e-09	2.26904e-08	12.0852
SOX4	-0.599331	6.82528	-11.3219	9.15836e-10	1.35908e-08	12.0841
PCDH10	-2.01884	4.66926	-10.9817	1.50315e-09	2.0768e-08	12.0784
SUPV3L1	0.799419	6.01214	11.2045	1.08516e-09	1.57223e-08	12.075
CYP46A1	-1.88131	3.74313	-10.9274	1.62879e-09	2.22804e-08	12.0687
PARVA	-0.503172	7.24238	-11.3517	8.77287e-10	1.31159e-08	12.0602
LINC02604	1.38856	5.27975	11.058	1.3437e-09	1.88246e-08	12.0575
ZNF594	0.944501	5.47295	11.1306	1.20848e-09	1.72432e-08	12.0563
GYG2	-1.55973	3.26928	-10.8921	1.71615e-09	2.33017e-08	12.0511
RNF144A	1.27422	4.59632	10.9593	1.55366e-09	2.13721e-08	12.0456
PCF11	0.645385	6.99417	11.3182	9.20647e-10	1.36346e-08	12.0427
WDR54	-1.04828	5.32057	-11.0929	1.27688e-09	1.80792e-08	12.0326
LRIG3	-0.663709	6.33552	-11.2371	1.03512e-09	1.50966e-08	12.027
PLS1	-0.949306	4.82701	-11.0529	1.35392e-09	1.89557e-08	12.0177
LINC03072	-1.37074	4.36306	-10.9802	1.50664e-09	2.08032e-08	12.0169
GPR39	-0.867015	6.35568	-11.2284	1.04824e-09	1.52476e-08	12.0157
MTFR1L	-0.62903	6.12276	-11.2009	1.09085e-09	1.57944e-08	12.007
ZUP1	0.807058	4.96191	11.0139	1.43368e-09	1.99331e-08	12.0068
TPRG1	-1.84883	3.26291	-10.8562	1.81001e-09	2.43215e-08	12.0011
RECK	-0.785431	5.7024	-11.1398	1.19225e-09	1.70497e-08	12.0009
WDTC1	-0.476284	6.85272	-11.2714	9.84908e-10	1.44889e-08	11.9974
RPL39	-0.76889	5.56644	-11.1299	1.2096e-09	1.72432e-08	11.9881
FBXO21	-0.623684	6.298	-11.2295	1.04661e-09	1.52339e-08	11.9879
TAF9B	-0.698442	6.19626	-11.208	1.07969e-09	1.56534e-08	11.9866
KIAA0930	-0.708327	6.85295	-11.2633	9.96548e-10	1.46037e-08	11.9849
ABCB10	-0.875667	5.49522	-11.1089	1.24739e-09	1.77118e-08	11.983
UXS1	-0.641413	5.97954	-11.177	1.1295e-09	1.62578e-08	11.9782
FHL1	-0.628607	6.4349	-11.2276	1.04946e-09	1.52553e-08	11.9781
ENSG00000258634	1.0705	5.03924	10.9847	1.4967e-09	2.07048e-08	11.9745
THBS3	-0.940903	5.32076	-11.0738	1.31309e-09	1.8499e-08	11.9731
INSIG2	-0.812502	5.87981	-11.133	1.20415e-09	1.71976e-08	11.9526
ZNF681	1.32712	4.45531	10.8907	1.71968e-09	2.33353e-08	11.949
ROS1	-1.51928	3.68361	-10.8383	1.85889e-09	2.49024e-08	11.9407
EGFL7	-0.813792	5.62133	-11.0885	1.28498e-09	1.81636e-08	11.9376
PFKFB4	-0.631111	7.20626	-11.2611	9.99772e-10	1.46295e-08	11.9353
SFXN5	-0.744699	6.11956	-11.1477	1.17859e-09	1.68873e-08	11.9286
HAUS6	0.733163	7.12573	11.2419	1.02796e-09	1.50021e-08	11.9272
NUPR1	2.0314	4.07719	10.8087	1.94286e-09	2.58856e-08	11.9266
AMOT	-0.62962	6.85982	-11.2297	1.04625e-09	1.52339e-08	11.9249
H2AZ2	-0.579363	7.49979	-11.2769	9.77185e-10	1.44042e-08	11.9226
SNX16	1.10756	4.95421	10.9644	1.54204e-09	2.12254e-08	11.9213
AJUBA	1.05821	6.73814	11.1869	1.11333e-09	1.60566e-08	11.9176
ZFYVE26	0.697428	6.09899	11.1252	1.21788e-09	1.73487e-08	11.9168
ZDHHC12-DT	-1.75458	2.43456	-10.8548	1.81381e-09	2.43576e-08	11.9157
CNPPD1	-0.807059	6.23216	-11.1504	1.17397e-09	1.6832e-08	11.9122
BSDC1	-0.543549	7.06876	-11.2313	1.04385e-09	1.52139e-08	11.9096
BAMBI	-0.748215	5.55178	-11.0494	1.36082e-09	1.90282e-08	11.8972
PABPC1L	1.04299	5.24697	10.9732	1.52229e-09	2.09799e-08	11.8922
TECTA	1.34918	3.58091	10.789	2.00072e-09	2.66082e-08	11.8919
BROX	0.560178	6.6116	11.1691	1.14242e-09	1.64224e-08	11.8831
RORA	1.64695	4.15387	10.8025	1.96082e-09	2.61091e-08	11.8773
CEACAM19	1.5367	4.63031	10.8592	1.80217e-09	2.42457e-08	11.8696
DBNL	-0.552612	7.31329	-11.219	1.06258e-09	1.54358e-08	11.859
ENSG00000286548	4.26273	2.01002	12.1129	3.01872e-10	5.31339e-09	11.8556
LRPAP1	-0.541209	7.07188	-11.1893	1.10944e-09	1.60215e-08	11.841
GPAA1	-0.653867	7.06678	-11.1818	1.12157e-09	1.61649e-08	11.8377
TNS3	-0.631517	8.64551	-11.2764	9.77911e-10	1.44052e-08	11.8245
PCGF5	0.54968	7.7288	11.2091	1.0779e-09	1.56378e-08	11.8192
RSAD2	8.39948	5.21826	12.734	1.31355e-10	2.61488e-09	11.8184
ALMS1P1	3.4436	3.06879	10.9034	1.68776e-09	2.30013e-08	11.8181
IPO9	-0.481949	7.69653	-11.216	1.06731e-09	1.54943e-08	11.8157
C1QL4	-2.43281	2.60613	-10.779	2.03092e-09	2.69773e-08	11.8133
KIF13B	-0.630033	6.60692	-11.1299	1.2097e-09	1.72432e-08	11.8051
DDX3Y	-0.550939	6.80706	-11.1433	1.18629e-09	1.69866e-08	11.8029
RCL1	0.848534	4.838	10.8671	1.78097e-09	2.39898e-08	11.8007
ANTXR1	-0.546638	7.54346	-11.1993	1.09343e-09	1.5811e-08	11.7987
HDHD2	-0.854455	4.99092	-10.8932	1.71331e-09	2.32776e-08	11.7981
SYNGR3	-2.2881	3.37059	-10.714	2.23839e-09	2.92918e-08	11.7896
GALNT2	-0.663595	7.78337	-11.2003	1.09183e-09	1.57983e-08	11.7887
ZBTB11	0.799786	6.40001	11.091	1.28043e-09	1.81109e-08	11.7831
TRIB1	-0.79238	6.52109	-11.0673	1.32565e-09	1.85835e-08	11.7711
MXD1	0.92031	5.68472	10.9826	1.50127e-09	2.0755e-08	11.7705
FAM114A1	-0.732991	6.79469	-11.121	1.22537e-09	1.74441e-08	11.7704
APBA2	-0.617369	6.40405	-11.0775	1.30592e-09	1.84238e-08	11.7702
APOBEC3G	1.13255	5.65763	10.9142	1.66089e-09	2.26904e-08	11.7699
PIK3R2	-1.2301	6.20206	-11.0771	1.30673e-09	1.84238e-08	11.7677
TMEM154	0.773697	5.52769	10.9359	1.60836e-09	2.20556e-08	11.7631
S1PR1	1.4738	4.7662	10.7559	2.10219e-09	2.78235e-08	11.7531
THAP9-AS1	0.618219	6.04957	11.0046	1.45349e-09	2.01577e-08	11.7446
OFD1	-0.753976	6.37057	-11.0702	1.32003e-09	1.85402e-08	11.7439
IPMK	0.735981	5.91207	10.9883	1.4886e-09	2.06057e-08	11.7433
ENSG00000250993	-2.00234	2.31515	-10.7424	2.14506e-09	2.83058e-08	11.7408
ZDHHC11	3.03491	2.26493	10.9102	1.67079e-09	2.27914e-08	11.7393
GDPD5	-1.4317	4.18304	-10.716	2.2318e-09	2.92229e-08	11.7341
DALRD3	-0.922019	5.44511	-10.8948	1.70924e-09	2.32366e-08	11.7335
SRI	-0.677959	6.2242	-11.0411	1.37756e-09	1.92501e-08	11.7312
RAB6B	-1.17215	5.19833	-10.9022	1.69064e-09	2.30264e-08	11.7136
CUL7	-0.621763	6.68076	-11.0724	1.31577e-09	1.85158e-08	11.7126
NBN	0.652993	7.42495	11.1055	1.25351e-09	1.77872e-08	11.6891
CPT1C	-0.886024	5.62045	-10.91	1.67132e-09	2.27914e-08	11.6879
TMEM30A	-0.725924	7.82243	-11.1384	1.19473e-09	1.70741e-08	11.6871
EFCAB2	1.22157	4.19282	10.69	2.32051e-09	3.02051e-08	11.6863
SLC23A2	-0.713868	6.65735	-11.0703	1.31973e-09	1.85402e-08	11.6854
SLC27A1	-0.968707	6.467	-11.0269	1.40662e-09	1.96188e-08	11.6829
FGF13	0.748856	5.60751	10.8731	1.7652e-09	2.38795e-08	11.6801
TENT4B	0.547872	6.74602	11.0515	1.35668e-09	1.89824e-08	11.6789
LNCOC1	3.3398	2.52754	10.8883	1.72596e-09	2.34061e-08	11.6768
EXTL3	-0.564422	7.03708	-11.0684	1.3235e-09	1.85746e-08	11.6737
ZNF777	0.576596	6.58537	11.0275	1.4052e-09	1.96114e-08	11.6725
ENSG00000260604	-2.53003	1.78893	-10.7484	2.1258e-09	2.80685e-08	11.6669
PRLR	2.13625	4.89353	10.6908	2.31796e-09	3.01897e-08	11.6619
SNX21	-0.901624	5.21538	-10.8294	1.88366e-09	2.51729e-08	11.6582
WDR17	1.48649	4.51607	10.7308	2.18262e-09	2.87326e-08	11.6569
GASK1B-AS1	-2.15745	2.98021	-10.6354	2.51936e-09	3.2487e-08	11.6562
ZFAS1	0.692112	5.6619	10.8874	1.72814e-09	2.34212e-08	11.6539
PDXDC2P-NPIPB14P	1.04361	5.15196	10.7862	2.00922e-09	2.67052e-08	11.6397
GNPTAB	-0.760265	6.10481	-10.9659	1.53871e-09	2.11929e-08	11.6396
ZNF333	1.07358	5.6565	10.8707	1.77143e-09	2.39197e-08	11.6288
FCGRT	-0.865749	5.81116	-10.914	1.6614e-09	2.26904e-08	11.6278
KREMEN1	-0.845163	5.63288	-10.8856	1.73285e-09	2.34563e-08	11.6179
FMN2	-0.686947	6.3039	-10.9767	1.51427e-09	2.08954e-08	11.6151
PDIA6	-0.763811	7.88467	-11.0926	1.27737e-09	1.80792e-08	11.6085
EGF	-1.03517	5.1475	-10.7567	2.09973e-09	2.78075e-08	11.6003
TGM2	0.736747	7.27624	11.0247	1.41108e-09	1.96685e-08	11.5941
SLC16A6	4.85612	2.49102	11.3658	8.59721e-10	1.28882e-08	11.5913
L3MBTL4	0.860678	5.26802	10.7705	2.05684e-09	2.72723e-08	11.5851
KLF6	-0.794253	7.13112	-11.0092	1.44359e-09	2.0033e-08	11.5847
BISPR	1.92078	3.59148	10.5858	2.71562e-09	3.45919e-08	11.5782
CRAT	-0.475987	7.03891	-11.0119	1.43798e-09	1.99803e-08	11.5766
NFIL3	0.961769	5.64933	10.8097	1.93993e-09	2.58622e-08	11.5741
CCDC82	0.671651	6.43616	10.939	1.601e-09	2.1982e-08	11.5671
SCN8A	1.64657	4.95051	10.7096	2.25313e-09	2.94323e-08	11.565
PEG10	-0.798932	8.85285	-11.1103	1.24484e-09	1.76889e-08	11.5611
FTO	-0.655896	7.17784	-11.0112	1.43946e-09	1.99882e-08	11.5586
MAN1B1	-0.662534	7.37257	-11.014	1.43343e-09	1.99331e-08	11.549
TFPI	-0.769908	5.40061	-10.8179	1.91618e-09	2.55765e-08	11.543
CMTM8	-1.76657	3.2869	-10.5456	2.88654e-09	3.64322e-08	11.542
NME3	-1.62074	3.97571	-10.5547	2.84687e-09	3.60348e-08	11.5225
TET1	-1.35518	4.17854	-10.6151	2.59792e-09	3.33238e-08	11.5214
CARS1	0.586486	6.76575	10.9335	1.61404e-09	2.2106e-08	11.5165
SMCR8	0.635336	7.39735	10.9894	1.48629e-09	2.05866e-08	11.5149
B3GALT6	-0.75917	5.68189	-10.8099	1.93917e-09	2.58622e-08	11.5095
ENSG00000287560	-2.95114	2.37658	-10.5842	2.72219e-09	3.46374e-08	11.5063
XXYLT1	-0.848407	5.01414	-10.719	2.22164e-09	2.91072e-08	11.505
PRPS2	-0.598973	6.26964	-10.8987	1.6995e-09	2.31185e-08	11.503
SCRN2	-1.12611	5.07136	-10.6932	2.30953e-09	3.01154e-08	11.5028
ENSG00000279165	-2.55068	2.10622	-10.6402	2.50125e-09	3.23095e-08	11.5022
PCDHB7	-1.22246	4.49985	-10.6295	2.54192e-09	3.27198e-08	11.4997
CAPN3	1.93518	3.26462	10.5155	3.02137e-09	3.77956e-08	11.4966
PSMB8	0.782667	6.55755	10.8862	1.73113e-09	2.34475e-08	11.492
PALB2	0.934425	5.33891	10.7372	2.162e-09	2.85123e-08	11.4849
ZNF736	1.00573	5.14711	10.6865	2.33303e-09	3.035e-08	11.4808
ENSG00000291081	2.3078	2.93623	10.5438	2.89413e-09	3.65072e-08	11.4807
LRMDA	-1.45492	3.93836	-10.5482	2.87504e-09	3.63496e-08	11.48
MRI1	-1.13235	5.11602	-10.7011	2.28226e-09	2.97775e-08	11.4762
ARFRP1	-0.921167	5.37427	-10.7135	2.24003e-09	2.92959e-08	11.4722
FOCAD	-0.827835	6.21489	-10.8602	1.79938e-09	2.42229e-08	11.4688
CCDC9B	-0.677602	7.12208	-10.9487	1.57828e-09	2.16972e-08	11.4618
CYFIP2	-0.687742	6.79973	-10.9337	1.61363e-09	2.2106e-08	11.4584
ALDH18A1	-0.638659	7.26696	-10.9479	1.58008e-09	2.17084e-08	11.4544
SNRNP25	-1.06343	4.17808	-10.5474	2.87848e-09	3.63722e-08	11.4496
IL4R	1.28763	4.39232	10.5174	3.0126e-09	3.77616e-08	11.441
TMEM71	-1.63857	3.54747	-10.4729	3.22405e-09	3.97808e-08	11.4258
TNS1	2.43322	2.6864	10.6158	2.59526e-09	3.3315e-08	11.4205
ITGA1	1.41155	4.15856	10.4959	3.11323e-09	3.86514e-08	11.4139
RPP30	0.65425	5.6134	10.7248	2.20254e-09	2.89257e-08	11.408
UBE2L6	0.726173	6.62443	10.8366	1.86368e-09	2.49514e-08	11.4046
LAMB2	-0.557648	8.58237	-10.9948	1.47445e-09	2.04355e-08	11.4031
PFKL	-0.666341	7.53715	-10.9309	1.62038e-09	2.2179e-08	11.4002
DHRS13	-1.38601	4.447	-10.533	2.94209e-09	3.69851e-08	11.3996
TMEM161A	-0.83275	5.42849	-10.6914	2.31561e-09	3.01769e-08	11.3955
CSGALNACT2	0.648351	6.64404	10.8566	1.80894e-09	2.43215e-08	11.3919
SHMT2	0.596659	6.88273	10.8709	1.77096e-09	2.39197e-08	11.3915
CCDC150	2.05831	3.71382	10.4433	3.37331e-09	4.13822e-08	11.3888
SLC49A4	-0.739886	5.08895	-10.6567	2.44005e-09	3.16116e-08	11.387
NEURL3	3.32181	2.70724	10.871	1.77077e-09	2.39197e-08	11.3825
GRIA3	-3.24049	1.80839	-10.8691	1.77578e-09	2.39513e-08	11.3762
TMCO4	1.01102	5.31982	10.6146	2.60012e-09	3.33326e-08	11.3752
LMBR1	-0.540316	7.29336	-10.8996	1.69722e-09	2.31017e-08	11.3739
FZR1	-0.56419	6.75836	-10.8466	1.83619e-09	2.46282e-08	11.3681
TRDMT1	-1.07629	4.37575	-10.5234	2.9856e-09	3.74679e-08	11.3613
ATXN7	0.595925	6.83687	10.8438	1.84368e-09	2.47136e-08	11.3592
PSKH1	-0.575808	6.58131	-10.8315	1.87796e-09	2.5112e-08	11.3578
PRSS35	-1.69025	6.12044	-10.7116	2.24644e-09	2.93622e-08	11.3541
TPD52L1	-1.55118	3.53337	-10.4339	3.42206e-09	4.1849e-08	11.3518
NOL8	0.54007	6.72575	10.8289	1.88513e-09	2.51774e-08	11.338
PGBD5	2.83891	3.12317	10.5154	3.022e-09	3.77956e-08	11.3363
VPS37A	0.671592	6.32586	10.7717	2.05299e-09	2.72377e-08	11.3354
CA3	2.40162	2.09705	10.658	2.43505e-09	3.1584e-08	11.334
ZSCAN12	1.65097	3.98501	10.427	3.4584e-09	4.22465e-08	11.3322
CTDSP1	-0.574234	6.43656	-10.7984	1.97272e-09	2.62518e-08	11.3317
INO80D	1.12758	5.89971	10.7235	2.2069e-09	2.89657e-08	11.3315
TLE3	-0.631625	7.16629	-10.8689	1.77622e-09	2.39513e-08	11.3308
CACFD1	-1.35006	4.70518	-10.5139	3.02908e-09	3.78412e-08	11.3248
SAYSD1	-0.863108	5.20464	-10.6132	2.6056e-09	3.33835e-08	11.3227
NUDT17	2.26603	2.59535	10.4449	3.36519e-09	4.13602e-08	11.3202
KCNH2	-1.68467	2.53638	-10.412	3.53915e-09	4.30896e-08	11.3163
CEBPG	0.541438	7.34761	10.8516	1.82239e-09	2.44579e-08	11.3093
KCTD13	0.86166	5.06454	10.5552	2.84476e-09	3.60287e-08	11.3082
RAB11FIP3	-0.728733	6.19906	-10.7495	2.1225e-09	2.80416e-08	11.2981
SYT15-AS1	2.38092	2.34812	10.4893	3.14455e-09	3.89306e-08	11.2962
CSRNP2	0.75058	6.32136	10.7323	2.1778e-09	2.86862e-08	11.2933
SLC4A5	2.26279	2.42697	10.4429	3.37548e-09	4.13822e-08	11.2927
ADORA1	-1.7989	2.75611	-10.3808	3.71225e-09	4.48995e-08	11.2828
RGL1	-0.570806	6.36311	-10.7547	2.10604e-09	2.78576e-08	11.28
NT5C3A	0.705685	5.54862	10.6221	2.57062e-09	3.30313e-08	11.2744
KIAA0319	-2.13356	2.83874	-10.37	3.77433e-09	4.55005e-08	11.2726
UQCC2	0.876974	5.26221	10.5712	2.77647e-09	3.52042e-08	11.2631
RGS5	1.78923	4.37477	10.4066	3.56831e-09	4.33728e-08	11.2565
TRIM5	0.644502	5.82846	10.635	2.52088e-09	3.2487e-08	11.2543
GBP1P1	9.18341	4.19961	14.8952	9.20106e-12	2.81226e-10	11.2506
CIB2	-1.12168	4.16991	-10.4084	3.55871e-09	4.33039e-08	11.241
CCNF	-1.22539	4.46373	-10.4201	3.49523e-09	4.26491e-08	11.2389
SLC37A2	2.1742	3.2645	10.3494	3.89586e-09	4.67771e-08	11.2298
MAP7D2	2.87721	1.6304	10.5953	2.67692e-09	3.41582e-08	11.2267
PDLIM4	-0.597824	6.40392	-10.7229	2.20878e-09	2.89732e-08	11.2182
DGCR2	-0.465236	6.9751	-10.7699	2.05852e-09	2.72781e-08	11.2127
CXXC5	-0.580797	6.82067	-10.7529	2.11175e-09	2.79164e-08	11.2114
ARHGAP5-AS1	-1.87826	2.94011	-10.3314	4.00549e-09	4.79984e-08	11.2104
MAPK8IP2	2.04996	3.36486	10.334	3.98978e-09	4.78361e-08	11.2069
TKT	-0.604245	8.0613	-10.8345	1.86936e-09	2.50122e-08	11.2003
BTN3A2	0.76174	7.46002	10.7734	2.04787e-09	2.7186e-08	11.1959
TGIF1	0.743807	6.03351	10.6157	2.59572e-09	3.3315e-08	11.181
COX19	0.914778	5.46544	10.5426	2.89954e-09	3.65544e-08	11.1753
NDOR1	0.996758	5.79837	10.5768	2.75316e-09	3.4949e-08	11.1659
FEZ1	-0.54706	6.5108	-10.7037	2.27328e-09	2.96778e-08	11.1652
PTPRN2	-0.774342	5.7868	-10.6011	2.65364e-09	3.39004e-08	11.1416
GSX2	-2.62416	2.55586	-10.3832	3.69885e-09	4.47866e-08	11.1399
DAZAP1	0.528879	6.45356	10.6733	2.3795e-09	3.08998e-08	11.1384
CASP9	-0.876137	4.89176	-10.4427	3.37638e-09	4.13822e-08	11.1357
NR2F1	-0.932079	7.20274	-10.7323	2.17777e-09	2.86862e-08	11.1327
CCDC86	0.709617	5.80266	10.5784	2.74641e-09	3.48834e-08	11.1322
ERFE	2.28403	4.17024	10.2786	4.34566e-09	5.14038e-08	11.1316
TLE4	0.952981	5.12314	10.4145	3.52557e-09	4.29788e-08	11.1293
PAQR8	-0.990266	5.21203	-10.4908	3.13761e-09	3.88665e-08	11.1194
DUSP15	3.14717	2.92538	10.4939	3.12251e-09	3.87047e-08	11.1185
PHLDA3	-0.611648	5.90525	-10.6106	2.61551e-09	3.34911e-08	11.1164
NXPE3	-0.510423	7.27796	-10.7268	2.196e-09	2.88571e-08	11.1162
TNFAIP8L1	-1.09136	4.69792	-10.3744	3.74911e-09	4.52707e-08	11.114
PAPSS1	-0.630339	6.02495	-10.6035	2.6441e-09	3.37982e-08	11.1073
GTF2IRD1	0.665578	6.45918	10.6427	2.49206e-09	3.22097e-08	11.1052
FAM89B	-0.976954	4.83069	-10.4074	3.56373e-09	4.3341e-08	11.1008
FHL3	-0.771303	4.91115	-10.4378	3.40175e-09	4.16468e-08	11.0998
SLC38A2	0.699716	7.5733	10.7285	2.19039e-09	2.88004e-08	11.0959
KIAA1217	-0.770553	6.2214	-10.6366	2.51504e-09	3.24687e-08	11.0938
PHC3	0.570014	7.55727	10.7291	2.18818e-09	2.87886e-08	11.0935
TTC9C	0.721292	5.32188	10.4696	3.24062e-09	3.99628e-08	11.0918
AIRIM	0.880882	5.51903	10.5065	3.06317e-09	3.81589e-08	11.0869
FSD1	-1.00243	4.55541	-10.3542	3.86755e-09	4.65479e-08	11.0833
RPL7A	-0.733442	6.76793	-10.6753	2.37248e-09	3.08269e-08	11.0783
SPHK1	2.42624	4.79528	10.2936	4.24646e-09	5.03656e-08	11.0728
PRDM4	0.638091	6.77256	10.6568	2.43961e-09	3.16116e-08	11.0688
ZBED1	-0.673883	6.58244	-10.6324	2.53083e-09	3.25961e-08	11.0548
TSGA10	1.67393	2.92227	10.2187	4.76901e-09	5.54882e-08	11.0488
STK32A	1.15035	6.35914	10.5804	2.73787e-09	3.47949e-08	11.0483
LINC00941	1.40025	4.46138	10.3135	4.1175e-09	4.90738e-08	11.0461
SFXN1	-0.548497	6.91875	-10.6526	2.45485e-09	3.17661e-08	11.0347
ZC3H6	0.917834	5.83198	10.5386	2.91737e-09	3.66952e-08	11.0332
LRFN1	-1.34156	3.85991	-10.2632	4.45098e-09	5.24246e-08	11.0331
DGKA	-1.36358	4.02935	-10.2688	4.41212e-09	5.20503e-08	11.0317
SRXN1	0.655569	7.01938	10.6534	2.45189e-09	3.17464e-08	11.0313
SLC25A29	-1.35372	5.06876	-10.3821	3.7048e-09	4.4834e-08	11.0267
RAD54L2	0.628348	6.49551	10.6055	2.63596e-09	3.37137e-08	11.0245
ZNF442	2.64435	4.45562	10.2182	4.77234e-09	5.54909e-08	11.0203
TNIK	-0.770844	6.91464	-10.6353	2.52004e-09	3.2487e-08	11.0157
FICD	0.790781	5.08481	10.4053	3.57545e-09	4.34356e-08	11.0106
TMEM107	-1.02713	4.80837	-10.3724	3.76062e-09	4.53849e-08	11.0078
ENSG00000291078	0.986075	4.68254	10.3043	4.17652e-09	4.96162e-08	11.0062
CCDC137	0.535981	6.32611	10.5721	2.77255e-09	3.51749e-08	11.0059
SEPTIN8	-0.502781	7.09895	-10.6517	2.45839e-09	3.17932e-08	11.0047
CHPF	-0.606598	7.62419	-10.6755	2.37178e-09	3.08269e-08	11.0009
IGBP1	-0.69704	5.76992	-10.5111	3.04172e-09	3.79346e-08	10.9912
PEX2	-0.574223	5.95725	-10.5294	2.95818e-09	3.71661e-08	10.9899
CCDC167	-1.18633	3.34471	-10.1873	5.00743e-09	5.79563e-08	10.987
PRR7	-1.03787	4.66429	-10.3082	4.15186e-09	4.93764e-08	10.9868
LGALS1	-0.826086	5.78152	-10.4872	3.15473e-09	3.90347e-08	10.9836
ENSG00000279207	0.757611	5.74112	10.499	3.09852e-09	3.85339e-08	10.983
CDH5	-5.49183	2.10489	-10.626	2.55547e-09	3.28558e-08	10.9776
HMGCR	-0.660074	6.41495	-10.5574	2.83515e-09	3.59277e-08	10.9558
LNPK	-0.541056	6.95531	-10.608	2.62592e-09	3.36048e-08	10.9529
LINC00662	0.994213	6.32985	10.5171	3.01414e-09	3.77616e-08	10.9502
PLPP1	-0.66381	5.46196	-10.4274	3.45656e-09	4.22465e-08	10.9494
SECTM1	5.65194	2.87467	11.5139	6.95812e-10	1.0768e-08	10.9469
LINC01293	3.18253	1.61152	10.507	3.06099e-09	3.81533e-08	10.9398
PARP10	0.810764	7.32978	10.5863	2.71367e-09	3.45872e-08	10.9342
ODR4	0.587831	6.01369	10.4964	3.11058e-09	3.86403e-08	10.9319
RPL14	-0.55292	6.75407	-10.5842	2.72233e-09	3.46374e-08	10.929
SQLE	-0.665301	6.02977	-10.4976	3.10514e-09	3.85945e-08	10.9278
TCTA	-0.640119	6.02756	-10.4866	3.15759e-09	3.90481e-08	10.9264
MBTD1	-0.619777	6.01425	-10.502	3.08413e-09	3.83983e-08	10.918
PTPA	-0.57102	7.25322	-10.5956	2.67557e-09	3.41582e-08	10.9115
KIAA0408	3.27492	3.45065	10.1954	4.94453e-09	5.73185e-08	10.9101
NDUFAF5	0.995795	4.61799	10.2418	4.60062e-09	5.37276e-08	10.9094
STARD10	-0.991173	4.5858	-10.2563	4.49831e-09	5.2869e-08	10.9054
RPF2	0.808974	6.40063	10.5129	3.03331e-09	3.78511e-08	10.9044
GLB1	-0.577157	7.04942	-10.5822	2.7304e-09	3.472e-08	10.9043
TIMP2	-0.721426	8.45302	-10.664	2.41318e-09	3.13188e-08	10.8986
C5orf34	1.59635	4.49882	10.1925	4.9671e-09	5.75197e-08	10.8983
UST	-0.594069	6.46771	-10.529	2.96017e-09	3.717e-08	10.8969
DKK3	-0.632379	7.82931	-10.6267	2.55284e-09	3.28412e-08	10.8968
P3H1	-0.837668	6.43103	-10.5006	3.09067e-09	3.8458e-08	10.8961
DYNC2I1	-0.617225	6.26178	-10.5154	3.02199e-09	3.77956e-08	10.8951
RAB11FIP2	0.860628	6.43244	10.5134	3.03121e-09	3.78463e-08	10.8925
QARS1	-0.725146	6.76461	-10.5466	2.88218e-09	3.63981e-08	10.8872
SPMIP1	2.01146	3.63544	10.1107	5.64372e-09	6.43674e-08	10.868
PDE2A	3.44762	2.10467	10.7209	2.21529e-09	2.90413e-08	10.8655
RICTOR	0.650903	6.72334	10.5208	2.9974e-09	3.75946e-08	10.8622
SDF2L1	-1.21348	3.84659	-10.1229	5.53696e-09	6.33202e-08	10.858
MTFR2	1.33794	4.21071	10.1378	5.40897e-09	6.20497e-08	10.8553
KCTD12	-0.6544	7.04383	-10.5397	2.91244e-09	3.66744e-08	10.8484
B4GALNT4	-2.27533	2.77544	-10.0891	5.83739e-09	6.61381e-08	10.8466
ATRN	-0.548263	7.78861	-10.5932	2.68556e-09	3.42487e-08	10.8457
THSD7A	-1.63732	4.81653	-10.2306	4.68179e-09	5.46176e-08	10.8424
ACSBG1	-2.25552	3.28747	-10.0848	5.87687e-09	6.65512e-08	10.8418
EPHB4	-0.562085	6.58181	-10.495	3.11756e-09	3.86833e-08	10.8395
ZNF433	1.13401	4.95568	10.2493	4.54795e-09	5.33954e-08	10.8389
RAB9B	-1.5023	3.50965	-10.0922	5.80938e-09	6.58546e-08	10.8301
ALOXE3	5.77109	2.01835	11.5306	6.79504e-10	1.05378e-08	10.8238
BACH1	0.659962	6.6797	10.4939	3.12279e-09	3.87047e-08	10.8205
MOGS	-0.791978	6.5924	-10.4777	3.2007e-09	3.95369e-08	10.8183
KLF11	1.15598	5.22914	10.2619	4.45949e-09	5.24686e-08	10.8125
RAB40B	-1.26067	4.15764	-10.1483	5.32138e-09	6.11403e-08	10.8091
UBL3	-0.530634	6.28752	-10.4576	3.30061e-09	4.06344e-08	10.8078
TMOD2	-0.677382	7.23623	-10.5393	2.91405e-09	3.66744e-08	10.807
INTU	1.17977	4.28195	10.152	5.2907e-09	6.08196e-08	10.7992
PLIN1	2.67851	1.57997	10.3531	3.87413e-09	4.66016e-08	10.7983
CNST	0.747177	6.13634	10.395	3.63241e-09	4.40547e-08	10.7918
BRIP1	0.738223	5.80404	10.3779	3.72883e-09	4.50753e-08	10.7864
ABLIM1	-0.573494	7.65853	-10.5502	2.86635e-09	3.62605e-08	10.7789
SLC38A10	-0.534027	7.79824	-10.5402	2.91011e-09	3.66667e-08	10.7763
ANKRD29	3.03593	2.48366	10.3173	4.094e-09	4.88201e-08	10.7737
SDC2	-0.651006	6.56443	-10.4428	3.37589e-09	4.13822e-08	10.7728
FOXG1	-0.787281	6.3907	-10.426	3.46389e-09	4.22901e-08	10.7636
HLA-DOA	8.71206	3.73833	13.1051	8.11341e-11	1.73588e-09	10.7542
KIAA2013	-0.677838	7.08689	-10.4777	3.20055e-09	3.95369e-08	10.7529
CLCF1	-0.669756	5.62508	-10.3309	4.00867e-09	4.80104e-08	10.7442
SCAMP1	-0.503964	6.72607	-10.4504	3.33673e-09	4.10333e-08	10.7428
IGFBP6	-0.737831	5.32088	-10.262	4.45903e-09	5.24686e-08	10.7388
SGSH	-0.639362	6.29698	-10.4038	3.58386e-09	4.35138e-08	10.7364
FBLN7	-1.58336	2.59575	-10.0275	6.43065e-09	7.18986e-08	10.7339
NOP2	1.36826	5.6094	10.252	4.52887e-09	5.31998e-08	10.7281
NMB	-1.77107	3.23993	-10.0125	6.58514e-09	7.34025e-08	10.7275
CARD10	-1.45452	3.93713	-10.0581	6.12916e-09	6.90533e-08	10.7245
SASS6	0.873562	5.08147	10.1977	4.92724e-09	5.71783e-08	10.7125
USP25	0.642923	6.96901	10.4445	3.36718e-09	4.13615e-08	10.7122
CD320	-0.763805	6.0792	-10.3563	3.85513e-09	4.64238e-08	10.7091
FAM86B1	1.84522	3.38892	10.0002	6.7141e-09	7.46888e-08	10.7069
PSMG3-AS1	1.13157	5.34946	10.2233	4.73478e-09	5.51482e-08	10.7003
HSPA9	0.556002	8.21139	10.5145	3.02601e-09	3.78243e-08	10.6972
ENSG00000226824	1.65689	3.48708	9.99084	6.81355e-09	7.55663e-08	10.6906
EXOSC8	0.804654	5.25197	10.2103	4.83119e-09	5.61228e-08	10.69
CLSTN2	-1.8623	5.90511	-10.3093	4.14444e-09	4.93263e-08	10.6838
SYNGR1	-1.35928	4.57687	-10.1014	5.72677e-09	6.50855e-08	10.6817
SH3PXD2B	-0.527624	7.48533	-10.4601	3.28801e-09	4.05019e-08	10.67
GALNT6	-3.01803	1.22532	-10.2735	4.38057e-09	5.17058e-08	10.6691
IFT172	-0.554563	6.11622	-10.3517	3.88235e-09	4.66751e-08	10.6623
RAB5B	-0.494267	6.93321	-10.4134	3.53116e-09	4.30162e-08	10.6565
TBXAS1	-1.39213	3.50853	-9.96976	7.04428e-09	7.76584e-08	10.6549
PCDHB9	-1.01723	4.70426	-10.1328	5.45155e-09	6.25056e-08	10.6514
GALNT1	-0.678933	6.27805	-10.3501	3.8922e-09	4.67679e-08	10.6495
DACT3	-1.82621	2.77074	-9.96289	7.12124e-09	7.83478e-08	10.6486
SUMF2	-0.633859	7.55012	-10.452	3.32883e-09	4.09589e-08	10.6462
ERAP1	0.555758	7.63804	10.4413	3.38382e-09	4.14504e-08	10.6417
GNS	-0.554042	8.04961	-10.4759	3.20959e-09	3.96245e-08	10.6382
PHF10	-0.579134	6.63765	-10.386	3.68306e-09	4.462e-08	10.6373
ORC6	0.759134	6.08444	10.3092	4.14541e-09	4.93263e-08	10.637
GNL1	-0.465089	7.08774	-10.4144	3.52614e-09	4.29788e-08	10.6364
SLC41A3	-0.725532	6.19362	-10.3244	4.04942e-09	4.84458e-08	10.6305
SCN4B	-4.72033	1.69311	-10.3708	3.76997e-09	4.54728e-08	10.6293
ENSG00000248431	-2.32008	3.20777	-9.94728	7.29935e-09	8.00278e-08	10.6237
ATP2A2	-0.461369	8.05413	-10.4622	3.27725e-09	4.03919e-08	10.6129
BRAP	0.660993	5.75892	10.2467	4.56634e-09	5.34689e-08	10.6053
PAX6	0.860514	5.01158	10.0962	5.77329e-09	6.55129e-08	10.6023
TUSC3	-0.56786	6.13296	-10.3019	4.19203e-09	4.97736e-08	10.5979
NEDD1	0.641937	6.17272	10.2848	4.30471e-09	5.09467e-08	10.5923
POU2F2	2.9442	1.87899	10.2189	4.76727e-09	5.54882e-08	10.5784
POLR1HASP	1.16913	4.40078	9.9892	6.8312e-09	7.56858e-08	10.5761
WFS1	-0.622613	6.22598	-10.2877	4.28493e-09	5.07672e-08	10.574
RAB22A	0.502599	7.13449	10.3776	3.7309e-09	4.50755e-08	10.572
NHS	-0.883006	5.79283	-10.2468	4.5654e-09	5.34689e-08	10.5524
CDH11	-0.708201	8.26308	-10.4343	3.41993e-09	4.18462e-08	10.5515
CDC42BPG	-3.18363	1.60796	-10.2247	4.72464e-09	5.50591e-08	10.5504
AZIN2	2.18133	3.4081	9.90253	7.83619e-09	8.51929e-08	10.5466
TMEM158	1.59104	4.82326	9.99666	6.7513e-09	7.49891e-08	10.5393
PGM5	-2.01715	2.23146	-9.90878	7.75882e-09	8.43934e-08	10.5373
MAPRE2	-0.574309	6.54444	-10.2881	4.28275e-09	5.07672e-08	10.5304
TMED3	-0.563348	6.8203	-10.3175	4.09238e-09	4.88201e-08	10.5183
ARID5B	-0.569897	7.96317	-10.3886	3.66842e-09	4.4467e-08	10.508
MCM6	-0.720035	6.3412	-10.2863	4.2943e-09	5.08509e-08	10.5074
PINK1	-0.581238	6.4233	-10.2678	4.41926e-09	5.21066e-08	10.5032
KIAA0753	0.67043	6.08513	10.2269	4.70869e-09	5.49023e-08	10.5021
PPIB	-0.823538	7.29826	-10.3438	3.92964e-09	4.71407e-08	10.501
EMILIN2	2.40173	2.78207	9.96147	7.13726e-09	7.84849e-08	10.4987
FAM89A	3.58799	2.51651	10.3256	4.04144e-09	4.83765e-08	10.498
SPAG4	-1.55791	4.08684	-9.91966	7.626e-09	8.32363e-08	10.4962
ACOX1	-0.456385	6.78561	-10.2974	4.22156e-09	5.00972e-08	10.49
ANXA11	-0.571057	6.89843	-10.3066	4.1618e-09	4.9468e-08	10.4882
MAX	0.585067	6.0373	10.2054	4.86849e-09	5.65263e-08	10.4856
SRP19	0.700395	5.90137	10.1934	4.96036e-09	5.74719e-08	10.4811
CHORDC1	0.656023	5.78798	10.1538	5.27574e-09	6.07109e-08	10.4795
CALR	-0.864643	8.44281	-10.3992	3.60934e-09	4.3799e-08	10.4774
WDR26	-0.455603	7.95776	-10.3642	3.80862e-09	4.58888e-08	10.4692
MGAT4B	-0.601579	7.33604	-10.3209	4.07074e-09	4.86217e-08	10.4681
ERCC5	0.595426	6.0985	10.1965	4.93601e-09	5.72499e-08	10.4657
TSHZ1	-0.933281	5.90041	-10.1798	5.0665e-09	5.8517e-08	10.4654
LRRC10B	-3.68476	2.13548	-9.99304	6.78995e-09	7.53425e-08	10.4645
GNA12	-0.633607	7.21368	-10.3093	4.14454e-09	4.93263e-08	10.4586
SLC12A6	-0.930438	5.13568	-10.068	6.0338e-09	6.81183e-08	10.4518
MTCL1	-0.575584	7.54323	-10.3236	4.05407e-09	4.8475e-08	10.4502
RIN2	-0.52271	6.44176	-10.2432	4.59109e-09	5.36732e-08	10.4493
SERINC3	-0.539802	7.58362	-10.3227	4.05949e-09	4.85136e-08	10.4386
TACC2	-0.844726	4.92916	-10.0295	6.41071e-09	7.17485e-08	10.4285
SLC25A37	0.836175	6.82209	10.2469	4.56435e-09	5.34689e-08	10.425
AKAP8L	0.463647	6.66289	10.2442	4.58374e-09	5.36156e-08	10.4249
SAMD14	-1.52335	3.9378	-9.87629	8.17002e-09	8.83428e-08	10.4211
MFSD3	-1.31017	4.79866	-9.95203	7.24462e-09	7.95069e-08	10.42
ZNF101	1.03987	4.85113	9.97099	7.03066e-09	7.76225e-08	10.4149
OSGIN2	0.565642	6.80703	10.2478	4.55856e-09	5.3463e-08	10.4109
GEN1	0.862159	5.83284	10.1101	5.64865e-09	6.43674e-08	10.4031
PTHLH	-1.08869	5.07299	-9.99737	6.74368e-09	7.49423e-08	10.4019
SH2D5	1.97175	3.0035	9.80392	9.16994e-09	9.734e-08	10.4018
NDE1	-0.783795	5.75003	-10.1083	5.66458e-09	6.44785e-08	10.3971
TIAM2	0.951863	4.32789	9.92372	7.57701e-09	8.27836e-08	10.3944
GINM1	-0.544697	6.56501	-10.218	4.77428e-09	5.54909e-08	10.3912
SNTB2	0.543269	6.96532	10.2443	4.58295e-09	5.36156e-08	10.3899
GALNS	-0.57941	6.22819	-10.1794	5.06975e-09	5.85238e-08	10.3855
H4C8	1.90168	3.58301	9.79354	9.32362e-09	9.84497e-08	10.3829
IL20RB	2.34014	2.72531	9.86368	8.33568e-09	8.98695e-08	10.3799
PPP1CB	-0.524228	8.15578	-10.3188	4.08404e-09	4.8754e-08	10.3771
CTSV	-1.72578	2.88148	-9.7828	9.48535e-09	9.99181e-08	10.3702
RNF145	-0.765983	7.51833	-10.2766	4.35915e-09	5.15357e-08	10.3678
CHID1	-0.862002	6.40654	-10.1732	5.11901e-09	5.8969e-08	10.3659
CCDC127	-0.648624	5.66614	-10.1037	5.70597e-09	6.48826e-08	10.3642
TAF1A	1.11435	4.50573	9.88335	8.07876e-09	8.73989e-08	10.3639
POPDC3	-0.577433	5.8257	-10.117	5.58855e-09	6.38771e-08	10.3632
KIAA1614	1.90742	3.15968	9.76969	9.68665e-09	1.01601e-07	10.353
MT1F	-1.38362	3.28744	-9.77771	9.563e-09	1.00592e-07	10.3529
WEE1	-0.679278	6.02662	-10.1295	5.48011e-09	6.27678e-08	10.3524
HPS6	-0.655526	5.39573	-10.0418	6.28738e-09	7.06193e-08	10.3523
PCDH9	1.1278	6.05765	10.0997	5.74115e-09	6.51817e-08	10.3504
PFKP	-0.667196	7.70353	-10.2748	4.37149e-09	5.16263e-08	10.346
INPP5A	-0.723821	5.45756	-10.0615	6.09642e-09	6.87899e-08	10.339
ELMOD3	0.800026	5.72035	10.0538	6.17028e-09	6.94811e-08	10.3335
SLC25A28	1.04089	5.91536	10.0446	6.26056e-09	7.03898e-08	10.3281
TM9SF3	-0.552182	7.91738	-10.2656	4.4344e-09	5.22571e-08	10.3162
SALL2	-1.72131	3.89197	-9.80237	9.19276e-09	9.74146e-08	10.3022
TAGLN2	-0.712683	7.41797	-10.2312	4.67707e-09	5.45914e-08	10.3016
PEX6	-0.762493	6.15866	-10.1101	5.64898e-09	6.43674e-08	10.3012
NRGN	-1.24226	4.0134	-9.80575	9.14318e-09	9.71363e-08	10.3008
EXTL1	-4.23123	0.934612	-10.3492	3.89721e-09	4.67771e-08	10.2962
PRCP	-0.668139	6.81634	-10.1786	5.07592e-09	5.85338e-08	10.2914
CLEC2D	1.46895	3.62138	9.74179	1.01303e-08	1.05802e-07	10.2879
DOP1B	0.586074	6.30079	10.1306	5.47023e-09	6.26872e-08	10.2877
ABRAXAS2	0.615862	5.94504	10.0802	5.91963e-09	6.69666e-08	10.2852
PGAP3	-0.987435	5.04868	-9.93626	7.42794e-09	8.12759e-08	10.2779
TBC1D14	-0.520754	6.85577	-10.1813	5.05479e-09	5.84124e-08	10.2767
TMEM9	-0.583312	6.34147	-10.1156	5.60058e-09	6.39814e-08	10.2728
WDR91	-0.888445	5.60333	-10.0156	6.55287e-09	7.31218e-08	10.2722
SYTL5	-1.13538	5.6356	-9.97581	6.97725e-09	7.70715e-08	10.2698
SCP2	-0.605237	6.29897	-10.1149	5.60655e-09	6.39832e-08	10.2586
MIA2	0.750168	5.55456	9.98023	6.92871e-09	7.65737e-08	10.2553
CALD1	-0.584882	8.29476	-10.2578	4.48839e-09	5.27805e-08	10.2542
ZNF525	0.729041	5.80096	10.0482	6.22459e-09	7.00569e-08	10.2501
ODAD4	1.09417	3.84354	9.74941	1.00071e-08	1.04713e-07	10.247
PRELP	-4.57824	1.11069	-10.0359	6.34607e-09	7.10973e-08	10.2426
C1orf198	-0.59979	6.29542	-10.1008	5.73183e-09	6.51095e-08	10.2413
OGDH	-0.489117	7.20404	-10.1706	5.13915e-09	5.91701e-08	10.2385
ZNRF1	-1.18081	5.15991	-9.90146	7.84949e-09	8.52954e-08	10.2378
DNAJC13	0.57499	7.35659	10.1788	5.07388e-09	5.85338e-08	10.2376
LGALS9	5.349	4.16925	10.036	6.3452e-09	7.10973e-08	10.237
CDK2AP2	-0.656614	5.62925	-10.0095	6.61614e-09	7.37108e-08	10.2324
MYL6B	-0.666905	5.32614	-9.9479	7.29222e-09	7.99894e-08	10.2251
FN3K	-0.995601	4.34028	-9.80086	9.2149e-09	9.75823e-08	10.2246
DNAJC5	-0.501691	7.57818	-10.1861	5.01695e-09	5.8036e-08	10.2213
FAM86B3P	1.75511	3.53142	9.69583	1.09079e-08	1.12589e-07	10.22
UNC13B	-0.685189	6.27812	-10.0929	5.80277e-09	6.58135e-08	10.2188
USP49	0.956967	4.88771	9.87286	8.21473e-09	8.87828e-08	10.215
BEND5	-1.91075	3.16263	-9.68242	1.11463e-08	1.1462e-07	10.2116
CD38	2.76885	3.23675	9.73575	1.02291e-08	1.06481e-07	10.2094
ENSG00000289754	1.64968	3.92293	9.69799	1.08701e-08	1.12251e-07	10.2063
DMGDH	4.54959	2.2556	10.2419	4.60032e-09	5.37276e-08	10.2024
SUFU	-0.603702	5.70648	-10.0059	6.65361e-09	7.40533e-08	10.1957
IGFBP5	-1.11573	9.66871	-10.2751	4.36931e-09	5.16263e-08	10.1936
ZNF429	0.983571	5.01307	9.8579	8.41286e-09	9.0613e-08	10.1916
ZNF761	0.612545	5.91439	10.0076	6.63605e-09	7.38952e-08	10.1848
NBPF1	0.552447	7.07558	10.1151	5.60474e-09	6.39832e-08	10.1811
CDH6	-1.08002	5.80892	-9.96441	7.10414e-09	7.81988e-08	10.1801
PPM1E	2.62152	2.88919	9.71045	1.0654e-08	1.10278e-07	10.1801
RTL8C	-0.911661	6.09024	-10.0386	6.31918e-09	7.09042e-08	10.1799
SLC9A7	-0.430756	7.82331	-10.1775	5.08418e-09	5.85984e-08	10.1792
ENSG00000280649	-1.71953	2.7627	-9.66114	1.1536e-08	1.17749e-07	10.1762
TIMM13	-0.79763	4.80792	-9.8161	8.99309e-09	9.58784e-08	10.1689
ENSG00000267314	-1.91552	3.92755	-9.68251	1.11448e-08	1.1462e-07	10.1609
SGSM2	-0.867739	6.90488	-10.1049	5.69475e-09	6.47884e-08	10.1571
SRSF6	-0.434634	7.19339	-10.1269	5.50266e-09	6.29933e-08	10.1526
SIX1	1.04885	4.61382	9.74907	1.00125e-08	1.0472e-07	10.1498
PLOD3	-0.557876	7.57626	-10.1382	5.40573e-09	6.20449e-08	10.1451
NTHL1	-1.26486	3.60674	-9.65528	1.16459e-08	1.18606e-07	10.1382
[truncated: 20,038 more rows]

## Sheet: U251_DEGs_D14_vs_Untreated
	logFC	AveExpr	t	P.Value	adj.P.Val	B
OAS3	2.64056	7.97226	37.2939	6.80455e-19	1.49952e-14	33.3301
EHF	-1.86772	4.55092	-30.8269	2.20021e-17	1.6162e-13	30.0168
MX1	3.10873	7.65711	30.0238	3.55613e-17	1.95916e-13	29.4081
IFI44L	4.04711	7.45536	30.8654	2.15079e-17	1.6162e-13	29.3238
MME	2.4485	5.87998	27.6498	1.58569e-16	5.82396e-13	27.9883
XAF1	3.91238	6.98504	29.2612	5.67529e-17	2.50133e-13	27.9421
APOL6	1.56453	8.15522	27.1996	2.13459e-16	5.87999e-13	27.8337
DDX60	1.81128	7.26214	26.9463	2.52849e-16	6.19115e-13	27.5861
KCNMA1	-2.06425	6.71683	-26.724	2.93734e-16	6.47302e-13	27.5209
HELZ2	1.53206	8.39152	26.5777	3.24401e-16	6.49893e-13	27.4197
DOCK10	1.90425	6.56163	26.3977	3.66798e-16	6.73593e-13	27.1933
ADAMTSL1	-1.1761	7.7666	-24.7017	1.21586e-15	1.91385e-12	26.0917
OAS1	3.91315	6.61054	25.6478	6.17342e-16	1.04649e-12	25.833
HCP5	1.47979	7.04109	23.9837	2.06764e-15	3.03764e-12	25.5681
IFIH1	1.51237	7.22502	23.3542	3.3344e-15	4.203e-12	25.0968
OTOGL	-2.39776	5.4415	-23.2998	3.47698e-15	4.203e-12	25.0393
DACT1	-2.00144	5.41109	-23.2462	3.62377e-15	4.203e-12	25.0115
SLC44A5	-1.98818	5.23266	-23.0963	4.06985e-15	4.48436e-12	24.8878
HERC6	2.68914	6.16515	23.4696	3.05205e-15	4.203e-12	24.8646
OAS2	5.70088	6.75023	27.3963	1.87359e-16	5.87999e-13	24.8381
STAT1	1.54454	8.48229	22.7134	5.4927e-15	5.76393e-12	24.5624
PODXL	-1.10946	7.23757	-22.1015	8.95717e-15	8.97223e-12	24.0639
IFIT3	2.08615	7.30667	21.986	9.83685e-15	9.42498e-12	24.0131
NFASC	-0.987583	8.01454	-21.8184	1.1279e-14	1.03565e-11	23.8071
NLRC5	1.60873	7.69567	21.7	1.24307e-14	1.09574e-11	23.7771
SAMD9	1.54273	8.01633	21.487	1.48261e-14	1.23814e-11	23.5793
MEGF8	-0.830414	8.21602	-21.4594	1.51699e-14	1.23814e-11	23.4931
SLC6A6	-1.55334	7.50023	-21.3356	1.68198e-14	1.32378e-11	23.4056
CCDC80	-1.29349	7.32862	-20.9674	2.29422e-14	1.68526e-11	23.1079
TRIM69	1.01166	6.9957	20.7856	2.67928e-14	1.90463e-11	23.013
RIGI	1.91736	7.03234	20.6142	3.10482e-14	2.13816e-11	22.8761
TSKU	2.56607	5.72005	21.0676	2.1074e-14	1.6014e-11	22.7556
GBP1	1.47143	8.09063	20.4456	3.59326e-14	2.39954e-11	22.7114
FADS2	-1.10754	5.42327	-20.3537	3.89304e-14	2.52326e-11	22.6244
GLDN	-2.81681	6.28086	-20.1777	4.54277e-14	2.86026e-11	22.4652
SAMHD1	1.52772	7.94828	19.9886	5.36989e-14	3.19828e-11	22.2741
THBS2	-0.813562	7.19259	-20.0147	5.24665e-14	3.19828e-11	22.2612
IFIT1	1.75455	6.87636	19.9033	5.79339e-14	3.35971e-11	22.2517
SERPINA3	-2.11041	3.8229	-19.7856	6.43572e-14	3.59068e-11	22.1389
ADAMTS15	-0.917054	5.55154	-19.7716	6.51755e-14	3.59068e-11	22.0889
ADAMTS16	-2.02789	2.76987	-19.6388	7.3446e-14	3.94763e-11	21.9996
PLSCR1	1.41864	6.48465	19.5998	7.60767e-14	3.99167e-11	21.9841
HERC5	1.52988	6.00538	19.4669	8.58288e-14	4.26952e-11	21.8464
IFFO2	-0.899482	7.23493	-19.4255	8.91219e-14	4.26952e-11	21.7189
EFNB3	-1.70104	4.22488	-19.3194	9.8197e-14	4.60419e-11	21.7015
MYLK	-0.959391	7.90221	-19.4443	8.7609e-14	4.26952e-11	21.7008
NALCN	-2.29059	3.10344	-19.4451	8.75464e-14	4.26952e-11	21.4829
OLFML2A	-2.72415	5.20722	-19.0405	1.26996e-13	5.72514e-11	21.4653
TNFAIP3	1.7951	5.99142	18.9809	1.3424e-13	5.91651e-11	21.416
MAN2A1	-1.0861	7.7112	-19.038	1.273e-13	5.72514e-11	21.3417
FGF12	-0.845894	6.11435	-18.9551	1.37497e-13	5.94123e-11	21.3333
DDX60L	1.23604	7.01014	18.8839	1.46959e-13	5.97603e-11	21.3085
FRZB	-1.44631	4.47465	-18.8619	1.5001e-13	5.97603e-11	21.3057
PSD4	-1.82605	4.1014	-18.8488	1.51862e-13	5.97603e-11	21.2796
SAMD9L	1.26269	8.1365	18.8891	1.46238e-13	5.97603e-11	21.2383
ARSF	-2.30314	3.38337	-18.5956	1.92803e-13	7.3385e-11	21.0462
FRMD5	-0.873551	6.82359	-18.5937	1.93145e-13	7.3385e-11	20.9611
XKR4	-1.75468	5.28224	-18.5072	2.09693e-13	7.70168e-11	20.8748
ITGB3	-1.01404	6.86508	-18.5287	2.05447e-13	7.67362e-11	20.8519
SLC15A3	2.26661	5.98854	18.4113	2.29804e-13	8.16806e-11	20.7773
COL17A1	2.70561	4.44374	18.8638	1.4974e-13	5.97603e-11	20.6242
ABCA3	-1.70658	5.93177	-18.1286	3.01782e-13	1.02036e-10	20.5923
PDE5A	-1.85256	3.85864	-18.1156	3.05595e-13	1.02036e-10	20.5749
NGFR	2.7969	5.35171	18.3631	2.40666e-13	8.41835e-11	20.5736
TRANK1	1.32033	6.57065	18.0461	3.26973e-13	1.07545e-10	20.516
BST2	3.29091	5.52133	18.4514	2.21167e-13	7.98993e-11	20.4599
TBX2	1.65467	5.77336	17.8863	3.82297e-13	1.20353e-10	20.3755
TRIM22	1.38856	7.10551	17.8224	4.0712e-13	1.26362e-10	20.2776
H6PD	-0.969097	7.4772	-17.9034	3.7596e-13	1.20073e-10	20.2493
PDGFRA	-0.833737	7.40537	-17.945	3.60939e-13	1.16971e-10	20.2458
IRF9	1.5684	6.12048	17.6765	4.70306e-13	1.41975e-10	20.1729
MTURN	-1.1685	5.49601	-17.573	5.21332e-13	1.53181e-10	20.0321
SP100	0.937723	7.86225	17.612	5.01474e-13	1.49338e-10	19.9884
CHI3L2	-1.63355	4.50932	-17.4579	5.84977e-13	1.64703e-10	19.955
CEMIP	3.22155	4.41542	17.6968	4.60955e-13	1.41084e-10	19.9304
SP110	1.49288	6.65707	17.4319	6.00497e-13	1.65414e-10	19.925
SREBF1	-1.19378	6.64134	-17.5089	5.55829e-13	1.59075e-10	19.8839
PTPRB	-1.10415	7.46648	-17.5574	5.2951e-13	1.53537e-10	19.8576
GRIN2A	-2.09663	3.15953	-17.4487	5.90442e-13	1.64703e-10	19.7782
ABI3BP	-1.16441	8.21958	-17.3948	6.23285e-13	1.69572e-10	19.6865
APCDD1	-1.47518	5.28556	-17.198	7.60687e-13	1.99563e-10	19.6818
SNHG1	1.07396	6.48153	17.1419	8.05427e-13	2.06386e-10	19.5955
FZD5	1.03212	5.99178	17.1477	8.00665e-13	2.06386e-10	19.5914
TAP1	1.04848	8.24782	17.229	7.37113e-13	1.98094e-10	19.5849
DOCK4	1.98378	5.0372	17.2148	7.47788e-13	1.98542e-10	19.5682
TMEM59L	-1.1922	5.79175	-17.0744	8.62926e-13	2.16094e-10	19.5199
LTBP4	-1.1414	7.19755	-17.1188	8.2463e-13	2.08878e-10	19.4766
DENND2A	-1.27833	6.20916	-17.0253	9.07462e-13	2.19755e-10	19.4212
KLHL13	-0.946587	5.64476	-16.9866	9.44261e-13	2.26181e-10	19.3832
GALNT17	-1.62119	6.38049	-17.0374	8.96258e-13	2.19454e-10	19.3824
IFI44	1.80488	6.29949	16.8533	1.08356e-12	2.56756e-10	19.3412
LINC01579	-1.20455	4.51841	-16.7534	1.20202e-12	2.70294e-10	19.2301
IRF1	1.14312	7.63759	16.8084	1.13519e-12	2.63328e-10	19.2066
IFIT2	1.31817	7.26307	16.772	1.17893e-12	2.67836e-10	19.1945
TBL1X	1.09069	6.2128	16.7005	1.27011e-12	2.79895e-10	19.1604
BMP1	-0.873343	6.54603	-16.7898	1.15732e-12	2.65665e-10	19.1358
SPOCK1	-0.861443	7.53123	-16.827	1.1135e-12	2.61044e-10	19.1141
LGR4	-0.811186	5.82637	-16.7215	1.24268e-12	2.76615e-10	19.1118
DSEL	1.14863	6.06808	16.5622	1.46824e-12	3.14131e-10	18.9539
LRP1B	-1.78833	5.72047	-16.5426	1.4989e-12	3.17608e-10	18.9366
LOXL4	-0.972617	5.77409	-16.4702	1.61775e-12	3.36324e-10	18.8284
JARID2	-1.20027	6.49005	-16.4965	1.57353e-12	3.30247e-10	18.8258
TAP2	1.24936	8.36526	16.3648	1.80891e-12	3.69102e-10	18.6679
SDK1	-1.09487	6.87778	-16.3268	1.88353e-12	3.808e-10	18.6387
MMP7	-3.2983	2.15436	-17.0525	8.82542e-13	2.18523e-10	18.6078
PRICKLE1	-0.967543	6.16783	-16.2981	1.94211e-12	3.89075e-10	18.6048
CXCL3	2.79114	3.99233	16.6897	1.28457e-12	2.80277e-10	18.5154
KCTD15	1.19452	6.52884	16.0435	2.55291e-12	4.93495e-10	18.4667
TRIM14	0.96334	6.9871	16.1221	2.34537e-12	4.57388e-10	18.4506
CLN8	-1.05919	4.62542	-16.0131	2.63817e-12	5.05543e-10	18.4356
B2M	0.839032	9.30379	16.1833	2.19585e-12	4.35945e-10	18.3709
CXCL2	2.13013	4.05235	16.1232	2.3425e-12	4.57388e-10	18.3176
CXCL8	2.11346	5.49829	15.8612	3.11205e-12	5.81188e-10	18.2908
RND3	0.930325	7.27252	15.956	2.80696e-12	5.28692e-10	18.2685
CTNND2	-1.22723	6.45975	-15.9608	2.79212e-12	5.28692e-10	18.2157
TRIM38	1.7439	5.21672	15.8293	3.22281e-12	5.86951e-10	18.1892
PARP12	1.04531	6.95277	15.8343	3.20514e-12	5.86951e-10	18.1707
C3	4.57059	6.26779	16.6664	1.31624e-12	2.84371e-10	18.0842
SLIT3	-1.30106	4.92315	-15.6654	3.85886e-12	6.85788e-10	18.0565
MAGI2	-1.17312	5.44549	-15.6899	3.75564e-12	6.7287e-10	18.0555
MYO1E	-0.636617	7.50312	-15.8529	3.14044e-12	5.81561e-10	18.0431
FGFR1	1.52859	6.06575	15.6384	3.97566e-12	6.89855e-10	18.0296
PNPT1	0.76667	6.53647	15.7067	3.68699e-12	6.65985e-10	18.0277
GDAP1	1.27361	4.92915	15.6109	4.09846e-12	7.01919e-10	18.0157
LRP3	1.81801	5.07733	15.5661	4.307e-12	7.17804e-10	17.9721
GDF15	1.39648	5.72728	15.5609	4.33217e-12	7.17804e-10	17.9657
HLA-F	0.953669	7.34056	15.657	3.89486e-12	6.86648e-10	17.9293
SLC39A8	1.34775	4.88732	15.4668	4.81074e-12	7.79517e-10	17.8581
SMAD6	1.23658	6.38121	15.5196	4.53568e-12	7.40391e-10	17.8387
EML1	-1.01826	6.4665	-15.6086	4.10889e-12	7.01919e-10	17.836
ARPIN	-0.668435	6.73712	-15.5878	4.20492e-12	7.12799e-10	17.8195
NT5E	1.35723	7.18301	15.5419	4.42476e-12	7.27675e-10	17.8104
ETV1	1.51498	5.04204	15.4033	5.16439e-12	8.17612e-10	17.7883
CD59	-0.804474	7.93811	-15.6477	3.93472e-12	6.88171e-10	17.7772
SNAI2	1.0751	5.78947	15.3982	5.19425e-12	8.17612e-10	17.7544
SLC12A7	4.82437	4.92614	18.2015	2.81203e-13	9.68262e-11	17.7455
SCD	-0.873591	8.24282	-15.5798	4.24235e-12	7.13654e-10	17.6869
IGFBP4	2.36601	6.16915	15.3027	5.78236e-12	8.7278e-10	17.6802
OLFML2B	-1.14248	5.26737	-15.3787	5.30881e-12	8.23875e-10	17.6556
SLC25A23	-0.8841	6.1541	-15.4274	5.02705e-12	8.08621e-10	17.655
SAMD11	2.07136	6.11721	15.2441	6.1777e-12	9.26109e-10	17.6154
MX2	3.5023	6.35976	15.3374	5.56137e-12	8.51785e-10	17.5718
COL6A2	-0.862332	8.70916	-15.4181	5.07972e-12	8.11173e-10	17.5064
PTPRZ1	-1.2126	7.24855	-15.383	5.28325e-12	8.23875e-10	17.4854
EDIL3	-0.964462	7.26347	-15.3121	5.72203e-12	8.6963e-10	17.4626
USP18	1.54225	5.65591	15.0599	7.61612e-12	1.1115e-09	17.408
ARRDC4	-0.671409	6.90874	-15.1899	6.56915e-12	9.78138e-10	17.3429
ALDH3B1	-0.828628	6.60075	-15.1102	7.19134e-12	1.0565e-09	17.3106
GBP4	2.43555	7.27209	14.9095	9.0505e-12	1.2785e-09	17.2347
SIRPA	-0.761025	7.30392	-15.1495	6.87733e-12	1.01715e-09	17.2332
CXADR	-0.817613	5.71365	-15.0042	8.11714e-12	1.17682e-09	17.2249
GAP43	-1.32312	3.68544	-14.8847	9.31267e-12	1.29343e-09	17.1979
CTSS	1.40479	6.638	14.8721	9.44966e-12	1.29343e-09	17.1873
TLE1	1.00318	6.42572	14.8756	9.41106e-12	1.29343e-09	17.0859
RGMA	-1.26279	5.28441	-14.877	9.39589e-12	1.29343e-09	17.0704
PI15	1.24984	5.35322	14.931	8.82921e-12	1.25529e-09	17.0662
PLEKHG1	-0.739838	7.67612	-14.9903	8.24732e-12	1.18788e-09	17.0425
COL18A1	-0.733534	7.98319	-14.9776	8.36913e-12	1.1976e-09	17.0122
FAM131B	-1.7338	3.73895	-14.7317	1.11192e-11	1.45854e-09	16.9819
ADAMTS1	2.15363	3.668	14.7973	1.03032e-11	1.38446e-09	16.9673
ZNF703	-0.807203	6.12416	-14.7639	1.07108e-11	1.43051e-09	16.9347
NR1D1	0.812048	7.21596	14.8067	1.01914e-11	1.37784e-09	16.8994
IL7R	1.84382	5.19365	14.6112	1.28004e-11	1.59369e-09	16.8554
PDHX	-0.686398	6.33343	-14.7374	1.10466e-11	1.45769e-09	16.8528
POLQ	1.54701	5.69274	14.5523	1.3717e-11	1.68872e-09	16.7913
ETS2	0.773808	6.38084	14.637	1.24194e-11	1.56723e-09	16.7852
GFPT2	-0.901452	6.15001	-14.6758	1.18684e-11	1.5385e-09	16.7773
PTPRF	-0.750215	8.02028	-14.7587	1.07759e-11	1.43053e-09	16.7442
MAMLD1	-0.99195	4.51307	-14.5285	1.41053e-11	1.7079e-09	16.7389
EPSTI1	1.02725	6.45067	14.5387	1.39378e-11	1.69695e-09	16.7352
TENM3	-1.04966	6.32907	-14.6429	1.23329e-11	1.56723e-09	16.7287
PRUNE2	-1.14791	7.85395	-14.7049	1.14719e-11	1.49589e-09	16.723
TNFRSF21	1.31874	6.10357	14.4816	1.4909e-11	1.77595e-09	16.7157
ICAM1	1.85674	6.01132	14.5408	1.39036e-11	1.69695e-09	16.702
HDAC5	-0.726976	6.77797	-14.6316	1.24982e-11	1.56723e-09	16.6807
TMTC4	-0.855655	5.14783	-14.5198	1.42516e-11	1.71619e-09	16.6729
PLP1	-1.41469	2.79705	-14.4359	1.57364e-11	1.86442e-09	16.6664
DHX58	1.3127	5.85042	14.4263	1.59153e-11	1.87554e-09	16.6544
PIANP	-1.67165	3.71334	-14.4027	1.63669e-11	1.8983e-09	16.6494
KDR	0.97853	5.17455	14.4158	1.61163e-11	1.87912e-09	16.6217
CELSR2	-0.945071	8.01795	-14.6384	1.2398e-11	1.56723e-09	16.5766
CNR1	-0.877108	7.78442	-14.6303	1.25168e-11	1.56723e-09	16.5579
ACSL5	2.59877	5.54511	14.5838	1.32188e-11	1.63653e-09	16.5536
TTYH1	-2.5062	2.83768	-14.3189	1.80822e-11	2.03305e-09	16.4892
PDLIM3	-1.24734	4.67293	-14.262	1.93551e-11	2.14336e-09	16.4524
BAALC	-1.17214	5.35555	-14.3583	1.72539e-11	1.96962e-09	16.3879
STAT2	0.898919	7.76782	14.3808	1.67993e-11	1.92816e-09	16.3768
ANKRD1	3.06428	4.3169	14.5066	1.44746e-11	1.73357e-09	16.3688
GJA1	-0.775096	6.21335	-14.299	1.85165e-11	2.07131e-09	16.3338
PLCD3	-0.659881	6.98766	-14.3542	1.73393e-11	1.96962e-09	16.3257
SPECC1	-0.57669	7.7618	-14.3837	1.67403e-11	1.92816e-09	16.2908
TRAPPC9	-0.808203	6.51961	-14.1999	2.08504e-11	2.2974e-09	16.1752
C1orf21	-1.00664	5.75285	-14.0697	2.43937e-11	2.6481e-09	16.1742
PSAP	-0.731905	9.22836	-14.3277	1.7895e-11	2.02231e-09	16.154
RAB27B	1.41702	6.67446	14.0115	2.61748e-11	2.81373e-09	16.1419
TROAP	1.18402	4.72905	13.8717	3.10406e-11	3.22661e-09	16.0025
HR	1.02498	5.83751	13.9478	2.82835e-11	2.99656e-09	15.9992
PADI2	-2.91429	2.15982	-13.991	2.6837e-11	2.86004e-09	15.9946
SIPA1L2	-0.702675	7.12291	-14.089	2.38312e-11	2.59984e-09	15.9837
DBF4B	1.14265	5.4817	13.8603	3.14755e-11	3.25646e-09	15.9569
CD99P1	2.31752	3.28207	14.2667	1.92471e-11	2.14216e-09	15.9357
CYP19A1	-1.94703	2.81197	-13.897	3.00953e-11	3.15729e-09	15.9272
EEF1A1	-0.656534	9.40566	-14.1255	2.28025e-11	2.49999e-09	15.8904
GAA	-0.661057	7.60828	-14.0179	2.59739e-11	2.80582e-09	15.8874
HLA-B	0.802457	9.2495	13.9901	2.68652e-11	2.86004e-09	15.7885
CYFIP2	-0.870869	6.79973	-13.8933	3.02304e-11	3.15729e-09	15.7805
PIK3R3	1.16298	5.49694	13.6889	3.88739e-11	3.87064e-09	15.7646
ASB1	-1.08924	7.02744	-13.9039	2.98428e-11	3.14663e-09	15.7413
BDNF	2.33991	5.11709	13.7502	3.60397e-11	3.69398e-09	15.7174
LOX	0.960086	6.06367	13.698	3.84385e-11	3.8679e-09	15.6993
OASL	4.57664	5.30408	14.86	9.58209e-12	1.30346e-09	15.6835
CREB5	-1.12647	5.23368	-13.7244	3.72046e-11	3.77824e-09	15.6804
BTC	1.34168	5.14455	13.5763	4.47118e-11	4.24704e-09	15.6419
RND2	-1.68116	3.63033	-13.538	4.69008e-11	4.38076e-09	15.606
ITGB8	-0.827697	7.79475	-13.8248	3.28758e-11	3.38544e-09	15.5885
ATP10A	4.26935	4.50186	14.8856	9.30326e-12	1.29343e-09	15.5767
DHRS2	2.88048	4.79728	13.5865	4.41486e-11	4.23852e-09	15.569
LRP4	-0.891123	6.17551	-13.6865	3.89927e-11	3.87064e-09	15.5622
SYT11	-0.57984	7.56147	-13.7429	3.63647e-11	3.71004e-09	15.5116
IFI6	1.85969	6.60574	13.5208	4.79195e-11	4.4557e-09	15.5108
VSTM2L	-1.5145	4.41735	-13.4519	5.22441e-11	4.81716e-09	15.4993
SPTBN2	-1.1383	6.13137	-13.5855	4.42025e-11	4.23852e-09	15.4822
CAMK2D	-0.631082	7.5078	-13.6871	3.89615e-11	3.87064e-09	15.4592
SEPTIN6	1.20306	4.59783	13.4147	5.47407e-11	4.9793e-09	15.454
POU3F3	-1.66503	4.39647	-13.4091	5.51323e-11	4.9793e-09	15.4455
GALNT10	-0.634456	7.92185	-13.7086	3.79368e-11	3.83493e-09	15.4383
HS3ST3B1	-0.680567	6.26314	-13.5868	4.41272e-11	4.23852e-09	15.4165
TTC3	-0.638182	8.04747	-13.6798	3.93154e-11	3.88518e-09	15.4018
PROS1	-0.709648	6.69571	-13.6038	4.32033e-11	4.23143e-09	15.4009
KLHL36	-0.802875	6.33047	-13.558	4.5743e-11	4.30786e-09	15.3913
ARB2A	-0.8626	5.87941	-13.5377	4.69147e-11	4.38076e-09	15.3864
STAT5B	-0.635539	6.97874	-13.5771	4.46652e-11	4.24704e-09	15.3715
SLC16A4	-0.9025	5.14577	-13.4156	5.46785e-11	4.9793e-09	15.3627
PTPRS	-0.537502	7.61486	-13.5966	4.35967e-11	4.23852e-09	15.3246
PCDHGC5	-1.71848	2.78433	-13.3225	6.14993e-11	5.3753e-09	15.3121
ABCA2	-0.744823	7.3442	-13.5727	4.49114e-11	4.24769e-09	15.3049
EIF2AK2	0.750136	8.55416	13.5848	4.42374e-11	4.23852e-09	15.2975
IFITM1	2.67529	5.61455	13.3198	6.17122e-11	5.3753e-09	15.2949
NTRK2	3.71233	2.51055	15.3366	5.56596e-12	8.51785e-10	15.2919
PDE1C	-0.84415	8.46099	-13.615	4.2606e-11	4.19156e-09	15.2797
DIO2	2.41177	4.52017	13.3247	6.13301e-11	5.3753e-09	15.2357
TMPRSS5	-1.25921	4.20268	-13.3286	6.10309e-11	5.3753e-09	15.2044
ITGA11	-1.22091	5.96369	-13.3734	5.76685e-11	5.14511e-09	15.202
FIGN	-0.855207	6.71146	-13.4403	5.30074e-11	4.86718e-09	15.2019
HLA-DPA1	5.60517	5.88373	14.6528	1.21919e-11	1.56723e-09	15.1946
PDGFD	-0.648517	5.13713	-13.3769	5.74165e-11	5.14344e-09	15.1835
ZSWIM4	-0.864021	5.79445	-13.3436	5.98784e-11	5.29936e-09	15.1466
IFI35	0.979125	6.24573	13.2317	6.90187e-11	5.86776e-09	15.1464
ARSD	-0.719013	6.59167	-13.3647	5.83055e-11	5.18096e-09	15.1203
DUSP4	1.36398	5.57056	13.1514	7.64632e-11	6.38122e-09	15.1019
DMBX1	3.09867	3.0237	14.4165	1.61026e-11	1.87912e-09	15.0977
SEMA5B	-1.8645	3.99969	-13.131	7.84898e-11	6.46521e-09	15.0949
SUMF1	-0.789945	5.57086	-13.2896	6.41227e-11	5.54146e-09	15.0919
SORL1	-0.827152	6.95045	-13.4006	5.57216e-11	5.01199e-09	15.0858
PPARGC1A	1.60097	5.49063	13.1291	7.86739e-11	6.46521e-09	15.0854
CNTNAP1	-0.640056	6.57331	-13.3098	6.24958e-11	5.42213e-09	15.0182
SELENBP1	-1.77754	3.0496	-13.0754	8.42937e-11	6.77949e-09	14.9711
ATF3	0.766083	6.45635	13.1885	7.29213e-11	6.12496e-09	14.9687
RHOQ	-0.585612	6.96617	-13.2678	6.59144e-11	5.67404e-09	14.9617
H4C8	2.47927	3.58301	13.4101	5.50614e-11	4.9793e-09	14.9463
FBN2	3.37651	3.41397	13.4944	4.95313e-11	4.58622e-09	14.943
NTRK3	-1.59134	4.83355	-13.1254	7.90505e-11	6.46521e-09	14.933
ADAMTS7	-1.38948	5.72996	-13.2515	6.72954e-11	5.74802e-09	14.9197
SLC3A2	0.765305	7.61244	13.2293	6.92298e-11	5.86776e-09	14.9104
EFHD1	-1.56646	2.93161	-13.0767	8.41534e-11	6.77949e-09	14.9065
LGR5	1.15747	2.51843	12.9943	9.3583e-11	7.26834e-09	14.9063
NKAIN3	-1.78258	6.37964	-13.1957	7.22505e-11	6.10032e-09	14.8869
FANCD2	0.971867	5.73113	13.0615	8.58154e-11	6.82713e-09	14.8541
KIF18B	0.994574	5.96162	13.0895	8.27827e-11	6.70692e-09	14.8538
ATP9A	-0.746046	7.15074	-13.1866	7.30982e-11	6.12496e-09	14.8075
ABTB2	-0.76883	6.1077	-13.1238	7.92125e-11	6.46521e-09	14.8063
HMGA2	1.71464	5.05212	12.8949	1.06443e-10	8.08853e-09	14.7954
ACTG1	-0.597003	9.11263	-13.2584	6.67103e-11	5.72021e-09	14.7765
SNX18	-0.618381	6.94733	-13.1246	7.91295e-11	6.46521e-09	14.7573
IL7	4.41506	2.94535	16.3835	1.77336e-12	3.65228e-10	14.7424
NCOA7	0.731614	6.65652	13.0066	9.21017e-11	7.22294e-09	14.7416
CTSH	-0.697293	6.08327	-13.0391	8.83218e-11	6.97616e-09	14.7188
DDIT3	0.996971	5.48329	12.8493	1.12955e-10	8.43796e-09	14.7119
NT5DC3	-0.767337	6.05261	-13.0501	8.7076e-11	6.90249e-09	14.7061
LINC02984	-0.863693	7.6509	-13.0711	8.47613e-11	6.79231e-09	14.6893
PSMB9	1.14021	5.84456	12.828	1.16146e-10	8.60055e-09	14.6722
ANXA6	-0.592458	5.93946	-12.9935	9.36701e-11	7.26834e-09	14.6691
NREP	-0.920721	5.86584	-12.9877	9.43773e-11	7.29752e-09	14.6529
KCNB1	-1.83336	3.90242	-12.82	1.17365e-10	8.65007e-09	14.6489
DTNA	-0.708382	6.28247	-12.9984	9.30844e-11	7.26834e-09	14.6343
LOXL2	-0.694596	7.44302	-13.0672	8.51794e-11	6.80108e-09	14.6265
NIPAL3	-0.52762	6.96002	-13.0322	8.91167e-11	7.0138e-09	14.6262
GLIPR2	-0.772296	6.07001	-12.939	1.00523e-10	7.74558e-09	14.6234
GFAP	-0.955208	8.93109	-13.1486	7.67357e-11	6.38122e-09	14.6223
FOSL2	-0.608067	8.49033	-13.1003	8.16344e-11	6.63829e-09	14.617
CHST1	-0.882783	5.68877	-12.9181	1.0329e-10	7.93104e-09	14.6109
DRD2	-1.03186	4.44428	-12.853	1.12406e-10	8.42548e-09	14.5976
MYRF	-0.897732	5.72454	-12.8879	1.07424e-10	8.10721e-09	14.5576
BAIAP2-DT	-0.693537	5.99624	-12.8895	1.07192e-10	8.10721e-09	14.5569
WDR62	1.65056	5.43185	12.7453	1.29416e-10	9.32009e-09	14.538
ISG15	2.03536	5.91993	12.6964	1.38005e-10	9.74751e-09	14.5322
PER3	-0.824912	6.76494	-12.9081	1.04639e-10	8.00667e-09	14.5017
CDKN1A	1.04622	5.67252	12.7979	1.20805e-10	8.84444e-09	14.4958
IDO1	2.14541	6.25787	12.7318	1.31734e-10	9.45611e-09	14.4913
MATN2	-0.723063	6.56216	-12.8981	1.06009e-10	8.08346e-09	14.4555
SEMA3B	-0.855714	6.22919	-12.8848	1.07847e-10	8.11134e-09	14.454
BHLHE41	-0.566842	6.62907	-12.8416	1.1409e-10	8.49394e-09	14.4123
PLAT	-0.843451	6.27076	-12.8092	1.19026e-10	8.74328e-09	14.3687
KLF5	-1.06297	5.94283	-12.7026	1.36889e-10	9.70291e-09	14.3606
ZCCHC24	-0.608878	6.61464	-12.7922	1.21704e-10	8.88079e-09	14.358
DPYD	-0.535598	7.39747	-12.8269	1.16303e-10	8.60055e-09	14.3546
SLC40A1	-1.31806	3.83125	-12.5567	1.66022e-10	1.14332e-08	14.3537
ASIC1	-1.40124	4.04822	-12.5869	1.59486e-10	1.1087e-08	14.3533
NLGN1	-0.836581	6.09773	-12.7712	1.25096e-10	9.09815e-09	14.3435
STEAP3	-0.829239	6.09926	-12.7225	1.33359e-10	9.54163e-09	14.3386
KRT13	-2.34027	-0.0332925	-12.5759	1.6184e-10	1.11802e-08	14.3254
C1S	0.922665	7.26263	12.6931	1.38608e-10	9.75881e-09	14.2869
CCDC18	1.04391	5.52902	12.5817	1.60588e-10	1.11285e-08	14.2805
SREBF2	-0.546399	7.16184	-12.7562	1.27578e-10	9.21784e-09	14.2383
PHLDA3	-0.714858	5.90525	-12.6261	1.51417e-10	1.05929e-08	14.2365
EHBP1	-0.611693	7.47021	-12.7619	1.26626e-10	9.17915e-09	14.2272
ADAMTS9	1.3202	4.52839	12.4615	1.88472e-10	1.26856e-08	14.2163
GLUL	-0.690783	7.51699	-12.6806	1.40908e-10	9.88913e-09	14.1259
GFRA1	-0.820425	7.45811	-12.7023	1.36934e-10	9.70291e-09	14.1225
ABCB4	-2.16549	2.17056	-12.7092	1.35705e-10	9.67811e-09	14.1172
ZNF844	1.14958	6.14971	12.4532	1.90561e-10	1.27555e-08	14.0794
SHC2	-1.67543	3.61225	-12.3591	2.16198e-10	1.41376e-08	14.0707
B4GAT1	-0.757284	5.80511	-12.4967	1.79813e-10	1.22679e-08	14.0327
DNER	0.693273	6.09482	12.4883	1.81837e-10	1.23297e-08	14.0201
CENPL	1.07145	5.23499	12.3383	2.22335e-10	1.43263e-08	13.9881
IGSF3	-0.640155	7.50308	-12.5985	1.57065e-10	1.09533e-08	13.9725
RASGRP1	-1.62414	3.4776	-12.2547	2.4891e-10	1.57621e-08	13.9535
PITPNM3	1.89761	4.80098	12.2459	2.51897e-10	1.59056e-08	13.9181
TFAP2A	2.38483	4.07403	12.4832	1.83092e-10	1.23767e-08	13.9072
RCAN1	-0.787215	7.48153	-12.5012	1.78728e-10	1.22317e-08	13.8998
PTPRD	-1.79487	3.95757	-12.2159	2.62343e-10	1.63678e-08	13.8981
CIPC	-0.71327	5.48748	-12.3549	2.17415e-10	1.4175e-08	13.8973
CADM4	-1.14217	5.11264	-12.2981	2.34726e-10	1.50806e-08	13.8813
EPHB2	-0.670744	6.87579	-12.4515	1.91011e-10	1.27555e-08	13.8783
ENSG00000275993	1.00966	5.51728	12.2677	2.44577e-10	1.55324e-08	13.8538
VLDLR	-0.530537	7.88909	-12.4933	1.80633e-10	1.22859e-08	13.8332
CALHM5	1.90756	4.46208	12.2167	2.62091e-10	1.63678e-08	13.8331
ATP2B4	-0.685372	8.18458	-12.5071	1.77341e-10	1.21747e-08	13.827
SLC44A1	-0.56717	7.45162	-12.4423	1.93354e-10	1.28729e-08	13.8257
INSIG1	-0.654837	6.41156	-12.4087	2.02279e-10	1.33862e-08	13.8223
TGM5	-1.74979	3.357	-12.1618	2.82398e-10	1.71912e-08	13.7925
SPATA13	-0.786721	6.4903	-12.3428	2.20989e-10	1.42813e-08	13.7894
MAN2A2	-0.507617	7.43695	-12.418	1.99753e-10	1.32589e-08	13.7869
IFIT5	0.605789	7.01435	12.3495	2.18996e-10	1.41942e-08	13.7822
TENM4	-0.987327	6.6206	-12.3907	2.07196e-10	1.36706e-08	13.7737
ALDH1A3	-0.566141	6.88206	-12.3631	2.15025e-10	1.41027e-08	13.752
NACAD	-1.05304	4.19899	-12.1346	2.93061e-10	1.77423e-08	13.6518
GJB2	-0.795745	4.76437	-12.1677	2.80122e-10	1.71473e-08	13.6499
NBEAL2	-1.0853	6.08929	-12.233	2.56348e-10	1.61404e-08	13.6219
NEFL	1.21134	4.27822	12.0005	3.52218e-10	2.08092e-08	13.6093
SOX21-AS1	-1.04029	5.83654	-12.2143	2.6293e-10	1.63678e-08	13.581
GDF11	-0.728095	5.33365	-12.1637	2.81672e-10	1.71912e-08	13.5472
SYNJ2	-0.538853	7.65256	-12.2847	2.39006e-10	1.52666e-08	13.5421
RASSF4	-0.771666	6.31978	-12.1756	2.77143e-10	1.70598e-08	13.5374
BEX1	2.14859	3.58899	12.1679	2.80049e-10	1.71473e-08	13.5365
EBF4	-1.00701	5.52618	-12.0683	3.20903e-10	1.92167e-08	13.5273
TFAP2C	-0.53408	6.48415	-12.1905	2.71576e-10	1.67639e-08	13.5244
PVT1	1.10104	5.78628	12.0252	3.40442e-10	2.02765e-08	13.5156
LTBP3	-0.678594	8.14621	-12.2764	2.41702e-10	1.53942e-08	13.5024
COL1A2	-0.801766	8.60327	-12.2927	2.36444e-10	1.51468e-08	13.4911
PML	0.68014	8.03356	12.2025	2.67192e-10	1.65862e-08	13.4822
CALD1	-0.6925	8.29476	-12.2174	2.61819e-10	1.63678e-08	13.4251
PID1	1.30152	4.98022	11.8571	4.29504e-10	2.43643e-08	13.4131
FNDC4	-0.833453	5.10432	-11.9688	3.67944e-10	2.15077e-08	13.4112
SELENOP	-0.866253	5.53781	-12.0504	3.2885e-10	1.96392e-08	13.4089
NAV1	-0.671789	8.11562	-12.1998	2.68158e-10	1.65994e-08	13.3972
ZNF853	-1.22837	4.60555	-11.8271	4.4778e-10	2.51087e-08	13.3441
TOM1L2	-0.494105	7.64493	-12.1365	2.92319e-10	1.77423e-08	13.3389
SLC2A12	-0.899853	5.82723	-11.9785	3.6306e-10	2.12786e-08	13.3239
ZNF618	1.18914	6.22914	11.8918	4.09285e-10	2.34881e-08	13.3075
SPRY1	1.40885	4.02611	11.7855	4.74567e-10	2.64092e-08	13.3074
KCNE4	0.755294	6.00984	11.8933	4.08427e-10	2.34881e-08	13.2992
RHOBTB3	0.760815	6.79864	12.0094	3.47916e-10	2.06103e-08	13.2812
PDIA5	-0.9071	6.12381	-12.0102	3.4753e-10	2.06103e-08	13.2715
GPM6B	-0.884681	7.9695	-12.0994	3.07502e-10	1.85656e-08	13.2486
EVC	-0.692219	6.74526	-11.9901	3.57307e-10	2.10534e-08	13.2417
MYBL1	0.785653	6.61313	11.9432	3.8117e-10	2.20468e-08	13.226
COL11A1	-0.633575	7.8864	-12.0895	3.1168e-10	1.87664e-08	13.2141
FST	3.62703	4.58949	12.3519	2.18309e-10	1.41914e-08	13.2118
PLEKHA7	-1.58221	5.14622	-11.8175	4.53791e-10	2.5317e-08	13.1999
C2orf27A	1.32768	4.39622	11.6943	5.3922e-10	2.93756e-08	13.1885
CDS2	-0.559341	7.06485	-11.9649	3.69919e-10	2.15659e-08	13.1691
CORO2B	-1.08429	5.20835	-11.7674	4.86664e-10	2.69462e-08	13.1651
PCMTD2	-0.649949	6.59823	-11.912	3.97994e-10	2.29597e-08	13.1368
RASSF2	-1.33514	3.48686	-11.6438	5.78936e-10	3.09661e-08	13.1209
TSC22D1	-0.483641	7.41038	-11.9526	3.76273e-10	2.18785e-08	13.1199
PLAAT3	-0.687822	6.52966	-11.8644	4.2514e-10	2.42088e-08	13.1068
CIITA	2.75316	6.40614	11.8543	4.31188e-10	2.43643e-08	13.1019
CCN2	-0.701018	7.36191	-11.9459	3.79763e-10	2.20233e-08	13.0738
PAPSS2	0.916735	4.74372	11.6934	5.39869e-10	2.93756e-08	13.0732
TMEM140	0.668963	6.64558	11.7585	4.92765e-10	2.71477e-08	13.067
LIPH	1.50026	4.30184	11.5757	6.37365e-10	3.39266e-08	13.0289
SEMA7A	-0.811797	4.88991	-11.6887	5.43456e-10	2.94254e-08	13.0264
DOCK1	-0.52775	7.36516	-11.8824	4.14652e-10	2.37342e-08	13.015
SEC14L2	-0.743191	5.64612	-11.7683	4.8609e-10	2.69462e-08	12.9765
RIMS3	-1.42086	5.15088	-11.5988	6.16897e-10	3.29166e-08	12.9683
TRIM2	-0.751893	7.89153	-11.8652	4.24658e-10	2.42088e-08	12.9569
ERICH3	-3.61189	1.11431	-12.4601	1.88813e-10	1.26856e-08	12.9464
ARHGAP29	-0.599946	7.82904	-11.851	4.3313e-10	2.44115e-08	12.9343
ABLIM1	-0.636487	7.65853	-11.819	4.52858e-10	2.5317e-08	12.9065
AKAP12	-0.596892	8.55155	-11.8551	4.30652e-10	2.43643e-08	12.8883
DIP2C	-0.729135	6.21377	-11.7088	5.28307e-10	2.88891e-08	12.8745
PSD3	-0.666702	8.06422	-11.8325	4.44441e-10	2.49851e-08	12.8725
ITGA1	1.49894	4.15856	11.4572	7.54332e-10	3.92057e-08	12.8604
GTSE1	1.0138	5.17081	11.5511	6.59967e-10	3.5045e-08	12.8089
MICB	1.56304	5.06654	11.4186	7.97112e-10	4.10419e-08	12.808
MYO5B	-0.735219	6.86921	-11.6512	5.72922e-10	3.07939e-08	12.7736
HS3ST3A1	-0.524099	6.87592	-11.6747	5.54222e-10	2.99348e-08	12.7705
GPC1	-0.602079	7.56657	-11.7321	5.11321e-10	2.80997e-08	12.7601
EXOC4	-0.511307	7.33579	-11.648	5.7548e-10	3.08561e-08	12.697
DDR2	-0.611423	8.65258	-11.7114	5.26416e-10	2.88573e-08	12.6841
CPNE2	-0.605109	5.95476	-11.5457	6.65004e-10	3.52276e-08	12.6502
LZTS1	0.837828	6.70778	11.4974	7.12304e-10	3.73739e-08	12.6492
CRELD1	-1.09666	5.54581	-11.5141	6.95566e-10	3.67583e-08	12.6402
PIK3AP1	2.33784	5.08965	11.3965	8.22685e-10	4.20638e-08	12.6341
BTG2	-1.21265	4.68377	-11.4149	8.01288e-10	4.11608e-08	12.6291
COL5A1	-0.678936	8.55114	-11.689	5.43233e-10	2.94254e-08	12.6217
ITGBL1	-1.12385	4.41155	-11.3398	8.92433e-10	4.49008e-08	12.591
TLR3	1.48734	5.34088	11.2484	1.01825e-09	4.91008e-08	12.5665
SIAE	-0.63895	6.28273	-11.4802	7.29971e-10	3.81194e-08	12.5653
CCN3	2.79446	2.92218	11.9797	3.62443e-10	2.12786e-08	12.5612
ALDH4A1	-0.755088	4.84043	-11.371	8.53313e-10	4.33283e-08	12.5324
GADD45A	0.81207	5.9461	11.3718	8.52311e-10	4.33283e-08	12.5294
NEO1	0.927641	6.29748	11.4223	7.92911e-10	4.09213e-08	12.5242
FOXM1	0.804469	7.0648	11.5022	7.07402e-10	3.72943e-08	12.5186
TNFSF4	1.1137	4.84069	11.2895	9.59517e-10	4.72977e-08	12.5163
KIF18A	1.00347	5.69037	11.3167	9.22648e-10	4.60009e-08	12.4915
NRIP1	-0.521634	7.08497	-11.4948	7.14937e-10	3.7423e-08	12.4753
C4orf3	-0.683156	6.36715	-11.4419	7.70961e-10	3.99757e-08	12.4637
LINC02593	1.64155	4.3889	11.1705	1.14018e-09	5.39188e-08	12.4481
GRB10	-0.574875	7.72764	-11.4974	7.12289e-10	3.73739e-08	12.4465
IFITM10	0.85608	5.63378	11.2835	9.67952e-10	4.74017e-08	12.4421
ITPR1	0.843557	7.96716	11.4705	7.40155e-10	3.85598e-08	12.425
SCARA3	-0.66083	5.34307	-11.3654	8.60203e-10	4.35777e-08	12.4242
SHC4	1.07762	5.56086	11.2062	1.08259e-09	5.17507e-08	12.4088
KRT15	-0.87158	4.43075	-11.3366	8.96653e-10	4.50104e-08	12.4046
ORAI2	-0.465027	7.15477	-11.4294	7.84823e-10	4.05989e-08	12.3653
APOL3	1.48165	5.72545	11.1039	1.25653e-09	5.79293e-08	12.3589
H3-7	1.15895	4.58195	11.1043	1.25568e-09	5.79293e-08	12.3557
LINC00511	-0.560368	6.66179	-11.4097	8.07295e-10	4.13729e-08	12.3519
CAT	-0.706511	6.41872	-11.3784	8.44388e-10	4.30735e-08	12.3483
GXYLT2	-0.735672	5.13219	-11.287	9.62997e-10	4.72977e-08	12.3336
TMTC1	0.915915	6.53219	11.306	9.37007e-10	4.65064e-08	12.3137
SEMA5A	1.20833	5.41802	11.2114	1.07432e-09	5.1467e-08	12.3007
RECQL4	0.8797	6.33556	11.3031	9.40884e-10	4.65938e-08	12.2867
KLF4	2.45947	4.29221	11.1627	1.15318e-09	5.43006e-08	12.2668
TMEM8B	-0.863784	5.80163	-11.2736	9.81848e-10	4.77947e-08	12.2612
LY6E	1.07646	6.7195	11.2524	1.01242e-09	4.89358e-08	12.2418
GBP5	1.03516	9.07437	11.3341	8.99849e-10	4.50681e-08	12.2355
BMPR1B	-0.725191	5.05587	-11.1408	1.19053e-09	5.55841e-08	12.2225
PLPP3	3.98191	2.22788	12.3834	2.09242e-10	1.37644e-08	12.2034
SEMA3C	-0.601511	7.4948	-11.341	8.90953e-10	4.49008e-08	12.2005
RHPN2	-0.491298	6.23687	-11.2579	1.00434e-09	4.87502e-08	12.1943
ARHGEF4	-0.928626	6.12743	-11.2732	9.82484e-10	4.77947e-08	12.1885
CAVIN1	-0.570056	8.15917	-11.3546	8.73705e-10	4.41602e-08	12.1816
RASAL2	-0.673123	7.0142	-11.2777	9.76067e-10	4.76931e-08	12.1792
ZC3HAV1	0.538538	7.94035	11.2865	9.63683e-10	4.72977e-08	12.1462
DUSP16	-0.72365	6.25479	-11.1981	1.09525e-09	5.21297e-08	12.1309
CHORDC1	0.700812	5.78798	11.1003	1.26306e-09	5.80634e-08	12.1257
TKTL1	-0.713797	5.5777	-11.1569	1.16298e-09	5.46453e-08	12.117
TMOD2	-0.714623	7.23623	-11.2523	1.0126e-09	4.89358e-08	12.1115
COL6A1	-0.730463	8.47594	-11.3199	9.18459e-10	4.58959e-08	12.1058
ZNF697	0.562983	6.42262	11.164	1.15108e-09	5.43006e-08	12.1003
PIF1	1.24242	3.27102	10.9155	1.65775e-09	7.36529e-08	12.0866
MEF2C	-0.833791	6.39095	-11.1764	1.13039e-09	5.35708e-08	12.0864
DYNC2I1	-0.64005	6.26178	-11.154	1.16796e-09	5.47622e-08	12.0685
LAMB2	-0.566973	8.58237	-11.2905	9.58214e-10	4.72977e-08	12.0664
ARHGEF37	-0.837265	5.71223	-11.0957	1.27152e-09	5.81338e-08	12.0662
CSPG5	-1.65578	2.21522	-10.8962	1.70575e-09	7.53299e-08	12.0171
PGBD5	3.00276	3.12317	11.3144	9.25666e-10	4.60472e-08	12.0155
ENSG00000289688	2.08553	3.87271	10.8831	1.7391e-09	7.66489e-08	12.0071
PAM	-0.585849	8.13678	-11.2329	1.04148e-09	5.01113e-08	11.9976
PLCB4	1.73399	3.79636	10.9204	1.64557e-09	7.32595e-08	11.9745
PRSS23	-0.552264	7.80797	-11.216	1.06716e-09	5.12353e-08	11.9733
DOP1B	-0.716749	6.30079	-11.0172	1.42674e-09	6.44285e-08	11.9727
PITPNM1	-0.546389	6.69869	-11.1303	1.2089e-09	5.63224e-08	11.971
LRP1	-0.859294	7.99945	-11.204	1.086e-09	5.18012e-08	11.9699
KLF13	-0.662401	7.03419	-11.1283	1.21241e-09	5.63669e-08	11.9582
PCDH20	-0.794075	7.03882	-11.1868	1.11339e-09	5.2879e-08	11.9458
ZNFX1	0.539418	8.18688	11.1523	1.17079e-09	5.47784e-08	11.9408
CERCAM	-0.642845	6.76943	-11.1054	1.25361e-09	5.79293e-08	11.9336
DAPK2	-1.02943	4.92148	-10.9043	1.68543e-09	7.45819e-08	11.9205
CEACAM1	3.4364	4.99785	10.9649	1.54088e-09	6.87376e-08	11.9113
CRAT	-0.472137	7.03891	-11.0962	1.27068e-09	5.81338e-08	11.9058
GAS7	-0.656933	5.63022	-11.0994	1.26471e-09	5.80634e-08	11.9052
NEBL	-1.00759	6.4692	-10.9741	1.52015e-09	6.80883e-08	11.8993
SYTL5	0.935915	5.6356	11.032	1.39601e-09	6.34307e-08	11.8973
PCDHGA9	-0.772674	6.03942	-11.0695	1.32135e-09	6.01622e-08	11.8959
REEP4	0.749068	5.2297	10.8677	1.7795e-09	7.82729e-08	11.8405
SDC3	-0.538666	7.88627	-11.1166	1.23342e-09	5.72227e-08	11.8302
ENDOD1	-0.602563	7.37701	-11.0873	1.28737e-09	5.87367e-08	11.8238
EVI2A	1.95992	2.81092	10.8483	1.83136e-09	8.00749e-08	11.8135
KCNH2	-1.66168	2.53638	-10.8426	1.84719e-09	8.06068e-08	11.7963
TMEM43	-0.499689	7.17165	-11.023	1.41451e-09	6.40073e-08	11.7843
RTP4	2.94248	4.45369	10.9658	1.5389e-09	6.87376e-08	11.7744
BTN3A3	0.724606	6.56144	10.9049	1.68377e-09	7.45819e-08	11.7729
PLEKHB1	-1.06332	5.93148	-10.9779	1.5118e-09	6.78524e-08	11.7691
HEPH	-0.537313	6.92007	-11.0137	1.43412e-09	6.46291e-08	11.7638
PRSS12	1.81515	5.99277	10.7189	2.22191e-09	9.3801e-08	11.7373
CYP1B1	-1.10307	4.21717	-10.6887	2.32531e-09	9.76597e-08	11.717
GORAB	0.734018	5.82209	10.8024	1.9612e-09	8.45772e-08	11.7053
LRRN3	1.98789	4.17037	10.6693	2.39413e-09	9.99233e-08	11.6913
EVI2B	2.32402	3.54358	10.701	2.2825e-09	9.61747e-08	11.6609
GNG7	-1.14275	5.36361	-10.7853	2.01176e-09	8.64193e-08	11.6605
DHX34	0.902565	5.50782	10.7617	2.08412e-09	8.91801e-08	11.6421
ST3GAL1	-0.479251	7.72317	-10.9779	1.51159e-09	6.78524e-08	11.6374
CTSF	-0.712652	6.11123	-10.8549	1.81369e-09	7.94596e-08	11.6334
ACP5	1.90009	4.95501	10.608	2.62616e-09	1.0757e-07	11.6324
NOVA2	-0.987992	5.63038	-10.8128	1.93079e-09	8.34292e-08	11.6096
CAVIN2	-1.08772	4.20879	-10.7235	2.20679e-09	9.3521e-08	11.6095
ARHGAP33	0.759633	5.34696	10.7272	2.1944e-09	9.31755e-08	11.6044
CMTM3	-0.525095	6.25154	-10.8408	1.85195e-09	8.06549e-08	11.5821
INHBA	1.52302	4.19628	10.5769	2.75253e-09	1.11718e-07	11.5802
CDH5	-1.77167	2.10489	-10.5801	2.73934e-09	1.11584e-07	11.5661
LPL	1.59394	3.41088	10.5646	2.80444e-09	1.12705e-07	11.5592
ATP6V0E2	-0.620766	6.66867	-10.8569	1.80833e-09	7.9383e-08	11.5526
DOK3	1.70507	4.07385	10.6042	2.64104e-09	1.07979e-07	11.5475
APLP1	-0.547012	6.25821	-10.839	1.857e-09	8.07156e-08	11.5423
CRYL1	-0.858461	5.24355	-10.6643	2.41201e-09	1.00479e-07	11.5381
NEURL3	3.51364	2.70724	11.6585	5.67024e-10	3.05513e-08	11.5343
DRAXIN	1.99201	3.02557	10.6085	2.62387e-09	1.0757e-07	11.524
S1PR3	0.982127	5.77462	10.6707	2.38888e-09	9.98932e-08	11.5209
KLF9	-0.587101	6.4882	-10.8204	1.90914e-09	8.26557e-08	11.5177
CIT	0.792004	6.19384	10.7672	2.06691e-09	8.86157e-08	11.4965
GEN1	0.893095	5.83284	10.6883	2.3266e-09	9.76597e-08	11.4955
DDIAS	1.29904	5.45534	10.6234	2.56541e-09	1.05671e-07	11.4952
TPRG1	1.01593	3.26291	10.5722	2.77243e-09	1.11985e-07	11.4932
HSPG2	-1.15211	7.09038	-10.8302	1.88158e-09	8.16226e-08	11.487
PXYLP1	-0.915313	4.66724	-10.5626	2.8129e-09	1.12705e-07	11.481
TPST2	-0.832314	4.50281	-10.5545	2.84787e-09	1.13899e-07	11.4539
CHURC1	-0.548235	6.23333	-10.7315	2.18043e-09	9.27609e-08	11.4374
SCG2	1.68772	5.01527	10.5204	2.99891e-09	1.19076e-07	11.4263
TMTC2	1.48091	4.02249	10.466	3.25825e-09	1.27535e-07	11.4228
FARP1	-0.536452	6.19284	-10.7488	2.12465e-09	9.05625e-08	11.4194
PRIM2	0.87582	5.36272	10.5735	2.76672e-09	1.11985e-07	11.4041
PLK1	0.8275	5.71257	10.6606	2.4256e-09	1.00855e-07	11.4007
GSN	-0.710206	7.38702	-10.8004	1.96694e-09	8.46592e-08	11.37
PAG1	0.749025	6.45589	10.6539	2.45006e-09	1.0168e-07	11.3694
LZTS3	-0.91207	5.45183	-10.5716	2.7746e-09	1.11985e-07	11.3465
AP3B2	2.18169	3.92892	10.4689	3.24384e-09	1.27197e-07	11.3424
RUNX2	-0.609074	6.42176	-10.6847	2.33934e-09	9.80075e-08	11.2823
ETV7	2.30573	4.31871	10.7201	2.2182e-09	9.3801e-08	11.2552
SFRP4	-1.51082	2.26079	-10.3478	3.90567e-09	1.47885e-07	11.2448
RCAN3	-0.689145	6.26097	-10.6136	2.60406e-09	1.07063e-07	11.2306
ECM1	-0.604479	4.68737	-10.5323	2.94533e-09	1.17371e-07	11.2292
RASGRP3	1.23264	4.07639	10.3547	3.86468e-09	1.46585e-07	11.2197
SGO1	1.18129	4.75803	10.375	3.74558e-09	1.42805e-07	11.2197
ATAD3B	1.21244	4.92632	10.3875	3.67444e-09	1.41315e-07	11.2181
SATB1	-0.878246	5.54409	-10.5626	2.81286e-09	1.12705e-07	11.208
MLXIP	-0.545424	7.13334	-10.6409	2.49858e-09	1.03304e-07	11.1846
OGDHL	2.56399	2.91491	10.4617	3.27999e-09	1.28158e-07	11.1794
DENND11	-0.425249	7.21028	-10.6394	2.5044e-09	1.03351e-07	11.1747
SCD5	-0.655975	6.10953	-10.5691	2.78524e-09	1.12209e-07	11.1736
CYB5D2	-0.567738	5.91191	-10.5433	2.89649e-09	1.15634e-07	11.1635
MAFB	4.25127	3.80102	11.7587	4.92675e-10	2.71477e-08	11.146
DKK3	-0.62513	7.82931	-10.6413	2.49711e-09	1.03304e-07	11.1312
ZCCHC2	0.760813	5.80668	10.3787	3.72475e-09	1.42805e-07	11.1287
PLA2G4C	1.27394	4.37904	10.2703	4.40245e-09	1.63843e-07	11.1226
C1QTNF1	-0.795257	6.55553	-10.6008	2.65471e-09	1.08337e-07	11.1192
RGS7	1.7188	3.60463	10.2693	4.40889e-09	1.63843e-07	11.1174
C1orf198	-0.608731	6.29542	-10.5284	2.96289e-09	1.17858e-07	11.1133
NHS	-0.871124	5.79283	-10.4862	3.15965e-09	1.2456e-07	11.1068
STARD13	-0.692864	5.64052	-10.4998	3.09484e-09	1.22578e-07	11.0937
FUT8	-0.809589	6.05732	-10.4979	3.1038e-09	1.22578e-07	11.0817
LYPD6	0.805339	4.50492	10.2995	4.20784e-09	1.5797e-07	11.0676
FZD8	-0.694847	4.91409	-10.4476	3.35141e-09	1.30717e-07	11.0589
SH3TC1	1.59121	3.90054	10.2208	4.75295e-09	1.75739e-07	11.0469
SPATA6	-1.00488	5.23556	-10.4112	3.54305e-09	1.37462e-07	11.0367
SERPINA5	-3.00918	-0.519008	-10.7513	2.11677e-09	9.04015e-08	11.02
BISPR	1.84914	3.59148	10.2981	4.21672e-09	1.58034e-07	11.0148
DCAKD	-0.537396	6.42328	-10.4729	3.22444e-09	1.26661e-07	11.0046
KIF14	0.944224	6.1033	10.4422	3.37931e-09	1.31572e-07	10.9979
MCC	-0.49097	7.92239	-10.5769	2.75278e-09	1.11718e-07	10.9895
KRT32	-2.7377	-1.82278	-11.0231	1.41444e-09	6.40073e-08	10.9824
CEP135	0.664054	6.53471	10.4302	3.44165e-09	1.33763e-07	10.9742
VWA1	-0.992611	5.0469	-10.3764	3.73779e-09	1.42805e-07	10.9552
ANGPT1	1.72748	4.62621	10.1552	5.26466e-09	1.90818e-07	10.9445
SNX1	-0.42574	7.60675	-10.4979	3.10348e-09	1.22578e-07	10.9329
TSPAN33	-0.706571	5.42475	-10.3034	4.18248e-09	1.57285e-07	10.8828
CCDC149	-0.516844	5.98208	-10.3455	3.91949e-09	1.479e-07	10.8754
AQP1	-1.76683	1.76778	-10.1728	5.12162e-09	1.86246e-07	10.8474
SERINC5	-0.545718	7.80245	-10.4787	3.19565e-09	1.25755e-07	10.8446
IL15	1.66428	4.02746	10.1354	5.42966e-09	1.95193e-07	10.822
CITED2	-0.598432	6.4765	-10.3712	3.76746e-09	1.43391e-07	10.8181
SCNN1B	-3.01096	0.534996	-10.3958	3.62795e-09	1.40016e-07	10.8038
CYBRD1	-0.473067	7.42457	-10.3999	3.60515e-09	1.3938e-07	10.7994
COL4A5	-0.704386	7.09206	-10.4058	3.57262e-09	1.38365e-07	10.7833
RAB6B	-1.02183	5.19833	-10.2168	4.78302e-09	1.76555e-07	10.7755
REEP3	-0.486965	6.66186	-10.3459	3.91707e-09	1.479e-07	10.7626
GASK1B	-0.54755	6.00712	-10.3551	3.862e-09	1.46585e-07	10.7609
DAPK1	-1.01546	4.70513	-10.1732	5.11888e-09	1.86246e-07	10.75
FKBP9	-0.577074	7.31214	-10.3755	3.74302e-09	1.42805e-07	10.7438
S1PR1	1.36037	4.7662	10.0353	6.35238e-09	2.2185e-07	10.7362
ARHGEF3	-0.656597	5.84294	-10.2559	4.50123e-09	1.66993e-07	10.7168
CDH4	-0.441218	8.17353	-10.3916	3.65151e-09	1.40679e-07	10.6902
MMP17	-1.02399	3.88606	-10.0464	6.24217e-09	2.19392e-07	10.6688
PDE4DIP	-0.420817	8.4724	-10.3782	3.72707e-09	1.42805e-07	10.6687
BRIP1	0.711803	5.80404	10.1643	5.1899e-09	1.88418e-07	10.6334
HAGLR	-0.564142	5.47702	-10.2309	4.67932e-09	1.73308e-07	10.623
PRELP	-2.39313	1.11069	-9.97812	6.9519e-09	2.38256e-07	10.6227
SLC38A3	-0.659811	5.02373	-10.1452	5.34686e-09	1.93162e-07	10.6047
EIF4B	-0.547785	7.65729	-10.3037	4.18062e-09	1.57285e-07	10.5987
BMF	-1.33166	4.60179	-9.95276	7.23628e-09	2.46089e-07	10.5955
CBFA2T2	0.498689	6.76223	10.2025	4.89066e-09	1.79626e-07	10.5942
SULF1	-0.707414	7.0819	-10.2856	4.2989e-09	1.6084e-07	10.5833
ADARB1	-0.446123	7.277	-10.2694	4.40852e-09	1.63843e-07	10.5821
CENPE	0.869993	6.49724	10.2118	4.82015e-09	1.77628e-07	10.5702
LINC01546	-1.29692	3.21772	-9.90651	7.78685e-09	2.58043e-07	10.5477
PHLPP1	-0.548451	6.16232	-10.1796	5.06754e-09	1.85196e-07	10.5386
SH3BP2	-0.609412	7.91287	-10.2741	4.37654e-09	1.63467e-07	10.5339
CADPS2	1.26968	4.90705	9.94039	7.37949e-09	2.49467e-07	10.5295
SLC43A2	1.29128	5.42409	9.99183	6.80297e-09	2.34245e-07	10.5277
LPXN	1.11606	4.37543	9.91119	7.72916e-09	2.57235e-07	10.5249
TBC1D4	1.04143	5.12081	9.93858	7.40065e-09	2.49752e-07	10.5192
FZD4	-0.775123	6.05966	-10.1439	5.35821e-09	1.93255e-07	10.5148
ZNF107	0.786488	6.3799	10.0984	5.75317e-09	2.04819e-07	10.5073
LRATD2	0.521545	6.10878	10.0796	5.92543e-09	2.09597e-07	10.4617
CYFIP1	-0.475662	7.31777	-10.2072	4.85489e-09	1.7861e-07	10.4598
THBS3	-0.789576	5.32076	-10.0221	6.48618e-09	2.25807e-07	10.4592
SCRG1	-0.967161	4.21539	-9.97008	7.04069e-09	2.40552e-07	10.4508
BATF2	3.14566	4.46242	10.1803	5.06221e-09	1.85196e-07	10.4499
COL4A6	-0.580716	6.22922	-10.1322	5.45674e-09	1.95847e-07	10.4334
SLC35E2B	-0.419135	7.51296	-10.1851	5.02502e-09	1.84254e-07	10.4293
CTSC	0.625456	7.96513	10.1757	5.09883e-09	1.86031e-07	10.4234
PRDM1	1.14435	5.17166	9.8737	8.20375e-09	2.69093e-07	10.404
CYP27A1	-0.608208	5.9491	-10.0493	6.21379e-09	2.18743e-07	10.3996
TTC12	-0.786966	4.76983	-9.92231	7.59394e-09	2.53942e-07	10.3914
GPR155	-0.903691	5.00565	-9.92544	7.55638e-09	2.5307e-07	10.3914
TRIM25	0.489211	7.86172	10.1468	5.33347e-09	1.92994e-07	10.3738
ERLIN2	-0.464377	6.5114	-10.093	5.80195e-09	2.06222e-07	10.3731
SOCS5	-0.529112	6.75265	-10.1201	5.56157e-09	1.98639e-07	10.369
JAK2	0.813468	6.31376	9.87754	8.15382e-09	2.68188e-07	10.3666
MPDZ	-0.53859	7.09621	-10.1202	5.56048e-09	1.98639e-07	10.3616
FMN1	1.72996	4.05242	9.76015	9.83602e-09	3.13232e-07	10.337
LOXL3	-0.480999	6.49094	-10.0744	5.97363e-09	2.10963e-07	10.3215
DOCK7	-0.512457	7.81974	-10.1422	5.37234e-09	1.93448e-07	10.317
TMOD1	-1.15198	4.6351	-9.84133	8.63804e-09	2.79841e-07	10.3085
NUAK2	0.743099	5.92793	9.96377	7.11132e-09	2.42589e-07	10.3068
CA9	-0.832222	6.65699	-10.0661	6.05272e-09	2.13414e-07	10.3045
CSRP1	-0.61286	7.48099	-10.1138	5.6162e-09	2.00266e-07	10.3031
CDON	-0.540065	7.51145	-10.1242	5.5257e-09	1.98e-07	10.2926
PKD1P6-NPIPP1	0.784031	5.91853	9.86301	8.34462e-09	2.7243e-07	10.2865
MPI	-0.557572	6.42012	-10.0363	6.34225e-09	2.21848e-07	10.2789
PAK6	-1.42679	3.33775	-9.73963	1.01655e-08	3.22791e-07	10.2778
GALNT6	-2.23904	1.22532	-9.96251	7.12547e-09	2.42696e-07	10.2737
PREX1	-0.639535	6.71527	-10.0395	6.31025e-09	2.2108e-07	10.2638
DUSP6	0.823387	5.5233	9.90943	7.75077e-09	2.57235e-07	10.2534
SEMA4F	-0.579236	6.09075	-9.99271	6.79355e-09	2.34245e-07	10.2389
CHST15	1.04044	5.04926	9.80342	9.17736e-09	2.93956e-07	10.2383
SERPING1	3.72445	5.42121	9.86915	8.26337e-09	2.70345e-07	10.2318
IL6R	-0.998395	3.92936	-9.77074	9.67046e-09	3.08405e-07	10.2275
FKBP10	-0.497332	7.26288	-10.0428	6.27811e-09	2.20304e-07	10.2222
REEP2	-0.684834	5.63452	-9.94027	7.38088e-09	2.49467e-07	10.222
MASTL	0.680438	5.93535	9.91025	7.74072e-09	2.57235e-07	10.2161
LYST	-0.756404	6.74115	-10.0132	6.5777e-09	2.28272e-07	10.2137
BTN3A1	0.711595	7.13656	9.94428	7.33415e-09	2.49033e-07	10.213
KIZ	-0.718422	5.58333	-9.87355	8.20576e-09	2.69093e-07	10.202
EZH2	0.476223	6.9668	9.98977	6.82505e-09	2.34639e-07	10.194
ITGB4	-0.539777	8.15456	-10.0845	5.88009e-09	2.08575e-07	10.1809
C4orf19	1.6589	3.07334	9.66863	1.13973e-08	3.55755e-07	10.1802
IL1R1	0.6988	6.07684	9.85937	8.39318e-09	2.7361e-07	10.1702
CLU	-0.705937	6.94239	-9.9799	6.93228e-09	2.37954e-07	10.1688
GLB1	-0.535136	7.04942	-9.9937	6.78287e-09	2.34245e-07	10.1643
VAPB	-0.432491	7.59122	-10.0119	6.59067e-09	2.28362e-07	10.1533
UGCG	-0.533401	6.49935	-9.97069	7.03398e-09	2.40552e-07	10.1504
RAC3	-0.860119	4.19751	-9.71089	1.06465e-08	3.36729e-07	10.1452
CRYZ	-0.576198	5.73279	-9.86876	8.26848e-09	2.70345e-07	10.1339
LRP5	-0.523072	6.92395	-9.99601	6.75821e-09	2.338e-07	10.1304
SH3RF2	1.17219	4.74885	9.68528	1.1095e-08	3.49786e-07	10.1258
NRP2	-0.613755	9.46405	-10.0837	5.88709e-09	2.08575e-07	10.1201
ADGRB2	-0.571162	6.3435	-9.93188	7.47957e-09	2.50879e-07	10.1107
TCN1	-1.00531	1.99196	-9.64448	1.18509e-08	3.68869e-07	10.0994
SOX21	-0.747064	6.1182	-9.93708	7.41818e-09	2.49961e-07	10.0993
VPS35L	-0.52072	5.98627	-9.8535	8.47208e-09	2.75774e-07	10.0871
TENM2	-0.675798	8.20403	-10.0187	6.52104e-09	2.26663e-07	10.0867
BORA	0.88193	4.81417	9.67979	1.11938e-08	3.52397e-07	10.0832
FHL1	-0.536478	6.4349	-9.89952	7.87375e-09	2.60141e-07	10.0754
RPS23	-0.445929	6.88488	-9.91467	7.68667e-09	2.56265e-07	10.062
NAPEPLD	-0.591264	6.47212	-9.89266	7.96009e-09	2.626e-07	10.0602
ATOH8	1.01684	5.01027	9.67439	1.12917e-08	3.54586e-07	10.0354
PTK7	-0.433261	7.48521	-9.94085	7.3741e-09	2.49467e-07	10.035
FCGRT	-0.73568	5.81116	-9.81133	9.062e-09	2.91532e-07	10.0323
EPHA5	0.844364	5.7662	9.71067	1.06503e-08	3.36729e-07	10.0239
TLE4	0.869054	5.12314	9.63328	1.20677e-08	3.74557e-07	10.0174
IGFBP2	-0.677885	7.62007	-9.93587	7.43244e-09	2.50059e-07	10.0164
DSE	0.587633	5.9576	9.77632	9.58427e-09	3.06544e-07	10.0154
RALGAPA2	-0.747127	6.77041	-9.8803	8.11802e-09	2.67409e-07	9.98012
CD99L2	-0.439885	7.20432	-9.90084	7.85721e-09	2.59984e-07	9.97957
LAP3	0.679816	7.14404	9.82418	8.87782e-09	2.86443e-07	9.97949
STX1A	0.848624	5.34351	9.67419	1.12955e-08	3.54586e-07	9.95065
FAIM2	-0.894266	4.43814	-9.5988	1.27615e-08	3.92313e-07	9.91827
TMSB4X	-0.782014	8.10059	-9.91644	7.66502e-09	2.5593e-07	9.91286
BEAN1	-1.73278	3.64612	-9.47323	1.56605e-08	4.63859e-07	9.88211
IRX1	-0.772037	6.01913	-9.75731	9.88091e-09	3.14207e-07	9.87987
ITGA3	-0.621297	9.50166	-9.9342	7.45213e-09	2.50339e-07	9.87986
ARL4C	-0.578102	7.06786	-9.84259	8.62075e-09	2.79787e-07	9.87679
JAM3	-0.507635	6.78839	-9.82248	8.90196e-09	2.86802e-07	9.87646
PIPOX	-0.734302	6.97854	-9.80723	9.12155e-09	2.93004e-07	9.86117
TM7SF2	-1.02384	4.51497	-9.59651	1.2809e-08	3.93137e-07	9.84173
PDK3	-0.561531	7.1697	-9.80635	9.13436e-09	2.93004e-07	9.8329
DLG1	-0.523638	7.73551	-9.84062	8.64782e-09	2.79841e-07	9.83239
DDR1	-0.548161	7.84184	-9.839	8.67018e-09	2.80154e-07	9.8118
EGFR	-0.476405	8.35629	-9.84409	8.60003e-09	2.79526e-07	9.8109
TRAK1	-0.487715	6.87913	-9.7712	9.66325e-09	3.08405e-07	9.80232
FANCB	0.899242	5.01468	9.56708	1.34364e-08	4.07849e-07	9.77558
PSME2	0.784555	6.37228	9.60982	1.25353e-08	3.86893e-07	9.7538
CLSPN	0.756626	5.64022	9.64287	1.1882e-08	3.69314e-07	9.75302
TONSL	0.802344	5.90011	9.64622	1.18176e-08	3.68353e-07	9.7471
RSAD2	7.96555	5.21826	12.0739	3.18446e-10	1.91215e-08	9.70191
CACHD1	1.61171	4.3766	9.36101	1.8834e-08	5.3902e-07	9.7003
NFKBIB	0.624187	5.74962	9.51729	1.45721e-08	4.3572e-07	9.66517
PDK1	-0.508395	6.60793	-9.69131	1.09877e-08	3.46899e-07	9.66384
RARB	-0.51698	6.26927	-9.66893	1.13919e-08	3.55755e-07	9.66223
LRCH2	0.718314	6.76241	9.59298	1.28826e-08	3.94296e-07	9.63475
LSG1	0.538411	6.70739	9.61647	1.24009e-08	3.83818e-07	9.63118
CTSB	-0.550408	8.10239	-9.72357	1.04314e-08	3.30758e-07	9.61575
FOXO1	-0.708058	5.57318	-9.57687	1.32242e-08	4.03074e-07	9.60684
SKA1	0.982794	5.17682	9.41046	1.73601e-08	5.04704e-07	9.60623
OBSL1	-0.57087	6.88292	-9.67308	1.13158e-08	3.54717e-07	9.60161
POP1	0.55911	5.50968	9.55072	1.3799e-08	4.16561e-07	9.59864
ACTR1B	-0.540691	5.89582	-9.56454	1.3492e-08	4.08412e-07	9.57985
PPP1R12A	-0.519962	7.63849	-9.67098	1.13541e-08	3.55411e-07	9.57576
HMOX1	0.922937	5.92989	9.48899	1.52617e-08	4.53265e-07	9.56691
ENSG00000262879	-0.564587	6.91418	-9.62956	1.21406e-08	3.7629e-07	9.55568
TSC22D2	-0.437848	6.8334	-9.61013	1.2529e-08	3.86893e-07	9.54348
ORC6	0.692597	6.08444	9.51199	1.46987e-08	4.3891e-07	9.52786
GRAMD1B	1.44126	5.23453	9.25942	2.22866e-08	6.13145e-07	9.51411
CMIP	-0.639685	6.10887	-9.52356	1.44237e-08	4.32457e-07	9.51282
CHAC1	1.46813	5.74156	9.28116	2.14959e-08	5.98113e-07	9.505
FAM234A	-0.497581	7.04401	-9.59969	1.2743e-08	3.92313e-07	9.48798
H2BC26	1.78577	2.55743	9.39161	1.79072e-08	5.1517e-07	9.48616
TBC1D16	-0.499732	7.32731	-9.59866	1.27644e-08	3.92313e-07	9.48576
DEPP1	-0.889241	6.08702	-9.54249	1.39853e-08	4.2103e-07	9.48179
ZNF395	-0.534295	6.81358	-9.57774	1.32055e-08	4.03074e-07	9.47675
ARHGEF6	-0.657649	6.68426	-9.56792	1.34181e-08	4.07849e-07	9.47109
PIMREG	0.713594	5.2802	9.43334	1.67193e-08	4.88004e-07	9.47108
LRRC10B	-2.1847	2.13548	-9.23558	2.31884e-08	6.31648e-07	9.46829
RORB	3.11007	3.84913	9.52038	1.44988e-08	4.34118e-07	9.45642
NUP210	-0.448881	7.0616	-9.5938	1.28655e-08	3.94296e-07	9.45446
WSCD1	0.735482	6.19546	9.45405	1.61605e-08	4.75573e-07	9.45319
KIF20B	0.648566	6.59849	9.52636	1.43579e-08	4.31071e-07	9.43592
RDH10	-0.537971	5.75551	-9.49091	1.52139e-08	4.52454e-07	9.43375
TMEM200A	2.031	2.6102	9.26855	2.19509e-08	6.06942e-07	9.42276
JMJD1C	-0.54102	7.11957	-9.5485	1.3849e-08	4.17497e-07	9.41734
THUMPD2	1.08687	5.14721	9.27245	2.1809e-08	6.05049e-07	9.41589
DUSP15	2.86894	2.92538	9.56052	1.35807e-08	4.10532e-07	9.3854
MAN1A2	-0.484844	7.74011	-9.57507	1.32631e-08	4.03699e-07	9.38522
ARNT2	-0.529922	6.92206	-9.51006	1.47452e-08	4.39702e-07	9.38415
ENSG00000282988	2.88108	2.80752	9.32961	1.98371e-08	5.61889e-07	9.38096
TCTN1	-0.52868	6.14454	-9.4608	1.59828e-08	4.72134e-07	9.37368
KCNIP4	-2.53763	2.82825	-9.21644	2.394e-08	6.50514e-07	9.37114
CENPJ	0.728578	5.39279	9.31683	2.02612e-08	5.7243e-07	9.36146
TMEM65	-0.456637	6.41392	-9.47384	1.56451e-08	4.63859e-07	9.35087
RCAN2	-0.599959	4.24352	-9.39883	1.76956e-08	5.10416e-07	9.34908
SNHG12	1.07952	5.3692	9.26509	2.20774e-08	6.09673e-07	9.3457
HGSNAT	-0.559892	6.09941	-9.44791	1.63243e-08	4.78375e-07	9.34414
CLSTN3	-0.721994	6.14897	-9.45393	1.61639e-08	4.75573e-07	9.34182
P3H4	-0.497136	6.09068	-9.46243	1.594e-08	4.71504e-07	9.33886
TK2	-0.437219	6.53661	-9.45048	1.62556e-08	4.76997e-07	9.335
ADAM19	-0.554338	7.79185	-9.56466	1.34895e-08	4.08412e-07	9.3271
SKA3	0.895787	5.25467	9.29529	2.09977e-08	5.87217e-07	9.31974
CKAP2L	0.824076	6.16026	9.40135	1.76222e-08	5.0912e-07	9.31811
PPP2R2B	-0.533823	6.10758	-9.44418	1.64245e-08	4.80672e-07	9.31769
NEK2	0.978665	5.33924	9.28988	2.1187e-08	5.91759e-07	9.30485
C2CD3	0.807691	6.7644	9.42118	1.70568e-08	4.97196e-07	9.30455
SRPX	-0.603161	6.3873	-9.45051	1.62547e-08	4.76997e-07	9.29959
KIRREL3	-0.99976	4.51002	-9.25154	2.25805e-08	6.17378e-07	9.28587
EPAS1	-0.523311	8.39309	-9.52751	1.43311e-08	4.30852e-07	9.27213
ARNT2-DT	-1.24263	4.62215	-9.1723	2.57724e-08	6.89257e-07	9.26936
IGFBP5	-1.02946	9.66871	-9.57737	1.32135e-08	4.03074e-07	9.26663
NDP	-0.591074	5.25628	-9.35626	1.89823e-08	5.42559e-07	9.25834
DLX2	1.37125	3.62236	9.08568	2.98058e-08	7.75072e-07	9.25158
ITGA7	-0.738951	7.04748	-9.45871	1.60375e-08	4.73117e-07	9.23326
BBS2	-0.518392	6.7001	-9.41899	1.71182e-08	4.98327e-07	9.22847
UST	-0.514303	6.46771	-9.39028	1.79465e-08	5.15628e-07	9.22146
SORBS2	-0.973489	5.29503	-9.25345	2.25088e-08	6.17222e-07	9.20317
MMS22L	0.650314	6.16483	9.33845	1.9549e-08	5.55158e-07	9.19816
TF	-1.12722	5.11527	-9.19545	2.4794e-08	6.67138e-07	9.19354
PRMT2	-0.498218	6.80087	-9.40883	1.74066e-08	5.05388e-07	9.18867
TICRR	0.750498	5.80157	9.31163	2.04366e-08	5.75175e-07	9.18656
GAS5	0.49011	6.6114	9.34734	1.92641e-08	5.47772e-07	9.18404
FAM111A	0.598849	6.91666	9.37233	1.84854e-08	5.2973e-07	9.1835
PLD2	-0.616902	5.56337	-9.30566	2.06398e-08	5.79412e-07	9.17618
LINC00632	1.62111	3.89131	9.04811	3.17549e-08	8.14992e-07	9.16881
TXNIP	-0.530368	8.07912	-9.43712	1.66159e-08	4.85628e-07	9.16418
DBNDD1	-0.761525	5.21361	-9.27167	2.18372e-08	6.05049e-07	9.1575
FAM83D	0.915751	5.59587	9.26288	2.21587e-08	6.11152e-07	9.15036
CLSTN2	-1.53039	5.90511	-9.30157	2.07802e-08	5.82611e-07	9.14875
NCALD	2.38547	2.4973	9.20706	2.4318e-08	6.56734e-07	9.14652
JADE2	0.463821	7.75359	9.3972	1.77429e-08	5.11112e-07	9.14425
LRFN1	-1.05203	3.85991	-9.0639	3.09201e-08	7.98812e-07	9.13742
STIL	0.88395	6.39328	9.2955	2.09903e-08	5.87217e-07	9.1285
SBF2	-0.577218	6.87727	-9.35388	1.9057e-08	5.43989e-07	9.1185
ALX4	3.0611	1.48215	9.49142	1.52013e-08	4.52454e-07	9.11122
DIP2A	-0.503466	6.33485	-9.31345	2.03749e-08	5.74172e-07	9.07985
BABAM2	-0.506158	5.40873	-9.2127	2.40899e-08	6.52326e-07	9.07692
RELB	0.945323	5.50708	9.16046	2.62884e-08	6.99345e-07	9.07152
NFIA-AS2	-2.01863	1.00628	-9.13104	2.76174e-08	7.28869e-07	9.07095
PMEPA1	-0.485528	7.43953	-9.38056	1.82362e-08	5.2327e-07	9.07008
POLE	0.542728	6.28104	9.28625	2.1315e-08	5.94581e-07	9.06778
NOCT	0.719218	4.71464	9.10285	2.89569e-08	7.56968e-07	9.06668
ALPK3	-1.16058	3.84863	-8.99724	3.46084e-08	8.76626e-07	9.06127
SPACA9	-0.724105	4.78135	-9.09049	2.95654e-08	7.70134e-07	9.05689
ST6GALNAC2	-0.68495	6.03042	-9.25318	2.25188e-08	6.17222e-07	9.05426
FGF1	-1.41967	4.48709	-9.02746	3.28825e-08	8.39666e-07	9.05301
TMEM170B	-0.741277	5.1361	-9.14936	2.67818e-08	7.10216e-07	9.05123
SPAG5	0.709347	6.86526	9.31347	2.03742e-08	5.74172e-07	9.04212
MIR9-2HG	-0.706239	7.39684	-9.35119	1.91417e-08	5.45699e-07	9.03711
BRD3	-0.499889	6.44344	-9.27118	2.1855e-08	6.05049e-07	9.02578
MAP3K5	0.509877	6.86325	9.2848	2.13661e-08	5.95252e-07	9.01925
MT1E	-0.843188	5.27766	-9.1289	2.77169e-08	7.29745e-07	9.01532
MTFR2	1.17404	4.21071	8.95619	3.71048e-08	9.27074e-07	9.01258
FAM83G	0.694682	6.79017	9.25201	2.25628e-08	6.17378e-07	9.0121
ANK3	1.29632	4.799	9.00572	3.41145e-08	8.67106e-07	8.99422
RORA	1.36859	4.15387	8.94194	3.80152e-08	9.43402e-07	8.99101
ERBB2	-0.397635	6.9308	-9.27825	2.16e-08	6.00252e-07	8.96373
GLG1	-0.485358	8.31969	-9.34818	1.92371e-08	5.47711e-07	8.96307
POT1	0.473274	6.43926	9.21256	2.40955e-08	6.52326e-07	8.95986
COL8A1	-0.532708	6.16146	-9.24707	2.27491e-08	6.20449e-07	8.95097
GLA	0.662486	5.78406	9.15582	2.64936e-08	7.03421e-07	8.94892
XPR1	-0.530247	6.93809	-9.2479	2.27175e-08	6.20355e-07	8.94252
RASA4	-0.606846	5.77389	-9.14442	2.70046e-08	7.15266e-07	8.91809
FIRRM	1.09504	4.73342	8.97428	3.59822e-08	9.06217e-07	8.91457
TCFL5	-0.469805	5.86898	-9.16267	2.61912e-08	6.97915e-07	8.90969
TYW5	0.723019	5.3642	9.02792	3.28569e-08	8.39666e-07	8.90937
CMTM4	-0.78624	6.91109	-9.26	2.22651e-08	6.13145e-07	8.90662
ATXN1	-0.504344	7.13487	-9.25572	2.2424e-08	6.16156e-07	8.90347
AURKA	0.756764	6.40749	9.18577	2.5198e-08	6.76357e-07	8.90134
C21orf58	0.668032	4.82064	9.01786	3.34208e-08	8.50455e-07	8.88832
TXK	2.18871	2.71466	9.18418	2.52654e-08	6.7734e-07	8.88758
F3	-0.720213	5.75256	-9.12427	2.79332e-08	7.33687e-07	8.88707
ZNF92	-0.623675	6.45433	-9.18725	2.51362e-08	6.75519e-07	8.88277
NES	-0.565285	8.09726	-9.30575	2.06366e-08	5.79412e-07	8.87825
ACTB	-0.476639	9.09788	-9.3342	1.9687e-08	5.58355e-07	8.87269
TBC1D14	-0.461938	6.85577	-9.21769	2.38901e-08	6.4996e-07	8.87114
PHF10	-0.50042	6.63765	-9.2014	2.45486e-08	6.61342e-07	8.86984
GUSB	-0.531782	7.01989	-9.21013	2.41937e-08	6.54179e-07	8.8549
GALNT11	-0.449182	6.7742	-9.20511	2.43973e-08	6.58071e-07	8.85018
CBLB	-0.713826	6.16147	-9.11121	2.85527e-08	7.47287e-07	8.84665
NFKB2	0.562498	6.46252	9.16409	2.61292e-08	6.97104e-07	8.84356
MEIS3	-0.497332	6.13576	-9.16	2.63083e-08	6.99345e-07	8.84245
ANK1	-1.45904	2.32796	-8.83471	4.56557e-08	1.10199e-06	8.82583
DGKG	0.723787	4.91935	8.94498	3.78192e-08	9.39596e-07	8.81866
CLIC2	1.72731	4.23511	8.87757	4.24256e-08	1.03222e-06	8.81657
PGM2L1	-0.445122	7.07328	-9.21279	2.40866e-08	6.52326e-07	8.81535
WARS1	0.824995	8.63352	9.17611	2.56084e-08	6.85702e-07	8.80884
PARPBP	0.975655	4.69154	8.92423	3.91788e-08	9.66833e-07	8.80532
LGALS9	5.01832	4.16925	9.40117	1.76276e-08	5.0912e-07	8.78492
RASA3	-0.62786	5.42167	-9.05565	3.13535e-08	8.07851e-07	8.77689
PER2	-0.779175	5.65273	-9.05515	3.138e-08	8.07851e-07	8.74343
NRG1	-0.552929	6.43854	-9.097	2.92429e-08	7.63539e-07	8.71665
HECTD2	0.721159	5.67132	8.94982	3.75087e-08	9.35046e-07	8.71346
OSMR	-0.448277	7.70523	-9.16533	2.60748e-08	6.96498e-07	8.70691
SYNC	-0.61235	6.06764	-9.02026	3.32854e-08	8.47988e-07	8.70568
TUBA1A	-0.617457	6.82234	-9.14068	2.71745e-08	7.18902e-07	8.6996
SLC7A11	0.963369	7.80219	9.13457	2.74542e-08	7.25429e-07	8.69675
LMBRD1	-0.553074	6.0756	-9.04786	3.17683e-08	8.14992e-07	8.69561
SNHG5	0.655834	5.49306	8.89428	4.12319e-08	1.00735e-06	8.69408
SNN	-0.439435	5.92685	-9.05678	3.12937e-08	8.07517e-07	8.69028
DIPK1A	-0.512884	5.23264	-8.99902	3.4504e-08	8.74988e-07	8.68672
CMYA5	1.88638	3.55331	8.78224	4.99616e-08	1.18643e-06	8.68628
ERCC6L	0.801514	4.99349	8.94607	3.7749e-08	9.38911e-07	8.68542
CEP85L	-0.549023	5.69821	-9.0262	3.29524e-08	8.40478e-07	8.68472
NEMP1	0.608746	6.98685	9.08445	2.98675e-08	7.75254e-07	8.68202
GLIPR1	-0.536011	6.70782	-9.12934	2.76964e-08	7.29745e-07	8.67523
ZNF441	0.856588	5.63989	8.90996	4.01431e-08	9.87315e-07	8.6748
GALNT5	-0.772798	5.62771	-9.11129	2.85488e-08	7.47287e-07	8.66623
LOXL1	-0.601795	5.58641	-9.04845	3.17364e-08	8.14992e-07	8.66443
UGT8	0.735366	4.66336	8.92524	3.91112e-08	9.66249e-07	8.65241
HROB	1.29772	4.32605	8.76306	5.16397e-08	1.22101e-06	8.63615
TSPAN14	-0.3973	7.08653	-9.07768	3.02101e-08	7.83223e-07	8.60786
CADM1	-0.492868	6.86328	-9.08529	2.98254e-08	7.75072e-07	8.60779
EDNRB	-0.680599	4.57437	-8.90161	4.07192e-08	9.97031e-07	8.59882
CA11	-0.910226	5.03806	-8.87741	4.24375e-08	1.03222e-06	8.59802
DZIP1	0.957952	4.6424	8.78613	4.96283e-08	1.17978e-06	8.59332
SUN1	-0.430543	7.04131	-9.07386	3.04053e-08	7.87358e-07	8.5894
CDH11	-0.609507	8.26308	-9.12613	2.78462e-08	7.32276e-07	8.5883
COL5A2	-0.489593	7.73454	-9.12057	2.81073e-08	7.37382e-07	8.58459
TLE3	-0.515739	7.16629	-9.06535	3.08446e-08	7.97796e-07	8.57404
ISLR	-1.21319	1.95709	-8.70638	5.69499e-08	1.32805e-06	8.57364
UAP1L1	0.607736	6.33732	8.95813	3.69826e-08	9.2507e-07	8.56684
MANSC1	-0.596006	5.89359	-8.98713	3.52062e-08	8.90746e-07	8.56166
PPP1CB	-0.45504	8.15578	-9.09061	2.95596e-08	7.70134e-07	8.53763
NAV3	1.59875	3.72467	8.65509	6.22469e-08	1.42444e-06	8.53043
ID4	0.571313	6.92066	8.97517	3.59281e-08	9.05889e-07	8.51263
CDCA3	0.977255	4.53348	8.7866	4.95879e-08	1.17978e-06	8.50335
PACS2	-0.50877	6.59872	-8.97099	3.61836e-08	9.10102e-07	8.501
SH3PXD2A	-0.59143	6.61874	-8.98199	3.55146e-08	8.96488e-07	8.48734
CD99	-0.557488	6.75083	-8.98364	3.54155e-08	8.95013e-07	8.47139
LRMDA	-1.03762	3.93836	-8.67729	5.98937e-08	1.38643e-06	8.46487
C5orf34	1.35469	4.49882	8.65114	6.26748e-08	1.43274e-06	8.45808
RAB3IL1	1.85795	4.65005	8.60577	6.78248e-08	1.52672e-06	8.44731
RAP1A	-0.433333	6.2277	-8.92241	3.93007e-08	9.68757e-07	8.44659
IGSF10	-1.09713	3.05936	-8.66487	6.11986e-08	1.40923e-06	8.43926
PLK4	0.794103	5.39056	8.8065	4.79201e-08	1.14784e-06	8.43464
JUND	-0.563518	6.71271	-8.95177	3.73849e-08	9.33013e-07	8.43383
MAPKAP1	-0.415931	7.02092	-8.96998	3.62459e-08	9.10102e-07	8.42233
DHCR24	-0.550688	7.96766	-9.03049	3.27145e-08	8.3829e-07	8.41082
PARVA	-0.389427	7.24238	-8.96975	3.62603e-08	9.10102e-07	8.40312
SORCS2	-1.7411	2.99532	-8.58569	7.02419e-08	1.56753e-06	8.38777
NDRG3	-0.462072	6.38324	-8.90532	4.04622e-08	9.92945e-07	8.38669
STMP1	-0.465142	6.04403	-8.88398	4.19635e-08	1.02409e-06	8.37865
PTPRN	1.81981	3.01354	8.62391	6.57144e-08	1.49007e-06	8.37553
MYO10	0.504073	7.02956	8.94821	3.76117e-08	9.36553e-07	8.37131
RPL14	-0.455547	6.75407	-8.92639	3.90352e-08	9.65452e-07	8.36986
DNASE2	-0.444682	6.73519	-8.91016	4.01298e-08	9.87315e-07	8.36745
CCL2	1.39415	3.1634	8.5533	7.43327e-08	1.64135e-06	8.35656
MKI67	0.628482	8.42691	9.00079	3.44005e-08	8.73369e-07	8.34482
INAFM2	-0.447343	5.85671	-8.85516	4.40834e-08	1.06872e-06	8.33904
SRR	-0.499592	5.65425	-8.80997	4.76355e-08	1.14351e-06	8.33454
AFF3	1.48822	4.4726	8.54885	7.49145e-08	1.65089e-06	8.32871
TUBB2B	-0.553414	5.5392	-8.80166	4.83208e-08	1.15368e-06	8.31286
CDC42EP3	0.552555	7.99022	8.93747	3.83053e-08	9.49532e-07	8.30942
LMCD1	-0.509721	5.99771	-8.90304	4.06196e-08	9.95701e-07	8.30784
TAF1D	0.494697	6.59367	8.85544	4.40626e-08	1.06872e-06	8.30571
CSAG1	1.41452	3.5025	8.5173	7.91726e-08	1.72234e-06	8.29504
UBE2H	-0.442674	8.51073	-8.96754	3.63967e-08	9.12485e-07	8.29495
PBX1	-0.554842	7.67597	-8.93372	3.85507e-08	9.54541e-07	8.28464
CPEB2	0.663818	5.77494	8.71595	5.60151e-08	1.30763e-06	8.28334
LSAMP	-0.855685	6.66107	-8.88228	4.20856e-08	1.02593e-06	8.2796
C11orf54	-0.640034	5.25773	-8.72413	5.52281e-08	1.29475e-06	8.27864
CTC1	-0.668225	5.29981	-8.7633	5.1618e-08	1.22101e-06	8.27798
EME1	1.02224	4.69094	8.60222	6.82447e-08	1.53148e-06	8.27642
IGF2BP3	1.0095	5.18882	8.59844	6.86961e-08	1.54004e-06	8.25222
BICD1	-0.619095	7.45284	-8.90079	4.07765e-08	9.97326e-07	8.25087
CCNY	-0.468978	6.62689	-8.83949	4.52827e-08	1.09418e-06	8.24818
PJA2	-0.48004	7.76628	-8.90726	4.03286e-08	9.9077e-07	8.24505
ENO1	-0.460124	8.99252	-8.96493	3.65582e-08	9.15492e-07	8.24323
DIRAS1	-1.00759	3.83605	-8.51933	7.88908e-08	1.7179e-06	8.22875
GM2A	-0.455689	6.16267	-8.80789	4.7806e-08	1.14636e-06	8.22804
SFXN3	-0.519862	6.61606	-8.82993	4.60316e-08	1.10984e-06	8.22283
PHKB	-0.407687	7.33636	-8.86704	4.31961e-08	1.04952e-06	8.20501
MAN2B1	-0.4495	7.09549	-8.84939	4.45215e-08	1.07815e-06	8.20359
CD74	4.96932	6.36122	8.65559	6.21922e-08	1.42444e-06	8.20059
GBP3	0.623039	7.01041	8.75418	5.24368e-08	1.23588e-06	8.19746
TMEM131L	0.681566	5.13529	8.60662	6.77238e-08	1.526e-06	8.18948
MRPL33	-0.719841	4.84881	-8.64824	6.29917e-08	1.43701e-06	8.18329
MTMR1	-0.388097	6.50717	-8.80255	4.82465e-08	1.15316e-06	8.1753
CHD7	-0.710657	6.03265	-8.74915	5.2893e-08	1.2453e-06	8.17135
PLD3	-0.462226	7.26204	-8.82746	4.62266e-08	1.11333e-06	8.16765
CIP2A	0.874494	5.75311	8.69159	5.84276e-08	1.3582e-06	8.15608
LINC-PINT	0.81712	5.73683	8.64736	6.30875e-08	1.4377e-06	8.15273
PDK4	1.89682	3.04146	8.4717	8.57787e-08	1.82838e-06	8.12983
AGAP1	-0.495283	6.88943	-8.79615	4.87807e-08	1.16214e-06	8.1213
CENPI	0.767758	5.32769	8.68656	5.89387e-08	1.36863e-06	8.11976
AMIGO1	-0.598145	5.42438	-8.6661	6.10675e-08	1.40768e-06	8.11405
LINC03072	-0.917003	4.36306	-8.56262	7.31316e-08	1.6197e-06	8.11346
LRRC8D	-0.453784	7.08837	-8.77948	5.01999e-08	1.1908e-06	8.10088
IFT140	-0.766776	5.55103	-8.66332	6.1363e-08	1.41007e-06	8.09816
CD302	-0.671161	5.86283	-8.72767	5.48921e-08	1.28824e-06	8.09422
SORT1	-0.405411	8.20859	-8.84675	4.47228e-08	1.08184e-06	8.09264
THRB	-0.731341	4.77201	-8.57273	7.18503e-08	1.59613e-06	8.07957
POLR3C	0.535845	6.15643	8.6553	6.22236e-08	1.42444e-06	8.07666
CCNF	0.686458	4.46373	8.57855	7.11232e-08	1.58158e-06	8.07575
RAD54L	0.836792	4.57257	8.53833	7.63069e-08	1.67321e-06	8.06149
ZFHX4-AS1	-0.846122	4.58211	-8.51373	7.96698e-08	1.72804e-06	8.05991
UNC5C	-0.51939	7.68173	-8.77869	5.02678e-08	1.19113e-06	8.03899
CPQ	-0.456615	6.32574	-8.70477	5.71087e-08	1.33034e-06	8.03613
STIM2	0.5591	5.84043	8.61705	6.65042e-08	1.50468e-06	8.0353
FBXO3	-0.47404	6.03817	-8.67936	5.96793e-08	1.38292e-06	8.02726
GLIS3	-0.500245	7.4946	-8.75898	5.20045e-08	1.22757e-06	8.024
TRIO	-0.524451	8.15008	-8.80054	4.84139e-08	1.15465e-06	8.02349
ITGB1	-0.567709	8.36142	-8.8146	4.72584e-08	1.13694e-06	8.0179
ALDH6A1	-0.643269	5.28646	-8.59459	6.91592e-08	1.54884e-06	8.01591
JMJD8	-0.45665	5.87587	-8.67102	6.05486e-08	1.39996e-06	8.01374
CCDC127	-0.523042	5.66614	-8.62637	6.54339e-08	1.48656e-06	8.00728
ZNF827	-0.477149	6.56517	-8.71665	5.59474e-08	1.30744e-06	8.00146
QKI	-0.465888	8.67122	-8.80552	4.80015e-08	1.14854e-06	8.00123
RTL6	-0.487017	6.55987	-8.69615	5.79678e-08	1.34893e-06	7.99729
CCSAP	0.458621	6.44613	8.66062	6.16517e-08	1.41523e-06	7.99119
ROGDI	-0.640105	4.777	-8.52826	7.76661e-08	1.69626e-06	7.98995
GPNMB	0.551179	6.77968	8.66777	6.08908e-08	1.40508e-06	7.98928
ENSG00000279165	-1.46094	2.10622	-8.33934	1.08403e-07	2.22635e-06	7.98694
MCTP1	1.523	3.90679	8.33606	1.09036e-07	2.23728e-06	7.98518
NCAPG	0.620907	6.57789	8.68316	5.92874e-08	1.37528e-06	7.97345
ROBO1	-0.44124	7.3385	-8.74072	5.36685e-08	1.26221e-06	7.97171
SCARB1	-0.547534	6.00605	-8.64901	6.29076e-08	1.43658e-06	7.96698
RNF157	-0.584309	6.06125	-8.62828	6.52164e-08	1.48315e-06	7.95348
NEIL3	1.05271	4.51751	8.39321	9.85257e-08	2.05226e-06	7.93964
IGIP	-0.879764	4.46138	-8.40371	9.6712e-08	2.02397e-06	7.93791
PAQR8	-0.730219	5.21203	-8.52673	7.78737e-08	1.69911e-06	7.93401
CDCA5	0.750154	6.16235	8.60431	6.7997e-08	1.52903e-06	7.93057
ANXA11	-0.468939	6.89843	-8.67048	6.06054e-08	1.39996e-06	7.91432
AK4	-0.413421	8.1792	-8.73258	5.44277e-08	1.2787e-06	7.89981
MYBL2	0.686829	5.67082	8.59235	6.94303e-08	1.55334e-06	7.89966
PRDX4	-0.55824	6.20853	-8.61125	6.71793e-08	1.51683e-06	7.87824
ESPL1	1.17342	5.54168	8.48607	8.36368e-08	1.79266e-06	7.86865
SLC22A23	-0.448553	7.2382	-8.66396	6.12946e-08	1.40997e-06	7.86655
DNASE1L1	-0.48143	5.79824	-8.57951	7.10041e-08	1.58052e-06	7.86531
PDIA4	-0.524251	8.1997	-8.71795	5.58221e-08	1.30728e-06	7.85959
SORBS1	-0.440126	6.42338	-8.6326	6.47281e-08	1.47357e-06	7.85509
NHSL3	-0.428409	6.83684	-8.62383	6.57234e-08	1.49007e-06	7.85168
IL1RAPL2	-1.94085	0.476984	-8.32178	1.11841e-07	2.28843e-06	7.84933
EFCAB13	-1.85408	2.92262	-8.27058	1.2253e-07	2.4525e-06	7.84596
SGK1	0.727629	6.25314	8.55722	7.38252e-08	1.63178e-06	7.84372
PARP10	0.657751	7.32978	8.62007	6.61557e-08	1.49833e-06	7.84357
SESN2	1.03831	6.40743	8.4288	9.25164e-08	1.95849e-06	7.83364
PTPRU	0.647331	5.73602	8.46697	8.64958e-08	1.84165e-06	7.82495
TMEM255A	-0.686686	5.07483	-8.49395	8.24863e-08	1.77278e-06	7.82385
DNAJC18	-0.5022	5.88659	-8.54417	7.55303e-08	1.66114e-06	7.82096
RNF31	0.627917	5.79736	8.48559	8.3707e-08	1.79266e-06	7.81729
MYLIP	0.988613	5.19329	8.37066	1.02541e-07	2.12377e-06	7.81602
SAMD4A	-0.569697	5.87513	-8.53296	7.70287e-08	1.68563e-06	7.81338
SASS6	0.712355	5.08147	8.38272	1.00372e-07	2.08332e-06	7.79834
CDCA8	0.861551	5.76867	8.49318	8.25984e-08	1.77278e-06	7.79711
DOCK5	-0.533957	6.61394	-8.58539	7.02783e-08	1.56753e-06	7.79548
THBS1-IT1	2.13756	1.10122	8.56529	7.27912e-08	1.61541e-06	7.79479
ENSG00000284946	0.8631	5.13309	8.45214	8.87848e-08	1.88492e-06	7.78896
FOXF1	2.93472	2.31741	8.75871	5.20285e-08	1.22757e-06	7.78413
SEPTIN8	-0.398014	7.09895	-8.61298	6.69779e-08	1.51384e-06	7.78337
ARHGEF10	-0.654454	6.41698	-8.58692	7.00915e-08	1.56654e-06	7.78058
SAPCD2	0.878205	5.11842	8.4372	9.11558e-08	1.9334e-06	7.77779
ENSG00000278730	-0.52531	6.13543	-8.54007	7.60754e-08	1.67146e-06	7.76981
HJURP	0.679337	5.65487	8.49658	8.21054e-08	1.77041e-06	7.76234
LINC00938	-0.731684	3.84101	-8.29955	1.16357e-07	2.36547e-06	7.75759
MNT	-0.45042	6.39417	-8.54937	7.48457e-08	1.65089e-06	7.75624
IQSEC1	-0.669607	5.99459	-8.49304	8.26178e-08	1.77278e-06	7.74024
WAC-AS1	-0.641499	5.19167	-8.41083	9.5501e-08	2.01008e-06	7.73766
LRRC37B	0.905158	5.38993	8.34086	1.08111e-07	2.22243e-06	7.73376
ENSG00000291224	1.33519	3.67858	8.18719	1.42273e-07	2.78197e-06	7.72194
PRIMA1	-1.91423	1.08655	-8.19037	1.41461e-07	2.77346e-06	7.72107
RGL2	-0.490009	6.15349	-8.53589	7.66342e-08	1.67872e-06	7.72086
ERV3-1	-0.790293	4.83687	-8.38257	1.00399e-07	2.08332e-06	7.70947
CLMN	-0.796882	4.95686	-8.36861	1.02915e-07	2.12953e-06	7.70931
LARGE1	-0.501343	6.01514	-8.51173	7.99509e-08	1.73243e-06	7.70142
DCLK2	-0.884941	5.37962	-8.40675	9.61925e-08	2.01693e-06	7.69758
HAP1	-0.838463	5.73833	-8.4836	8.40003e-08	1.79546e-06	7.69505
GRAMD4	-0.586677	5.55997	-8.46513	8.67758e-08	1.84583e-06	7.69402
LRRC17	2.15157	2.32307	8.19993	1.39053e-07	2.73356e-06	7.68642
MIF4GD	-0.637049	5.26599	-8.37147	1.02394e-07	2.12273e-06	7.67937
TCF4	-0.507947	7.27754	-8.55824	7.36935e-08	1.6305e-06	7.67732
GLS	-0.381476	7.33113	-8.56374	7.2988e-08	1.61815e-06	7.6683
ENSG00000290792	1.19083	4.61109	8.21653	1.34973e-07	2.66523e-06	7.66261
MATN1-AS1	1.40565	2.82313	8.16162	1.48966e-07	2.89231e-06	7.66163
MLC1	-0.524212	5.9758	-8.50215	8.13057e-08	1.7566e-06	7.65976
NDRG1	-0.56905	8.43094	-8.60231	6.8235e-08	1.53148e-06	7.65741
SESTD1	-0.427504	6.65303	-8.50855	8.03982e-08	1.7387e-06	7.65296
AP5Z1	0.812261	6.34665	8.43304	9.18266e-08	1.94575e-06	7.64956
CYP27C1	-1.28698	1.3786	-8.15743	1.50095e-07	2.904e-06	7.6475
CD109	-0.498069	7.66059	-8.58366	7.04909e-08	1.57069e-06	7.64666
MT3	-1.80252	1.20119	-8.13843	1.55322e-07	2.99199e-06	7.64199
SEMA4G	-1.38916	2.75418	-8.13392	1.56593e-07	3.01383e-06	7.63606
ELMO1	0.727419	4.81717	8.27379	1.2183e-07	2.44737e-06	7.63434
TMEM150C	-1.03233	4.58677	-8.26607	1.23522e-07	2.4701e-06	7.62923
MMP3	4.17348	1.80304	8.71724	5.58904e-08	1.30744e-06	7.62656
PHIP	0.520587	7.60057	8.54522	7.53918e-08	1.65975e-06	7.62542
E2F7	0.772171	5.49114	8.3634	1.0387e-07	2.14726e-06	7.61946
CD44	-0.525086	9.10359	-8.61043	6.72757e-08	1.51746e-06	7.60255
IGFBP3	0.519165	6.75293	8.47162	8.57895e-08	1.82838e-06	7.60228
EGFL7	-0.567728	5.62133	-8.39319	9.85295e-08	2.05226e-06	7.59734
DNA2	0.745364	4.88815	8.2939	1.17536e-07	2.38503e-06	7.5956
TRAIP	1.15289	4.32398	8.15805	1.49928e-07	2.9033e-06	7.59288
HLA-DMA	1.31632	5.21604	8.11734	1.61349e-07	3.09187e-06	7.59247
SMO	-0.388228	6.68795	-8.49438	8.24245e-08	1.77278e-06	7.59084
WNT5A	0.650327	5.93284	8.36022	1.04457e-07	2.15738e-06	7.58759
SERTAD4	-0.851461	3.97569	-8.2408	1.29232e-07	2.56797e-06	7.57726
FMNL2	-0.387848	7.42561	-8.52264	7.84344e-08	1.70965e-06	7.57722
ZBED6	-0.550101	7.05224	-8.49953	8.16817e-08	1.763e-06	7.5655
FADS1	-0.418329	6.99506	-8.49563	8.22434e-08	1.77165e-06	7.56467
ENSG00000255330	1.5018	4.42724	8.09302	1.68599e-07	3.20019e-06	7.56311
CLDN1	1.72983	4.13305	8.1035	1.65433e-07	3.15094e-06	7.56261
ACACA	-0.502406	7.82666	-8.53865	7.62647e-08	1.67321e-06	7.5618
TANC2	-0.55504	8.27917	-8.53241	7.71027e-08	1.68563e-06	7.56167
TRIM5	0.501078	5.82846	8.33137	1.0995e-07	2.25392e-06	7.55853
BACE1	-0.379162	7.61315	-8.51579	7.93821e-08	1.72475e-06	7.55472
RPL7	-0.507016	6.91965	-8.48253	8.41593e-08	1.79711e-06	7.55419
MANBA	-0.514971	6.20732	-8.40912	9.57909e-08	2.01234e-06	7.55364
CIART	0.614062	5.26752	8.27858	1.20792e-07	2.43702e-06	7.55082
PSMB8	0.60245	6.55755	8.40612	9.63009e-08	2.01728e-06	7.54704
STARD4	-0.558301	4.83766	-8.27311	1.21977e-07	2.44809e-06	7.53864
ENHO	-1.12074	2.45209	-8.08232	1.71897e-07	3.25438e-06	7.5357
CEBPB	0.433158	6.76996	8.40834	9.59229e-08	2.01319e-06	7.53171
PLA2G12A	-0.450906	5.85826	-8.40285	9.6859e-08	2.02512e-06	7.51556
NDC80	0.755455	5.92912	8.34685	1.06966e-07	2.20506e-06	7.50662
CNTNAP3	-0.73622	6.31267	-8.40175	9.70468e-08	2.02713e-06	7.5048
KIF20A	0.673588	5.83435	8.41626	9.45886e-08	1.99513e-06	7.50452
CDC42EP4	-0.394188	7.26298	-8.45916	8.76936e-08	1.86355e-06	7.5036
ALDH5A1	-0.43287	6.50639	-8.4112	9.54396e-08	2.01008e-06	7.50356
LAMA5	-0.47773	8.17659	-8.51538	7.94401e-08	1.72475e-06	7.49843
CLIP2	-0.341177	7.93484	-8.48402	8.39385e-08	1.79546e-06	7.4904
PDXDC2P-NPIPB14P	0.793865	5.15196	8.20072	1.38857e-07	2.73237e-06	7.47818
FLRT2	3.13405	2.48088	8.23846	1.29773e-07	2.57641e-06	7.47707
N4BP2L1	-1.51019	4.22922	-8.06902	1.76086e-07	3.32051e-06	7.47289
APP	-0.576329	8.78699	-8.5095	8.02638e-08	1.7375e-06	7.45812
MEGF6	-0.72641	5.85149	-8.29179	1.17979e-07	2.38961e-06	7.44947
HS6ST1	-0.485328	6.54779	-8.4096	9.57096e-08	2.01234e-06	7.44866
ASMER1	-0.863074	4.13207	-8.11007	1.6348e-07	3.12717e-06	7.42941
CEP95	0.416765	6.22051	8.31085	1.14039e-07	2.32693e-06	7.42875
ADRA1D	-0.574409	4.86909	-8.28051	1.20378e-07	2.4315e-06	7.41916
SMARCA2	-0.400824	7.3551	-8.41866	9.41883e-08	1.99197e-06	7.40306
CERS4	-0.53863	5.40181	-8.27176	1.22271e-07	2.44954e-06	7.3987
KIAA0232	-0.397238	6.93839	-8.38708	9.96001e-08	2.07065e-06	7.38713
SUMF2	-0.499936	7.55012	-8.41614	9.46094e-08	1.99513e-06	7.38329
INTS6	0.445264	6.62669	8.34329	1.07646e-07	2.21494e-06	7.37989
RUNX1	-0.361368	7.2464	-8.39492	9.82277e-08	2.04985e-06	7.37762
AFF2	1.41969	4.94109	8.04941	1.82462e-07	3.42206e-06	7.35833
BCKDHB	-0.453757	5.58876	-8.27668	1.21203e-07	2.44145e-06	7.34688
IFI27	6.78994	3.96426	9.40624	1.74811e-08	5.06882e-07	7.34489
ADAMTS4	1.34682	4.31191	7.98023	2.06935e-07	3.80337e-06	7.34447
ENSG00000288640	2.03896	4.34103	7.96929	2.11106e-07	3.86712e-06	7.3411
SRSF8	-0.463865	6.09735	-8.28941	1.1848e-07	2.39536e-06	7.3271
ADIRF-AS1	2.14052	2.35813	8.06185	1.7839e-07	3.35711e-06	7.32628
UBL3	-0.406565	6.28752	-8.3075	1.14721e-07	2.33652e-06	7.32297
B4GALT1	-0.412709	7.76874	-8.38845	9.93589e-08	2.06758e-06	7.31879
CABLES1	-0.524947	5.83888	-8.24706	1.27791e-07	2.54392e-06	7.31665
CD200	-0.752323	4.23164	-8.13137	1.57315e-07	3.02244e-06	7.3157
BBS4	-0.479633	5.34009	-8.1912	1.4125e-07	2.77179e-06	7.31173
RAD51AP1	1.09268	4.29451	8.02724	1.89958e-07	3.53556e-06	7.29671
LEPR	-0.580361	5.78332	-8.22182	1.337e-07	2.64721e-06	7.28793
FGF2	0.515137	7.87474	8.34753	1.06838e-07	2.20449e-06	7.28667
TSPYL2	0.650902	5.86607	8.18986	1.41592e-07	2.77357e-06	7.27794
DEPDC1	0.823982	6.50403	8.27424	1.21732e-07	2.44737e-06	7.26813
UNC80	1.51087	2.48846	7.94114	2.2225e-07	4.05106e-06	7.26752
KLF3	-0.386406	7.03841	-8.30798	1.14622e-07	2.33652e-06	7.2651
SLC23A2	-0.519314	6.65735	-8.3133	1.13543e-07	2.31894e-06	7.26269
KNL1	0.955345	5.87114	8.2422	1.28908e-07	2.56385e-06	7.25571
RNF130	-0.420979	6.25025	-8.26246	1.2432e-07	2.48382e-06	7.25363
PRSS33	-1.37876	0.0977479	-7.91617	2.32646e-07	4.20575e-06	7.25051
CD24	1.82539	2.05546	7.99312	2.02129e-07	3.72746e-06	7.25032
ENSG00000291207	0.635799	5.1423	8.05563	1.80413e-07	3.39228e-06	7.23775
DUSP2	2.16376	1.67238	8.04277	1.84674e-07	3.45993e-06	7.23561
CAPN2	-0.49125	7.86314	-8.34601	1.07126e-07	2.2063e-06	7.22583
ARL6IP5	-0.541781	6.7927	-8.29239	1.17853e-07	2.38927e-06	7.22428
GLB1L	-0.70824	4.78317	-8.10553	1.64826e-07	3.14211e-06	7.21816
NFKBIE	0.611747	5.29794	8.12596	1.58856e-07	3.0494e-06	7.21748
SLC7A5	0.543905	8.00213	8.30694	1.14837e-07	2.33671e-06	7.21286
CD55	1.09787	4.70102	7.92678	2.28166e-07	4.13494e-06	7.20423
ENSG00000259976	-0.792569	6.94545	-8.28952	1.18457e-07	2.39536e-06	7.20249
BTN2A1	0.455105	6.51244	8.2303	1.31685e-07	2.60966e-06	7.20139
CAPN10-DT	2.28664	2.163	8.06968	1.75875e-07	3.32051e-06	7.19657
LINC02154	4.24045	1.56145	8.8126	4.7421e-08	1.1396e-06	7.19163
ENSG00000287064	3.09012	2.06357	8.14655	1.53067e-07	2.95629e-06	7.19004
RTN1	0.750633	4.57457	8.02901	1.8935e-07	3.52722e-06	7.1878
SPDL1	0.556971	6.47916	8.2336	1.30907e-07	2.59658e-06	7.18183
EHD2	-0.414038	7.29577	-8.29552	1.17197e-07	2.38034e-06	7.1798
ARRB2	-0.48684	5.68818	-8.18515	1.42794e-07	2.78967e-06	7.17901
PYGO1	-0.578254	6.12465	-8.18402	1.43086e-07	2.79043e-06	7.17817
SOX2-OT	-0.642878	7.53471	-8.31413	1.13375e-07	2.31766e-06	7.17536
TRIM21	0.815168	5.62915	8.03642	1.86816e-07	3.48592e-06	7.16773
DHRS12	-1.11702	3.23042	-7.88367	2.46936e-07	4.40982e-06	7.16372
SEZ6L2	0.816337	4.25159	7.96555	2.12551e-07	3.89036e-06	7.16259
KSR2	-1.76383	1.47616	-7.86668	2.54765e-07	4.52398e-06	7.16172
TCIM	0.637131	5.72232	8.09894	1.66803e-07	3.1743e-06	7.1573
DMBT1	2.97652	2.03377	8.24918	1.27308e-07	2.53661e-06	7.15456
DNAH11	1.63927	2.41215	7.9103	2.35159e-07	4.24423e-06	7.15345
ZNF542P	1.07143	5.12214	7.99548	2.0126e-07	3.71765e-06	7.14957
RPL22	-0.41751	6.92736	-8.25156	1.26768e-07	2.52813e-06	7.1422
RIMKLA	-1.26948	3.16249	-7.90693	2.36617e-07	4.25508e-06	7.13836
NDNF	-1.25014	2.10186	-7.85567	2.5998e-07	4.60545e-06	7.1298
FKBP1B	-1.1114	3.34886	-7.89174	2.43304e-07	4.35201e-06	7.1246
MFSD6	-0.456508	6.81103	-8.22067	1.33975e-07	2.65028e-06	7.11831
GAS2L3	0.829584	5.27778	8.06884	1.76144e-07	3.32051e-06	7.10656
F2RL2	1.13601	3.88293	7.87347	2.51605e-07	4.47869e-06	7.09975
EXT2	-0.403617	7.66995	-8.27208	1.22202e-07	2.44954e-06	7.08838
MBTD1	-0.45896	6.01425	-8.16336	1.48501e-07	2.88581e-06	7.08617
SDC4	-0.3962	6.28497	-8.18408	1.4307e-07	2.79043e-06	7.07927
MYORG	-0.472836	5.34063	-8.20067	1.38869e-07	2.73237e-06	7.07788
PPM1E	2.15219	2.88919	7.87855	2.49269e-07	4.44069e-06	7.06979
GLUD1	-0.365556	7.07142	-8.20927	1.36742e-07	2.69775e-06	7.06633
CLSTN1	-0.421678	8.2722	-8.27821	1.20872e-07	2.43702e-06	7.06224
PDIA3	-0.513979	8.34456	-8.27553	1.21452e-07	2.44424e-06	7.05539
GPLD1	-1.17004	2.99183	-7.81426	2.806e-07	4.89595e-06	7.02546
ADGRG6	3.08735	2.18097	7.92983	2.26895e-07	4.12207e-06	7.02161
ITGAV	-0.43511	8.17311	-8.26022	1.2482e-07	2.49154e-06	7.01989
SERPINE1	0.481844	8.07292	8.21668	1.34937e-07	2.66523e-06	7.0128
PCDHB14	-0.591005	5.03517	-8.05458	1.80758e-07	3.39588e-06	7.01198
SCNN1G	-2.04805	-0.637509	-7.83927	2.6795e-07	4.72007e-06	7.00627
MT1F	-0.966575	3.28744	-7.79558	2.90446e-07	5.02794e-06	6.99248
DNAH5	-1.17117	3.589	-7.83186	2.71637e-07	4.76977e-06	6.98876
UBAP2	0.445655	6.43302	8.1061	1.64657e-07	3.14161e-06	6.9878
BTBD2	-0.383676	7.04283	-8.16112	1.49101e-07	2.89237e-06	6.98166
XPC	-0.407333	6.20275	-8.09575	1.67769e-07	3.18993e-06	6.96201
SLC29A4	-0.9299	5.15174	-8.01971	1.92576e-07	3.57824e-06	6.95924
EPB41L1	-0.440409	6.74579	-8.14005	1.54871e-07	2.98591e-06	6.95705
BUB1	0.666717	6.45932	8.12161	1.60108e-07	3.07076e-06	6.95635
THSD1	1.44927	3.07781	7.75049	3.15732e-07	5.40621e-06	6.95508
PHKA1	-0.524521	6.29633	-8.10849	1.63947e-07	3.13077e-06	6.95161
ARID5B	-0.44135	7.96317	-8.19578	1.40093e-07	2.75155e-06	6.94195
RPS27	-0.541685	5.51771	-8.03089	1.88704e-07	3.51817e-06	6.94181
RHOB	-0.602575	6.76196	-8.15813	1.49906e-07	2.9033e-06	6.93771
CHST3	-0.428678	8.28518	-8.20625	1.37486e-07	2.71e-06	6.93102
SERPINA1	-0.90718	3.8588	-7.83195	2.7159e-07	4.76977e-06	6.92874
TMLHE	-0.455851	5.85185	-8.05168	1.81711e-07	3.41087e-06	6.92314
SP140L	0.518976	6.0459	8.00146	1.99081e-07	3.68049e-06	6.92104
GPR39	-0.587676	6.35568	-8.0921	1.6888e-07	3.20276e-06	6.92029
CLN8-AS1	-0.724677	4.69402	-7.9075	2.3637e-07	4.25508e-06	6.91774
ARSL	-0.679692	3.95585	-7.83766	2.68746e-07	4.73032e-06	6.9167
PTGFRN	-0.372771	7.88576	-8.18783	1.42109e-07	2.78123e-06	6.90287
DDHD2	-0.481501	5.84024	-8.04137	1.85144e-07	3.46058e-06	6.89924
CASP1	0.597111	5.65557	7.90888	2.35774e-07	4.24837e-06	6.89819
KREMEN1	-0.570714	5.63288	-8.02269	1.91536e-07	3.56192e-06	6.8968
IGF1R	-0.435125	7.6972	-8.15156	1.5169e-07	2.93227e-06	6.89563
PTCH1	0.926157	3.85073	7.79381	2.91402e-07	5.04052e-06	6.89335
SSBP2	-0.552036	5.95047	-8.03695	1.86636e-07	3.4855e-06	6.89265
GTF2IRD2B	-0.679897	5.40758	-7.98088	2.06688e-07	3.80337e-06	6.88738
ECE1	-0.411652	8.17658	-8.17468	1.45508e-07	2.83265e-06	6.88616
ZNF442	2.03394	4.45562	7.72375	3.31801e-07	5.62454e-06	6.87559
ARHGAP26	-0.450623	7.06983	-8.11332	1.62525e-07	3.11169e-06	6.87294
MARCHF9	-0.566878	5.46709	-7.99077	2.02997e-07	3.74035e-06	6.87207
TRABD2A	1.73635	3.07392	7.75564	3.12735e-07	5.3674e-06	6.87125
UPP1	0.514734	6.64929	8.04194	1.84952e-07	3.45993e-06	6.85959
SESN3	-0.533222	8.30102	-8.17533	1.45338e-07	2.83183e-06	6.84393
KIF23	0.553845	6.74537	8.08321	1.7162e-07	3.25192e-06	6.84169
SERF2	-0.369413	7.38488	-8.10961	1.63617e-07	3.12717e-06	6.84021
MECOM	1.16514	3.82315	7.72114	3.33412e-07	5.64751e-06	6.83616
ITM2C	-0.464006	6.98164	-8.09484	1.68045e-07	3.19241e-06	6.83527
ENC1	0.496534	7.6314	8.13205	1.5712e-07	3.02134e-06	6.83402
PDGFC	0.525542	5.98923	8.0177	1.93283e-07	3.58835e-06	6.82844
HEG1	-0.421385	8.02285	-8.14514	1.53455e-07	2.96119e-06	6.82797
ARL3	-0.469871	5.50495	-7.93265	2.25728e-07	4.10766e-06	6.81179
IL27RA	-0.782379	3.54649	-7.79245	2.92133e-07	5.04921e-06	6.80244
ZNF90	0.934816	4.69765	7.74686	3.17869e-07	5.43857e-06	6.79797
MTBP	0.777741	4.91844	7.82836	2.73396e-07	4.79446e-06	6.79114
PITPNM2	-0.56327	6.00612	-7.9773	2.08045e-07	3.81738e-06	6.79052
AHNAK	-0.635176	9.45999	-8.17072	1.46547e-07	2.85036e-06	6.78242
GCH1	1.23691	4.79649	7.66519	3.7002e-07	6.12631e-06	6.78142
DNM3	-0.819335	3.53613	-7.8119	2.81822e-07	4.91155e-06	6.77622
GATD1	-0.5377	6.28008	-8.01324	1.94856e-07	3.61451e-06	6.77613
KCNQ5	1.69595	4.986	7.68908	3.53906e-07	5.92264e-06	6.77083
EMC10	-0.471583	7.00819	-8.06383	1.7775e-07	3.34794e-06	6.7622
CNN3-DT	-0.632018	5.17842	-7.88623	2.45777e-07	4.39269e-06	6.76152
NCAPD3	0.602054	7.01951	8.04224	1.84851e-07	3.45993e-06	6.74265
NLRP1	1.04723	3.91574	7.67524	3.6315e-07	6.0535e-06	6.73661
KIF22	0.602468	5.91522	7.93143	2.26234e-07	4.11346e-06	6.72783
MINDY1	-0.56097	4.83178	-7.88078	2.48252e-07	4.42974e-06	6.70941
IL1A	1.94887	1.66257	7.78611	2.95577e-07	5.10072e-06	6.7081
AFAP1	-0.347128	8.00769	-8.07085	1.75503e-07	3.31696e-06	6.69645
TMEM107	-0.688334	4.80837	-7.82121	2.77022e-07	4.84888e-06	6.69604
HNMT	-0.523663	5.32831	-7.91485	2.33206e-07	4.21243e-06	6.69412
VEPH1	1.63288	2.94368	7.60536	4.13815e-07	6.71026e-06	6.69039
TSPYL4	-0.385008	6.08176	-7.94831	2.19353e-07	4.00156e-06	6.68148
GINS4	0.816848	4.88683	7.78122	2.98266e-07	5.1431e-06	6.67498
SCAMP5	-0.637387	4.70764	-7.81168	2.8194e-07	4.91155e-06	6.67299
CDC20	0.68737	6.00416	7.92894	2.27265e-07	4.1254e-06	6.6715
SYT12	-1.07286	3.44483	-7.66376	3.71009e-07	6.13809e-06	6.66477
PPP1R15A	0.33169	7.65183	8.00389	1.98202e-07	3.6704e-06	6.64647
TNFAIP8L3	-0.797726	4.4754	-7.69663	3.48965e-07	5.86138e-06	6.64616
GAS6	-0.565558	5.68557	-7.92777	2.27754e-07	4.13087e-06	6.64031
PC	-0.575809	5.64026	-7.90951	2.35503e-07	4.24695e-06	6.63802
IQGAP2	1.19291	2.35983	7.57054	4.41748e-07	7.06957e-06	6.62933
LIFR	0.633504	6.10948	7.84261	2.66306e-07	4.69496e-06	6.62386
AOC2	2.10689	3.47913	7.61639	4.05351e-07	6.59241e-06	6.62314
MXI1	-0.576109	6.31389	-7.89459	2.42035e-07	4.33637e-06	6.61881
ENSG00000283235	1.96275	1.77764	7.64059	3.87414e-07	6.36173e-06	6.61754
RPL13A	-0.435174	7.41326	-7.99324	2.02084e-07	3.72746e-06	6.61705
FAM210B	-0.446597	6.77866	-7.95122	2.18189e-07	3.98362e-06	6.61036
RAB11FIP4	-1.04657	4.17829	-7.63368	3.9245e-07	6.42051e-06	6.60634
AKT3	-0.415475	7.31056	-7.97835	2.07644e-07	3.81321e-06	6.60345
SDC2	0.449324	6.56443	7.95377	2.17175e-07	3.97168e-06	6.59687
EXO1	0.689401	5.19827	7.78879	2.94119e-07	5.07954e-06	6.59519
CEP97	0.561935	5.78594	7.84428	2.65491e-07	4.688e-06	6.59271
RND1	1.49492	2.41703	7.56425	4.46998e-07	7.13804e-06	6.59208
SLC22A17	-0.562783	5.47255	-7.85825	2.58748e-07	4.58731e-06	6.59129
CYP2U1	-0.44333	6.21861	-7.87888	2.49119e-07	4.44069e-06	6.5891
SPIDR	-0.344102	6.37506	-7.92204	2.30155e-07	4.16414e-06	6.58431
VPS13D	-0.519785	8.13084	-8.00572	1.97544e-07	3.66129e-06	6.57469
RGS2	1.08598	3.44384	7.57131	4.41111e-07	7.06451e-06	6.56135
PTPRR	-0.577719	4.48485	-7.73954	3.22215e-07	5.50012e-06	6.56123
PRR36	-1.40016	2.55046	-7.5417	4.66364e-07	7.3884e-06	6.55715
PCDHGC3	-0.500392	6.76555	-7.98026	2.06924e-07	3.80337e-06	6.55486
KIF24	1.06552	5.22599	7.7084	3.41407e-07	5.76078e-06	6.54914
DNAAF9	-0.552711	6.2721	-7.86867	2.53839e-07	4.51117e-06	6.54101
MELTF	-0.873886	4.77877	-7.69179	3.5212e-07	5.90988e-06	6.53586
TACR1	0.458709	4.64027	7.8011	2.87501e-07	4.98871e-06	6.52721
PSMC3IP	0.668908	4.86112	7.66095	3.72956e-07	6.16567e-06	6.5255
LURAP1L	0.628628	5.34085	7.67565	3.62872e-07	6.05346e-06	6.51777
NNT	-0.359654	7.08894	-7.9223	2.30047e-07	4.16414e-06	6.50627
TACC3	0.577705	6.87472	7.90201	2.38761e-07	4.28468e-06	6.50117
BAZ2B	-0.491719	6.20126	-7.85086	2.62294e-07	4.64185e-06	6.50005
MTMR10	-0.404047	6.65636	-7.89712	2.40911e-07	4.31974e-06	6.49942
SLC9A7	-0.330839	7.82331	-7.95302	2.17475e-07	3.97388e-06	6.49887
CRTAP	-0.452379	8.20777	-7.97475	2.09012e-07	3.83194e-06	6.49639
DCAF6	-0.37418	6.71452	-7.89344	2.42545e-07	4.34197e-06	6.49137
ILDR2	-0.660301	4.65162	-7.77952	2.99202e-07	5.15521e-06	6.48718
PIK3C3	-0.40623	6.5484	-7.8701	2.53171e-07	4.50292e-06	6.47974
ENSG00000291072	0.716267	5.63873	7.72961	3.28206e-07	5.58077e-06	6.47776
FEZ1	-0.388026	6.5108	-7.86115	2.57374e-07	4.56662e-06	6.46027
ZNF44	0.693867	5.9432	7.74544	3.18705e-07	5.44456e-06	6.45353
PTPRE	-0.985872	4.01152	-7.53947	4.68325e-07	7.41413e-06	6.4456
SCHIP1	-0.4454	5.70665	-7.81538	2.80019e-07	4.88969e-06	6.44507
TTC7A	-0.44932	6.49153	-7.8426	2.66311e-07	4.69496e-06	6.43782
DTX3L	0.382395	8.11705	7.90623	2.36919e-07	4.25508e-06	6.43712
BORCS5	-0.763982	4.76953	-7.64569	3.83741e-07	6.31554e-06	6.43683
MAPK8IP2	1.51729	3.36486	7.45397	5.5038e-07	8.43444e-06	6.4119
MARCHF2	-0.588752	5.23277	-7.689	3.53956e-07	5.92264e-06	6.38915
C1R	0.525115	7.15457	7.79926	2.88479e-07	5.00174e-06	6.3804
PORCN	-0.529305	5.2064	-7.68422	3.57123e-07	5.96994e-06	6.37792
HERPUD2-AS1	-0.583674	5.31233	-7.67079	3.66173e-07	6.08545e-06	6.37688
PINK1-AS	-0.644439	4.36745	-7.62321	4.00209e-07	6.52323e-06	6.37354
ATPAF1	-0.371724	6.51579	-7.80785	2.83939e-07	4.93856e-06	6.36904
AOPEP	0.435985	5.83396	7.75342	3.14025e-07	5.38115e-06	6.36514
HASPIN	0.995245	4.41959	7.53599	4.71403e-07	7.4575e-06	6.3627
CFAP107	-2.45155	3.42223	-7.4838	5.20175e-07	8.07261e-06	6.35865
NDUFAF5	0.733901	4.61799	7.53536	4.71969e-07	7.4611e-06	6.35677
SPARC	-0.705591	8.97085	-7.93873	2.2323e-07	4.06556e-06	6.35498
CPD	-0.447357	8.59481	-7.90664	2.36744e-07	4.25508e-06	6.34018
DDX11	0.800698	5.7865	7.70353	3.44513e-07	5.79102e-06	6.3373
SLFN12	0.518111	6.14833	7.7354	3.247e-07	5.52969e-06	6.3353
RHOU	0.567755	4.62922	7.59285	4.23637e-07	6.84435e-06	6.33429
HDAC9	-0.444294	7.17995	-7.82684	2.7416e-07	4.8026e-06	6.326
ANO6	-0.435302	7.17793	-7.82819	2.73478e-07	4.79446e-06	6.32289
SLITRK6	1.03705	4.64375	7.51652	4.89024e-07	7.68113e-06	6.32276
PPM1K	0.820971	4.81242	7.53031	4.76478e-07	7.51621e-06	6.32028
NIPSNAP2	-0.501107	6.91671	-7.81046	2.82572e-07	4.91867e-06	6.32009
LRPAP1	-0.368359	7.07188	-7.81765	2.78847e-07	4.87694e-06	6.31411
C18orf54	1.08372	4.64282	7.50313	5.01533e-07	7.83716e-06	6.30553
TMEM50B	-0.467638	5.94627	-7.73809	3.23084e-07	5.51069e-06	6.30473
TAGLN2	-0.532713	7.41797	-7.83254	2.71296e-07	4.76977e-06	6.30001
ZNF415	-0.411932	5.42292	-7.66704	3.68743e-07	6.11436e-06	6.29441
TIAM1	-0.58096	4.18649	-7.63513	3.91389e-07	6.4079e-06	6.28893
STAT3	-0.380112	8.13233	-7.85052	2.62456e-07	4.64185e-06	6.28379
DNAJC2	0.445438	6.22735	7.72473	3.31199e-07	5.62166e-06	6.27932
VGLL4	-0.329872	7.21732	-7.80381	2.86064e-07	4.9716e-06	6.27749
WBP1L	-0.362716	6.85279	-7.77787	3.00119e-07	5.16697e-06	6.2747
BRINP1	2.11292	-0.0253099	7.57205	4.40495e-07	7.06059e-06	6.2743
BCL2L12	0.586596	5.04688	7.56123	4.49546e-07	7.16834e-06	6.26665
KIF13B	-0.42386	6.60692	-7.76543	3.0711e-07	5.27497e-06	6.26101
MYADM	-0.424711	6.64736	-7.76916	3.04998e-07	5.24687e-06	6.25977
SAMD14	-0.974327	3.9378	-7.48135	5.22599e-07	8.10451e-06	6.25415
ZNF287	-0.479691	5.37354	-7.64868	3.81604e-07	6.29298e-06	6.25036
DUSP10	0.574243	5.97145	7.64145	3.86793e-07	6.35627e-06	6.24468
RHBDD3	0.610484	5.20041	7.57199	4.40546e-07	7.06059e-06	6.2438
NUCB1	-0.456827	7.59764	-7.80235	2.86837e-07	4.98111e-06	6.23806
RPL13	-0.431609	6.97813	-7.76676	3.06357e-07	5.26613e-06	6.23003
CSMD2	-0.564266	5.98266	-7.74543	3.18713e-07	5.44456e-06	6.22556
SGO2	0.744261	6.09986	7.69034	3.53075e-07	5.91689e-06	6.21942
RAI14	-0.357665	7.5088	-7.79718	2.89592e-07	5.01709e-06	6.21745
PIK3CB	-0.405727	6.52054	-7.73553	3.24621e-07	5.52969e-06	6.19923
KLF10	0.517681	7.19337	7.75477	3.13238e-07	5.37185e-06	6.19531
IL18	-0.450933	5.43448	-7.63276	3.93123e-07	6.42459e-06	6.19261
RPS3A	-0.440822	6.59443	-7.72633	3.30212e-07	5.61055e-06	6.18789
CCDC66	0.554858	5.60575	7.56665	4.4499e-07	7.1152e-06	6.18298
EMC9	0.850966	4.64349	7.46475	5.39266e-07	8.31616e-06	6.17955
LIN9	0.701611	4.95975	7.49356	5.10678e-07	7.95322e-06	6.17703
ST6GALNAC6	-0.448136	5.77549	-7.67189	3.65424e-07	6.07762e-06	6.17451
EEF1G	-0.499685	6.68655	-7.73431	3.25354e-07	5.53654e-06	6.17097
ESCO2	0.894796	5.01624	7.52495	4.81309e-07	7.58157e-06	6.16118
TPD52L1	-0.899191	3.53337	-7.39719	6.13002e-07	9.20214e-06	6.16046
CEP295	0.574551	6.3455	7.66945	3.67091e-07	6.09156e-06	6.15258
CHRDL1	-1.18147	2.63557	-7.31865	7.12046e-07	1.04054e-05	6.15081
MELK	0.494115	6.32241	7.66528	3.69957e-07	6.12631e-06	6.14646
KRT80	-0.540518	6.83368	-7.6909	3.52704e-07	5.91518e-06	6.1349
FAM89A	2.71728	2.51651	7.63754	3.89625e-07	6.38377e-06	6.13368
DGCR2	-0.324993	6.9751	-7.7146	3.3749e-07	5.70342e-06	6.13245
SLC16A6	3.38665	2.49102	7.71795	3.35396e-07	5.67239e-06	6.12706
TRAF4	0.500385	6.23736	7.6484	3.818e-07	6.29298e-06	6.11108
BNC2	-0.63253	5.99276	-7.62694	3.97432e-07	6.48275e-06	6.10207
SUPV3L1	0.541388	6.01214	7.57977	4.34156e-07	6.98357e-06	6.10178
ITPKB	-0.525618	5.59011	-7.63244	3.9336e-07	6.42459e-06	6.10122
CAV2	-0.422646	6.95776	-7.68392	3.57324e-07	5.96994e-06	6.09588
SUCLG2	-0.421979	6.23767	-7.63959	3.88136e-07	6.3641e-06	6.08674
AGPAT3	-0.318009	7.68456	-7.72444	3.31376e-07	5.62166e-06	6.0826
ENSG00000273314	-1.01803	3.17231	-7.29985	7.38134e-07	1.07226e-05	6.08258
PCMTD1	-0.46245	6.65256	-7.65313	3.78444e-07	6.24702e-06	6.08091
NAALADL2	-1.32191	3.28532	-7.28042	7.66133e-07	1.10422e-05	6.07148
CLCN3	-0.381705	7.28235	-7.70383	3.44319e-07	5.79102e-06	6.07065
GPR137B	-0.547898	4.91261	-7.5022	5.02416e-07	7.84118e-06	6.06786
PLXNB1	-0.587688	5.74804	-7.60985	4.10352e-07	6.659e-06	6.06635
MOXD1	-0.422446	6.64704	-7.70983	3.40497e-07	5.74984e-06	6.061
ZGRF1	0.94263	4.38897	7.38355	6.29115e-07	9.38646e-06	6.05612
LAPTM5	1.19012	2.11153	7.28628	7.57568e-07	1.09544e-05	6.05598
PBXIP1	-0.544919	6.65773	-7.67345	3.64362e-07	6.06454e-06	6.05138
A4GALT	0.784606	4.7368	7.45532	5.48978e-07	8.41881e-06	6.04952
PIGM	-0.434373	5.73998	-7.6049	4.14172e-07	6.71111e-06	6.04457
CCNA2	0.599435	5.58176	7.57782	4.35751e-07	6.99901e-06	6.0411
TRMT13	0.610842	5.29158	7.45849	5.45688e-07	8.40154e-06	6.04085
SLIT2	-0.336712	8.22261	-7.71986	3.34209e-07	5.65666e-06	6.03749
EFEMP2	-0.518467	5.72418	-7.57808	4.35535e-07	6.99901e-06	6.03708
CYP2J2	1.5697	3.23997	7.26283	7.9242e-07	1.1332e-05	6.03334
CAPN5	-0.382933	7.13412	-7.67409	3.6393e-07	6.06192e-06	6.02503
GRIK4	-0.913887	3.88071	-7.36033	6.57576e-07	9.74513e-06	6.02254
HNRNPA0	-0.341461	6.78783	-7.64719	3.82665e-07	6.30253e-06	6.02088
SNTB1	0.904486	4.7068	7.35039	6.70161e-07	9.90499e-06	6.01469
MAVS	-0.310122	8.09948	-7.70487	3.43651e-07	5.78978e-06	6.00387
GGT7	-0.496573	5.84248	-7.5843	4.30485e-07	6.92957e-06	6.00042
NCK2	-0.431096	6.29659	-7.59997	4.18016e-07	6.75849e-06	5.99789
PEX11A	-0.496596	5.2042	-7.48794	5.16129e-07	8.02111e-06	5.99536
RPL39	-0.479098	5.56644	-7.54367	4.64638e-07	7.37165e-06	5.98592
FBXO39	2.32478	2.78301	7.42799	5.78168e-07	8.75275e-06	5.98061
GBA1LP	1.21097	3.39829	7.21889	8.62279e-07	1.21032e-05	5.96688
MEG3	2.92534	4.40961	7.20847	8.79765e-07	1.22799e-05	5.96185
SNRPN	-0.380789	6.33351	-7.5859	4.2919e-07	6.91379e-06	5.95889
NR3C1	-0.33431	7.53029	-7.65331	3.78318e-07	6.24702e-06	5.95574
GIMAP2	1.05581	4.17972	7.21837	8.63154e-07	1.21078e-05	5.95361
VPS51	-0.471297	5.74588	-7.56368	4.47482e-07	7.1406e-06	5.95026
H2BC5	0.948287	3.67863	7.22291	8.5563e-07	1.20329e-05	5.95003
HSPA5	-0.410333	8.71557	-7.70353	3.44513e-07	5.79102e-06	5.94991
SDHAF4	-1.13376	3.58932	-7.23734	8.322e-07	1.17628e-05	5.94674
CUEDC1	-0.391437	7.14854	-7.63215	3.93574e-07	6.42459e-06	5.94157
SCUBE3	-0.839204	6.59155	-7.67039	3.66447e-07	6.08545e-06	5.93991
TXNRD3	-0.643487	4.12691	-7.33173	6.94471e-07	1.01756e-05	5.93854
SUV39H1	0.598807	5.24616	7.44522	5.59585e-07	8.54826e-06	5.93824
ZNF25	-0.69189	5.22869	-7.42425	5.82283e-07	8.78287e-06	5.93304
ZNF121	0.617919	5.9149	7.4844	5.1959e-07	8.0692e-06	5.93202
IL17RD	0.513783	5.66008	7.49205	5.12129e-07	7.97019e-06	5.93114
ELK3	-0.427841	6.6754	-7.60145	4.16856e-07	6.74468e-06	5.9275
MLKL	0.907596	4.86327	7.27064	7.80638e-07	1.11829e-05	5.91784
SYNPO	-0.518381	7.19597	-7.61792	4.04196e-07	6.57849e-06	5.91287
SLC25A30	0.696646	5.55899	7.38784	6.24001e-07	9.32655e-06	5.91013
LPCAT2	0.680644	5.94574	7.51335	4.91953e-07	7.71613e-06	5.90431
ZDHHC11B	2.66262	1.30886	7.63986	3.87945e-07	6.3641e-06	5.89888
CENPP	0.961507	4.46631	7.27451	7.74857e-07	1.11324e-05	5.88735
TPX2	0.580609	7.17183	7.59208	4.24248e-07	6.84919e-06	5.88388
ENSG00000290993	0.852614	4.01614	7.2081	8.804e-07	1.22799e-05	5.87913
BBS9	-0.561699	4.93751	-7.39635	6.13986e-07	9.21062e-06	5.87213
NDST2	-0.460128	5.52719	-7.4664	5.37581e-07	8.29599e-06	5.86913
NORAD	-0.431805	8.22901	-7.64251	3.86023e-07	6.34835e-06	5.86739
NOVA1	-1.20766	2.94025	-7.18376	9.22723e-07	1.27807e-05	5.8585
GSTA4	-0.607218	4.4841	-7.34163	6.81458e-07	1.00316e-05	5.85629
ADGRL3	2.78024	3.02597	7.27381	7.75907e-07	1.11392e-05	5.85628
ZNF358	-0.380053	6.22767	-7.50655	4.98304e-07	7.79355e-06	5.85078
GATA2	0.717473	5.14644	7.34379	6.78654e-07	1.00037e-05	5.85003
GALNT7	-0.382467	6.53844	-7.54524	4.63268e-07	7.36052e-06	5.84435
CD9	-0.537274	6.06904	-7.52752	4.78984e-07	7.55034e-06	5.84087
IL15RA	1.33638	3.92318	7.14561	9.9333e-07	1.3571e-05	5.84023
MTCL3	1.81925	3.86215	7.14199	1.00032e-06	1.36495e-05	5.83993
APPL2	-0.473449	5.55623	-7.45635	5.47904e-07	8.41881e-06	5.83974
CAMK1	-0.510702	4.83797	-7.39053	6.20824e-07	9.28791e-06	5.83952
SCN4B	-1.22275	1.69311	-7.20976	8.77587e-07	1.22679e-05	5.83892
GRK5	-0.587498	5.09931	-7.37711	6.36884e-07	9.48952e-06	5.82985
OIP5-AS1	-0.356942	8.17748	-7.61411	4.07086e-07	6.61575e-06	5.82878
XRCC3	0.81229	5.38303	7.3605	6.57368e-07	9.74513e-06	5.82833
RAD54B	0.644539	5.29697	7.37257	6.42413e-07	9.55898e-06	5.82783
CHTF18	1.30902	4.73416	7.31176	7.21487e-07	1.05155e-05	5.82732
LIN54	0.613246	6.04497	7.42516	5.81281e-07	8.78287e-06	5.81889
NEDD4L	0.436748	6.64708	7.51095	4.94187e-07	7.74566e-06	5.81849
NUF2	0.645306	5.47157	7.42464	5.81857e-07	8.78287e-06	5.81754
SLC46A1	-0.386214	6.11388	-7.51853	4.87168e-07	7.66332e-06	5.81668
PCIF1	-0.444038	5.32972	-7.42787	5.783e-07	8.75275e-06	5.81659
SMTN	0.851445	4.84633	7.33235	6.93647e-07	1.01703e-05	5.81463
CP	-0.613133	8.16765	-7.61137	4.09182e-07	6.6449e-06	5.8144
BRD3OS	-0.390558	6.32097	-7.51719	4.88404e-07	7.67685e-06	5.80875
FMR1	0.356337	7.12955	7.53488	4.72392e-07	7.46244e-06	5.80634
PLOD1	-0.46645	8.40809	-7.61981	4.02768e-07	6.56008e-06	5.80627
GBP1P1	5.81299	4.19961	9.32572	1.99651e-08	5.64789e-07	5.80179
NTNG1	1.02819	3.44137	7.15331	9.7865e-07	1.34371e-05	5.79676
CENPF	0.56128	8.2083	7.60191	4.16502e-07	6.74391e-06	5.7955
HLA-DRB1	7.66115	4.38825	10.0222	6.48461e-09	2.25807e-07	5.78998
FAM168A	-0.322564	7.6627	-7.58979	4.26071e-07	6.87227e-06	5.78893
MAMDC2	0.531162	5.36639	7.46756	5.36407e-07	8.28947e-06	5.78656
EIF4E3	-0.530891	5.68116	-7.40497	6.04004e-07	9.07942e-06	5.77686
KMO	2.47442	1.99653	7.42716	5.79083e-07	8.75858e-06	5.7671
RNF19B	0.572193	5.97974	7.33836	6.85721e-07	1.00809e-05	5.76011
PKMYT1	1.03387	4.75152	7.2715	7.79345e-07	1.11813e-05	5.75894
KHDC4	0.47699	6.57314	7.46707	5.36905e-07	8.29137e-06	5.75666
PDE4D	1.39707	5.54073	7.23458	8.36634e-07	1.1811e-05	5.75488
TMEM185B	-0.491912	5.9781	-7.45248	5.51935e-07	8.45239e-06	5.75386
MMP16	0.677346	4.65998	7.29406	7.46361e-07	1.08279e-05	5.7518
BEND6	-0.762338	3.57796	-7.18679	9.17327e-07	1.27219e-05	5.75174
ADCY3	-0.406608	6.94703	-7.5185	4.87195e-07	7.66332e-06	5.75067
FZD1	0.498536	5.81332	7.43397	5.71642e-07	8.67258e-06	5.75027
SOX9	-0.536921	7.67711	-7.56634	4.45245e-07	7.1152e-06	5.74998
RPL23	-0.401598	6.40997	-7.50146	5.03111e-07	7.84647e-06	5.74844
PLEKHS1	-0.847231	3.67543	-7.2622	7.93387e-07	1.13349e-05	5.74665
TSPAN3	-0.401192	7.51276	-7.54403	4.6432e-07	7.37165e-06	5.74602
CYP26B1	1.91886	2.31419	7.1244	1.03501e-06	1.40273e-05	5.74504
SLC39A10	-0.432137	5.36854	-7.46025	5.43877e-07	8.38141e-06	5.74472
CALCOCO1	-0.595534	6.29207	-7.47219	5.31722e-07	8.22284e-06	5.74245
PTGS2	4.64941	0.929385	8.41663	9.45268e-08	1.99513e-06	5.7381
SNHG15	0.828756	5.10466	7.27913	7.68027e-07	1.10549e-05	5.73802
TRIM45	-0.536219	5.89541	-7.43831	5.66964e-07	8.63455e-06	5.73789
UNC13B	-0.484646	6.27812	-7.47682	5.27086e-07	8.16261e-06	5.73732
SPHK1	1.72773	4.79528	7.15732	9.7109e-07	1.33499e-05	5.7326
RETSAT	-0.346086	6.682	-7.47589	5.28013e-07	8.17122e-06	5.72963
NPR3	2.24967	2.60388	7.16149	9.63275e-07	1.3259e-05	5.72703
ATRN	-0.382475	7.78861	-7.54861	4.60342e-07	7.3193e-06	5.72298
CCDC125	-0.519398	5.37685	-7.33963	6.8407e-07	1.00633e-05	5.71732
ENTPD4	-0.365825	6.87673	-7.50284	5.01803e-07	7.83716e-06	5.71712
GABRE	1.72886	4.47854	7.16722	9.52672e-07	1.31213e-05	5.71393
ESYT2	-0.376089	8.08079	-7.5506	4.58624e-07	7.29726e-06	5.71226
FBXO32	-0.354354	8.47806	-7.57709	4.36346e-07	7.00346e-06	5.70602
IL21-AS1	2.24246	0.86667	7.32216	7.07281e-07	1.03495e-05	5.70521
P3H3	-0.552343	5.55175	-7.41696	5.90398e-07	8.89918e-06	5.70208
SMC2	0.492327	6.95184	7.49091	5.13242e-07	7.98187e-06	5.7017
ENSG00000293234	1.47779	3.10238	7.06564	1.16015e-06	1.54106e-05	5.69802
WDR31	-0.629893	4.74589	-7.25929	7.97829e-07	1.13798e-05	5.69239
NATD1	-0.479979	5.98595	-7.40793	6.00612e-07	9.0346e-06	5.68068
TTK	0.713886	5.88047	7.39533	6.15172e-07	9.22214e-06	5.66611
TIMELESS	0.528309	6.11397	7.4082	6.0031e-07	9.0346e-06	5.66507
CAMKK2	-0.390403	5.97731	-7.38763	6.24253e-07	9.32655e-06	5.66194
LHPP	-0.752555	4.75811	-7.20662	8.82906e-07	1.23065e-05	5.6617
KLHL9	-0.347406	6.68795	-7.45702	5.47208e-07	8.41509e-06	5.66104
ENPP1	0.562395	4.54477	7.28107	7.65168e-07	1.10422e-05	5.65756
PRKN	-1.37379	1.80602	-7.05657	1.18081e-06	1.56567e-05	5.65658
KIF3B	-0.348065	7.51415	-7.49605	5.08275e-07	7.9214e-06	5.65401
SMAD9	0.902463	4.90217	7.20957	8.77912e-07	1.22679e-05	5.65327
CLIP3	-0.484777	6.4188	-7.44706	5.57635e-07	8.53375e-06	5.6517
TAF1A	0.812307	4.50573	7.15245	9.8028e-07	1.34511e-05	5.65128
ASMTL	-0.52865	5.20323	-7.30324	7.33348e-07	1.06602e-05	5.64955
VEGFC	0.747488	5.09204	7.23704	8.32689e-07	1.17628e-05	5.64883
PPP1R9A	-0.476721	6.46528	-7.43523	5.70285e-07	8.66715e-06	5.6479
STAG3L5P-PVRIG2P-PILRB	0.664526	5.78088	7.35242	6.67569e-07	9.8733e-06	5.64714
BIVM	-0.424515	5.73414	-7.3642	6.52745e-07	9.69309e-06	5.64197
C5orf46	-0.802203	3.3709	-7.11439	1.05529e-06	1.42497e-05	5.63622
H2BC11	1.73452	2.01135	7.09787	1.08967e-06	1.46359e-05	5.6361
MRC2	-0.402954	8.63123	-7.53444	4.72787e-07	7.46332e-06	5.6358
WNK3	1.18996	4.31892	7.07651	1.13587e-06	1.51705e-05	5.63383
HSP90B1	-0.513198	8.57498	-7.54172	4.66351e-07	7.3884e-06	5.63208
PACSIN2	-0.348794	6.67443	-7.44506	5.59747e-07	8.54826e-06	5.62604
INPP5A	-0.487312	5.45756	-7.34413	6.78214e-07	1.00037e-05	5.62463
POLR3G	0.87721	4.30626	7.11697	1.05001e-06	1.42132e-05	5.62419
DHRS4-AS1	-0.502683	5.31585	-7.27049	7.80858e-07	1.11829e-05	5.62304
KIF4A	0.644602	6.7141	7.43688	5.685e-07	8.65195e-06	5.6218
FHL3	-0.485051	4.91115	-7.26202	7.93656e-07	1.13349e-05	5.61946
CRY1	0.653469	5.35404	7.26146	7.94512e-07	1.13398e-05	5.61774
ZDHHC23	0.651736	5.16445	7.27923	7.67877e-07	1.10549e-05	5.61643
TXNDC16	-0.518761	4.64296	-7.29131	7.503e-07	1.08707e-05	5.61603
ITFG1	-0.371331	7.02808	-7.45583	5.48449e-07	8.41881e-06	5.60944
SLC8A1	1.20899	5.059	7.04585	1.20575e-06	1.59299e-05	5.60769
TRAF1	0.701058	4.67158	7.20807	8.80439e-07	1.22799e-05	5.60531
CERK	-0.5533	6.14784	-7.42427	5.82264e-07	8.78287e-06	5.60334
SSPN	-0.698106	4.70754	-7.13079	1.02225e-06	1.38887e-05	5.60329
RNF182	-0.552043	5.8911	-7.35574	6.63361e-07	9.82425e-06	5.58793
TIMP2	-0.497433	8.45302	-7.50864	4.96343e-07	7.77393e-06	5.586
RPLP0	-0.439604	7.43237	-7.45824	5.45945e-07	8.40154e-06	5.58471
TIMP3	0.474204	6.81869	7.43456	5.71007e-07	8.67215e-06	5.5823
PARM1	1.43202	2.25818	7.00526	1.30515e-06	1.70591e-05	5.58196
POLD4	-0.530965	5.10583	-7.26672	7.86527e-07	1.1255e-05	5.58158
CLDN15	0.87969	4.78166	7.07372	1.14206e-06	1.52345e-05	5.58156
TTC28	0.586236	7.11487	7.43935	5.65846e-07	8.62347e-06	5.57968
LAMC1	-0.391414	8.41643	-7.50777	4.97162e-07	7.78122e-06	5.57721
ZDHHC9	-0.337569	7.08298	-7.43381	5.71823e-07	8.67258e-06	5.57473
PDIA6	-0.501739	7.88467	-7.47975	5.24181e-07	8.12333e-06	5.57369
SERINC2	0.894839	3.67099	7.06951	1.15145e-06	1.53413e-05	5.57262
KIAA0319L	-0.324372	7.52041	-7.45567	5.48617e-07	8.41881e-06	5.5701
F11R	-0.633644	5.051	-7.25298	8.0756e-07	1.14814e-05	5.56823
PNMA8A	-0.379469	5.76803	-7.33349	6.92129e-07	1.01615e-05	5.56534
STRADB	-0.35537	6.16834	-7.35282	6.67055e-07	9.87232e-06	5.56029
CEP55	0.549381	6.56087	7.38538	6.26935e-07	9.36028e-06	5.55997
SLC2A10	-0.618433	6.11897	-7.33247	6.93487e-07	1.01703e-05	5.55552
THUMPD3-AS1	0.656696	5.26707	7.24715	8.16652e-07	1.15957e-05	5.55243
CPVL	2.01432	2.41597	7.01722	1.275e-06	1.66947e-05	5.54677
MMP1	4.3806	0.788475	7.84459	2.65338e-07	4.688e-06	5.54584
TSPAN9	-0.3743	5.9884	-7.38237	6.30532e-07	9.40124e-06	5.54235
CTDSP2	-0.35266	7.52861	-7.43539	5.70109e-07	8.66715e-06	5.54193
PNMA8C	-1.67307	1.95263	-6.98312	1.36293e-06	1.77346e-05	5.53996
FANCI	0.558422	7.10564	7.41453	5.93133e-07	8.93429e-06	5.52882
MYO19	0.405346	6.55816	7.36833	6.47627e-07	9.62357e-06	5.51938
PGAP3	-0.637816	5.04868	-7.22638	8.49946e-07	1.19682e-05	5.51399
ENSG00000290976	1.65629	2.06725	6.99577	1.32961e-06	1.7348e-05	5.51184
SLC4A7	-0.382099	7.66201	-7.44145	5.63598e-07	8.59739e-06	5.51073
KIAA1191	-0.320275	7.02972	-7.39356	6.17251e-07	9.24701e-06	5.51033
MANEAL	-0.385131	5.50761	-7.3078	7.26981e-07	1.05886e-05	5.51005
IGBP1	-0.451903	5.76992	-7.31747	7.13659e-07	1.04152e-05	5.5099
IFT70A	-0.464892	5.23765	-7.24485	8.20269e-07	1.16171e-05	5.509
CTDSP1	-0.375585	6.43656	-7.36079	6.56996e-07	9.74513e-06	5.508
MXRA7	-0.390615	7.75412	-7.43154	5.74285e-07	8.70394e-06	5.50522
ECM2	-1.42214	4.55651	-7.02624	1.25276e-06	1.64425e-05	5.50272
ENSG00000187229	4.0759	0.711564	8.07183	1.75193e-07	3.31393e-06	5.50168
CNTRL	0.569934	5.94026	7.27446	7.74931e-07	1.11324e-05	5.49952
APMAP	-0.42566	6.90182	-7.39306	6.17843e-07	9.24959e-06	5.49266
ALCAM	-0.454981	8.05214	-7.44131	5.63744e-07	8.59739e-06	5.4926
MCM8	0.692981	6.16183	7.33043	6.96188e-07	1.0194e-05	5.48589
SGSH	-0.429636	6.29698	-7.33679	6.87788e-07	1.01045e-05	5.47964
OCIAD2	-0.432769	6.19665	-7.31996	7.10268e-07	1.03863e-05	5.47825
MAGEA6	1.73858	2.48751	6.95454	1.44143e-06	1.86303e-05	5.47724
LAMA4	-0.340821	8.23356	-7.446	5.58755e-07	8.54496e-06	5.46991
POC5	0.611386	5.00078	7.14863	9.87548e-07	1.35031e-05	5.46695
TCEA2	-0.435525	5.98761	-7.29632	7.43134e-07	1.07882e-05	5.46491
RASEF	2.59065	2.0816	7.06906	1.15244e-06	1.53452e-05	5.46484
GPRC5C	4.80338	1.72743	7.67892	3.60664e-07	6.02118e-06	5.4637
ENSG00000291124	0.607988	5.12206	7.12638	1.03103e-06	1.3982e-05	5.46267
B9D1	-0.602965	5.57073	-7.25368	8.06477e-07	1.14734e-05	5.45793
LARP4	0.413959	7.0691	7.34808	6.73126e-07	9.93549e-06	5.4511
CITED1	-1.1788	0.981328	-6.98292	1.36345e-06	1.77346e-05	5.45054
ANTXR1	-0.352762	7.54346	-7.39787	6.12211e-07	9.19652e-06	5.44539
ADCY7	-0.840053	5.69734	-7.22517	8.51918e-07	1.19883e-05	5.44009
AKAP1	-0.345062	6.12094	-7.31815	7.12724e-07	1.04084e-05	5.43764
ANGPTL4	4.53505	2.41173	7.51411	4.91249e-07	7.71058e-06	5.43015
SEC62	-0.344569	7.40881	-7.37114	6.44169e-07	9.57865e-06	5.4224
ENSG00000287560	-1.19691	2.37658	-6.96842	1.40273e-06	1.81671e-05	5.41511
TPP1	-0.386915	7.70926	-7.374	6.40669e-07	9.53947e-06	5.41318
ZP1	-1.07368	2.57283	-6.92039	1.54142e-06	1.9749e-05	5.40828
CEP72	1.11666	3.07332	6.92295	1.53369e-06	1.96614e-05	5.404
NPY1R	0.617579	4.52323	7.15021	9.84539e-07	1.34897e-05	5.38416
TNIP1	-0.391015	7.19094	-7.34954	6.71253e-07	9.91448e-06	5.38121
EXTL1	-1.26323	0.934612	-6.90614	1.58523e-06	2.02632e-05	5.37606
ZNF22	-0.3708	5.83971	-7.24503	8.19996e-07	1.16171e-05	5.37307
GPR162	-0.809036	3.87296	-7.04253	1.21358e-06	1.60141e-05	5.37175
ATG9A	-0.289471	7.12924	-7.34187	6.8115e-07	1.00316e-05	5.37106
ROR1	1.21899	2.94838	6.89965	1.60563e-06	2.04582e-05	5.36454
FBXO21	-0.386838	6.298	-7.28939	7.53067e-07	1.08965e-05	5.36196
UBE2J1	-0.409108	6.8749	-7.30416	7.32059e-07	1.06484e-05	5.34771
COL21A1	-0.440921	5.09078	-7.28041	7.66146e-07	1.10422e-05	5.34574
SLC25A43	-0.443243	6.03985	-7.20998	8.77214e-07	1.22679e-05	5.33844
JADE3	0.522845	5.79865	7.18395	9.22374e-07	1.27807e-05	5.33714
S100B	-0.674708	4.78771	-7.19629	9.00672e-07	1.25304e-05	5.33246
STARD10	-0.598658	4.5858	-7.07387	1.14171e-06	1.52345e-05	5.33047
RIOX2	-0.382893	6.27283	-7.25877	7.9862e-07	1.13837e-05	5.32842
TRMU	0.630661	5.70905	7.1798	9.29793e-07	1.28624e-05	5.32515
CNIH3-AS1	-1.19912	3.67897	-6.87538	1.68428e-06	2.12459e-05	5.32327
C2CD4C	-2.52346	0.88767	-6.93983	1.48365e-06	1.90977e-05	5.31943
SMARCD3	-0.60666	6.25352	-7.24553	8.192e-07	1.16169e-05	5.31474
IKBKB	-0.332491	6.20623	-7.24581	8.18754e-07	1.16169e-05	5.31385
PHLDB3	0.829639	4.38795	7.00184	1.31392e-06	1.71534e-05	5.31342
SPAG17	0.514454	5.00971	7.1677	9.51787e-07	1.31173e-05	5.31123
HLA-DPB1	6.86734	4.40228	8.3226	1.11678e-07	2.28723e-06	5.31106
SNED1	1.24349	2.6286	6.859	1.73963e-06	2.1782e-05	5.30607
FOXRED2	0.531789	6.24658	7.23122	8.42066e-07	1.18724e-05	5.30281
UCN2	2.02685	1.73769	6.88649	1.64779e-06	2.09052e-05	5.29588
PURA	-0.510201	6.87721	-7.27041	7.8098e-07	1.11829e-05	5.29527
RAPH1	-0.519564	7.00266	-7.29135	7.50239e-07	1.08707e-05	5.29399
FAM72D	1.64781	3.36125	6.8662	1.71506e-06	2.15601e-05	5.29252
SCLT1	0.68506	4.78123	7.03043	1.24254e-06	1.63376e-05	5.28903
ENSG00000290791	1.3686	3.70646	6.87916	1.67179e-06	2.11129e-05	5.2861
ACBD4	-0.640349	4.59629	-7.03221	1.23823e-06	1.62907e-05	5.28492
ZKSCAN1	-0.376801	7.88654	-7.31454	7.17661e-07	1.04666e-05	5.28112
SLC27A1	-0.600096	6.467	-7.25075	8.11031e-07	1.15233e-05	5.27459
RAB40B	-0.739856	4.15764	-7.00786	1.29853e-06	1.69927e-05	5.27184
ALOXE3	3.89511	2.01835	7.5895	4.26301e-07	6.87227e-06	5.27045
PCNT	0.389092	7.36324	7.27494	7.74227e-07	1.11324e-05	5.25556
GID4	-0.4812	5.63264	-7.13941	1.00533e-06	1.37009e-05	5.25327
METRN	-0.455048	6.62447	-7.25513	8.0423e-07	1.14563e-05	5.25166
BNIP3L	-0.405913	7.31215	-7.28301	7.6234e-07	1.10162e-05	5.2515
ZNF710-AS1	-1.09374	3.20328	-6.87757	1.67703e-06	2.11666e-05	5.24997
CENPA	0.874836	4.45724	6.98388	1.36091e-06	1.77248e-05	5.24716
FAXDC2	-0.86744	4.94939	-7.05583	1.18251e-06	1.56698e-05	5.24591
KDSR	-0.384412	6.60025	-7.21748	8.64632e-07	1.21208e-05	5.2448
AMIGO2	0.718827	5.66955	7.11444	1.05519e-06	1.42497e-05	5.24286
PDE4A	-0.594194	5.43036	-7.08762	1.1116e-06	1.48733e-05	5.23864
BCAM	-0.531193	7.5404	-7.28164	7.64331e-07	1.10377e-05	5.23854
PBK	0.641842	5.46156	7.12829	1.02723e-06	1.39391e-05	5.23763
PHF2	-0.318459	6.75445	-7.23725	8.32356e-07	1.17628e-05	5.23496
ARHGAP11A	0.539655	6.70814	7.24076	8.26753e-07	1.17014e-05	5.22948
PCDH10	0.771474	4.66926	7.14852	9.87749e-07	1.35031e-05	5.22505
APBA1	-0.485018	4.78072	-7.09778	1.08987e-06	1.46359e-05	5.2195
ZFP2	-1.71324	2.14874	-6.86002	1.73611e-06	2.17626e-05	5.21084
ENSG00000289405	1.07692	3.7297	6.89125	1.63243e-06	2.07461e-05	5.20835
EVL	-0.784672	5.2229	-7.09039	1.10561e-06	1.48202e-05	5.20562
TMEM26	-0.866277	3.88746	-6.86466	1.72028e-06	2.15887e-05	5.203
TNFAIP1	-0.313977	6.77373	-7.2195	8.61273e-07	1.20968e-05	5.19914
MEIS2	0.439506	6.12718	7.19573	9.01648e-07	1.2536e-05	5.1988
MGAT5B	-0.42158	6.20911	-7.17693	9.3496e-07	1.29258e-05	5.17913
PSRC1	0.52794	6.13781	7.14157	1.00114e-06	1.36524e-05	5.1779
LRRCC1	0.43602	6.19658	7.15	9.84928e-07	1.34897e-05	5.17158
RAB31	-0.367084	7.81256	-7.25465	8.04978e-07	1.14595e-05	5.17127
H2AC6	0.504386	6.10062	7.09887	1.08756e-06	1.46316e-05	5.17001
ATXN7L3B	-0.354182	6.44124	-7.19123	9.09508e-07	1.26373e-05	5.16964
APCDD1L	-0.607526	5.38029	-7.08973	1.10705e-06	1.48305e-05	5.16795
MITF	-0.508731	5.87996	-7.12903	1.02575e-06	1.39276e-05	5.16394
TMEM47	-0.415688	6.60483	-7.18889	9.13632e-07	1.26848e-05	5.15947
C14orf132	-0.660642	5.58308	-7.11474	1.05456e-06	1.42497e-05	5.15575
RFX3	-0.397187	6.26466	-7.13249	1.01891e-06	1.38603e-05	5.14828
MOAP1	-0.446176	5.61761	-7.10514	1.0744e-06	1.44722e-05	5.14111
EEF1A2	-0.372951	6.54195	-7.17431	9.39704e-07	1.29832e-05	5.13702
PGP	0.642601	4.96237	6.98136	1.36763e-06	1.77599e-05	5.13333
PTPRA	-0.372882	7.21257	-7.21605	8.67015e-07	1.21465e-05	5.1302
INCENP	0.498356	5.92995	7.15552	9.74472e-07	1.33881e-05	5.12558
MCAM	0.483849	6.45241	7.15056	9.83868e-07	1.34897e-05	5.12085
CPNE3	-0.407533	7.67993	-7.23211	8.40618e-07	1.18596e-05	5.11723
FBXW10B	1.70008	3.2829	6.75969	2.1179e-06	2.57858e-05	5.11005
GCNT1	-0.335034	6.85787	-7.17351	9.4116e-07	1.29952e-05	5.10857
RAPGEF3	1.75462	1.77598	6.77402	2.05846e-06	2.51873e-05	5.10497
HLA-DMB	3.85873	3.88556	7.19988	8.94458e-07	1.24597e-05	5.10093
ASF1B	0.491046	5.80927	7.09683	1.09188e-06	1.4654e-05	5.09445
CMPK2	8.52796	4.53074	9.0281	3.28466e-08	8.39666e-07	5.09317
MLLT6	-0.301699	7.90185	-7.21958	8.61132e-07	1.20968e-05	5.09056
MLPH	-0.692253	5.02282	-6.98191	1.36615e-06	1.77511e-05	5.0873
ENSG00000261578	2.35723	2.55596	6.95651	1.43588e-06	1.85804e-05	5.08455
THAP10	0.725102	4.48225	6.85363	1.75817e-06	2.19517e-05	5.07026
BRCA2	1.30191	5.70522	6.93185	1.50708e-06	1.93642e-05	5.06702
IQGAP3	0.74838	6.4379	7.13249	1.01891e-06	1.38603e-05	5.06039
ZNF469	-1.3055	3.50794	-6.85025	1.76996e-06	2.20453e-05	5.0576
CPT1A	0.390223	7.56916	7.18864	9.14074e-07	1.26848e-05	5.05629
PPT1	-0.39494	7.04864	-7.16947	9.48543e-07	1.30807e-05	5.05419
APOL2	0.565475	6.91625	7.08443	1.11852e-06	1.49485e-05	5.05263
VCL	-0.42672	8.0955	-7.22726	8.48494e-07	1.19554e-05	5.05222
RALGPS1	-0.619146	4.73465	-6.92578	1.52518e-06	1.9575e-05	5.05032
GALNS	-0.38638	6.22819	-7.1148	1.05445e-06	1.42497e-05	5.04994
NOP53	-0.501089	6.20348	-7.1118	1.0606e-06	1.43126e-05	5.04744
ZBTB4	-0.3276	8.11338	-7.2121	8.73645e-07	1.22316e-05	5.0461
JDP2	1.59918	4.03316	6.72134	2.28592e-06	2.75573e-05	5.04523
RPL15	-0.389477	7.68173	-7.19879	8.96333e-07	1.24779e-05	5.04207
GNL1	-0.312139	7.08774	-7.15882	9.68278e-07	1.33196e-05	5.0287
TYW1B	1.40179	3.1353	6.71683	2.30653e-06	2.77602e-05	5.02794
SLC37A2	1.46167	3.2645	6.71117	2.33273e-06	2.80449e-05	5.02631
RHOC	-0.387633	6.94748	-7.14953	9.85836e-07	1.34937e-05	5.02608
MAP1LC3A	-0.528102	4.95106	-6.98269	1.36407e-06	1.77346e-05	5.02138
PRRX1	0.514999	7.92698	7.17136	9.45086e-07	1.30412e-05	5.0198
ZNF160	-0.354741	6.56859	-7.12134	1.04115e-06	1.41019e-05	5.01768
PRKD2	0.353948	6.39558	7.0892	1.10817e-06	1.48364e-05	5.01561
TRIM26	0.392008	6.93339	7.10832	1.06778e-06	1.44007e-05	5.0083
FUT11	-0.420096	6.54161	-7.13199	1.01988e-06	1.3865e-05	5.00455
REXO5	0.9939	3.49968	6.75564	2.13504e-06	2.59371e-05	4.99385
CEP152	0.553404	5.85614	7.041	1.2172e-06	1.60427e-05	4.98721
HECW2	3.28291	0.977196	7.70536	3.43342e-07	5.78901e-06	4.9846
CST3	-0.461247	6.44583	-7.06716	1.15671e-06	1.53927e-05	4.9778
FMN2	-0.422346	6.3039	-7.09129	1.10369e-06	1.48034e-05	4.97565
EPPK1	2.22017	1.23707	6.77699	2.04634e-06	2.50807e-05	4.97295
CENPM	0.730024	3.77143	6.78863	1.99961e-06	2.459e-05	4.97205
UGGT2	-0.38472	6.47364	-7.09783	1.08976e-06	1.46359e-05	4.96662
JAZF1	-0.413954	5.81209	-7.02033	1.2673e-06	1.66038e-05	4.96434
MIR100HG	-0.495719	6.86168	-7.10606	1.07249e-06	1.44553e-05	4.95949
RNF141	-0.375684	5.97479	-7.0405	1.21838e-06	1.60487e-05	4.95515
ZBTB7A	-0.380705	7.01198	-7.10057	1.08397e-06	1.45922e-05	4.95272
UQCC5	0.902477	3.12056	6.68644	2.45077e-06	2.92566e-05	4.94633
CHEK1	0.414732	6.0501	7.05073	1.19434e-06	1.57981e-05	4.94604
PTPRO	1.10367	2.60337	6.70203	2.37568e-06	2.84836e-05	4.94032
MED28	-0.404417	6.28595	-7.06684	1.15743e-06	1.53931e-05	4.93108
XRCC2	0.421628	6.16119	7.04762	1.20159e-06	1.58844e-05	4.91803
HCFC1R1	-0.611596	4.93806	-6.90557	1.58703e-06	2.02745e-05	4.90942
CNOT6L	-0.448259	6.43169	-7.05132	1.19295e-06	1.57892e-05	4.9084
ABTB3	2.33665	3.38047	6.71941	2.29474e-06	2.76334e-05	4.90124
RAB26	-1.01824	2.87583	-6.75264	2.1478e-06	2.6049e-05	4.89927
BLM	0.706226	5.36755	6.91938	1.54449e-06	1.97768e-05	4.89544
JUN	-0.483448	8.03303	-7.14466	9.95168e-07	1.35877e-05	4.8948
CD81	-0.430587	6.9506	-7.0844	1.11858e-06	1.49485e-05	4.89347
HTRA1	-0.41119	6.68804	-7.06333	1.16538e-06	1.54708e-05	4.89006
FAM20C	-0.458176	7.93347	-7.13515	1.01366e-06	1.38059e-05	4.88514
NDOR1	0.657887	5.79837	6.92368	1.53148e-06	1.96445e-05	4.87104
LMO7	0.582859	5.64433	6.98015	1.37086e-06	1.77913e-05	4.8667
LRRC28	-0.474311	5.08142	-6.88048	1.66745e-06	2.10939e-05	4.86345
TTC19	-0.343033	6.98741	-7.06972	1.15097e-06	1.53413e-05	4.8612
NOD2	5.02195	2.42171	8.00161	1.99027e-07	3.68049e-06	4.85993
SNX9	-0.334802	6.91381	-7.05515	1.18409e-06	1.56814e-05	4.85742
NEB	1.83018	2.02115	6.68438	2.46088e-06	2.93613e-05	4.85411
MPP2	0.442924	5.10547	6.93204	1.50654e-06	1.93642e-05	4.85378
LOXL1-AS1	-0.864965	3.52681	-6.68849	2.44076e-06	2.91687e-05	4.85111
STAMBP	-0.306113	7.07069	-7.0661	1.15911e-06	1.54061e-05	4.84518
REC8	2.51573	3.54205	6.61762	2.81287e-06	3.30952e-05	4.84115
SCML2	1.09256	4.05634	6.69244	2.42158e-06	2.89552e-05	4.8402
DLX5	0.912471	4.55472	6.77443	2.05678e-06	2.51807e-05	4.83859
SHCBP1	0.633796	6.68329	7.03543	1.23049e-06	1.61984e-05	4.82598
DLGAP5	0.648992	5.70636	6.96873	1.40187e-06	1.81671e-05	4.82415
REEP5	-0.379942	7.26793	-7.05832	1.17681e-06	1.5613e-05	4.8176
LINC00882	-0.521751	5.16925	-6.89182	1.63057e-06	2.07345e-05	4.8166
LYRM9	-0.8071	4.14107	-6.69284	2.41965e-06	2.89503e-05	4.81495
IGFBP6	-0.452112	5.32088	-6.90039	1.60329e-06	2.04466e-05	4.81394
DDX39A	0.531546	6.36798	6.99113	1.34173e-06	1.74956e-05	4.81232
LCTL	-0.493971	4.83228	-6.89088	1.63361e-06	2.07492e-05	4.79655
STAU2	-0.391505	6.71577	-7.02098	1.26569e-06	1.65926e-05	4.78907
NR2F1	-0.589211	7.20274	-7.04444	1.20905e-06	1.59639e-05	4.78254
CENPN	0.594835	5.91966	6.94174	1.47811e-06	1.90375e-05	4.78073
ENSG00000236453	4.26398	1.07621	7.81597	2.79714e-07	4.88823e-06	4.77667
PRKCQ	1.94839	1.8009	6.73494	2.22479e-06	2.69087e-05	4.77306
BEX2	1.11022	3.99491	6.5914	2.96504e-06	3.45535e-05	4.75727
ENSG00000290796	1.49957	2.64213	6.57089	3.08992e-06	3.57117e-05	4.75641
CFAP300	-0.8667	3.52997	-6.63225	2.73155e-06	3.22244e-05	4.75628
FANCM	0.61645	4.59278	6.75912	2.12031e-06	2.58008e-05	4.75481
KCTD3	-0.320895	6.72137	-7.00213	1.31315e-06	1.71534e-05	4.74711
MAF	-0.41541	6.1551	-6.94294	1.47463e-06	1.90037e-05	4.73509
FN3K	-0.6028	4.34028	-6.74325	2.18831e-06	2.65257e-05	4.73494
CUX1	-0.437154	7.67062	-7.04113	1.21688e-06	1.60427e-05	4.73367
TDRD7	0.481662	6.36304	6.93159	1.50787e-06	1.93642e-05	4.73123
SMARCA1	-0.423343	6.77696	-7.00747	1.29953e-06	1.69957e-05	4.72561
PDE2A	2.27969	2.10467	6.81174	1.91005e-06	2.36073e-05	4.71993
KBTBD8	1.23976	3.15149	6.56617	3.11944e-06	3.59723e-05	4.71455
EMILIN2	1.64083	2.78207	6.57622	3.05697e-06	3.54374e-05	4.71316
POC1A	0.681832	5.31558	6.81291	1.90564e-06	2.35659e-05	4.71172
NEURL1B	0.70622	5.54666	6.87915	1.67183e-06	2.11129e-05	4.70875
TMEM87B	0.553449	5.91129	6.86484	1.71968e-06	2.15887e-05	4.69899
KIAA0408	2.19688	3.45065	6.54871	3.23116e-06	3.7144e-05	4.69233
PATL2	4.07654	1.72143	7.18281	9.24409e-07	1.2796e-05	4.68015
ETNK2	-0.370369	5.70457	-6.90204	1.59808e-06	2.03919e-05	4.67958
TENM3-AS1	-0.980757	3.22728	-6.59687	2.93262e-06	3.43027e-05	4.67001
FEZF1	1.69946	0.596825	6.607	2.87355e-06	3.37011e-05	4.66099
ENSG00000283959	1.49089	2.11365	6.53426	3.32677e-06	3.80842e-05	4.65547
POLR3GL	-0.530216	5.04432	-6.76981	2.07573e-06	2.53704e-05	4.65232
TACC2	-0.510837	4.92916	-6.78962	1.9957e-06	2.45556e-05	4.64384
E2F3	0.373741	6.04578	6.88499	1.65267e-06	2.09309e-05	4.6417
HLA-A	0.40883	9.18257	7.02969	1.24435e-06	1.63517e-05	4.64131
LINC00370	0.492143	5.63808	6.8055	1.93383e-06	2.38744e-05	4.6371
RPLP0P2	3.07271	2.46559	6.67193	2.5229e-06	3.00039e-05	4.63393
PTPRH	-1.13121	3.85116	-6.52752	3.37229e-06	3.85053e-05	4.63055
HES4	0.865417	4.27452	6.58877	2.98075e-06	3.46999e-05	4.63002
NCOR2	-0.357824	8.49965	-7.02328	1.26001e-06	1.65279e-05	4.62679
SFRP1	-0.363794	6.87719	-6.95598	1.43738e-06	1.8589e-05	4.62253
FRMPD3	5.85132	0.697319	9.402	1.76035e-08	5.0912e-07	4.62093
CCDC9	0.507231	5.35744	6.76789	2.08366e-06	2.54391e-05	4.61804
ADD2	-0.314199	7.46045	-6.96828	1.40311e-06	1.81671e-05	4.61315
MYSM1	0.495912	6.74077	6.90972	1.5741e-06	2.01326e-05	4.60907
STC2	0.370006	7.47807	6.91616	1.5543e-06	1.98908e-05	4.60452
ADAMTS12	-0.545215	3.8636	-6.73603	2.21999e-06	2.68654e-05	4.60398
EGFR-AS1	-0.93394	3.33317	-6.59504	2.9434e-06	3.4374e-05	4.60192
PAPLN	-1.59682	1.12798	-6.49978	3.56678e-06	4.03083e-05	4.59953
HSPA1B	0.437167	6.27144	6.90445	1.59053e-06	2.03073e-05	4.5995
SLC37A4	-0.400434	5.27422	-6.84364	1.79323e-06	2.23011e-05	4.59781
HSPH1	0.475039	7.25257	6.94692	1.46316e-06	1.88891e-05	4.59337
ACSS2	-0.412153	5.71192	-6.83837	1.81199e-06	2.25089e-05	4.59201
RRAS	-0.458881	5.28448	-6.78668	2.00734e-06	2.46577e-05	4.59179
VEGFB	-0.394868	6.07172	-6.86295	1.72612e-06	2.16497e-05	4.59029
HSD11B1L	-0.895712	4.46276	-6.68194	2.47292e-06	2.94731e-05	4.59008
PPARD	-0.331354	7.10268	-6.94568	1.4667e-06	1.89237e-05	4.58746
KCNJ2	1.10109	4.17599	6.54503	3.25521e-06	3.73621e-05	4.58556
UBE2L6	0.461444	6.62443	6.87093	1.69913e-06	2.13965e-05	4.58395
SALL2	-0.936422	3.89197	-6.65357	2.61729e-06	3.09926e-05	4.5836
GNS	-0.36153	8.04961	-6.98408	1.36036e-06	1.77248e-05	4.58195
UBE2R2	-0.274617	7.18512	-6.93467	1.49878e-06	1.92812e-05	4.57929
RTKN2	0.686673	4.54971	6.70549	2.35931e-06	2.83182e-05	4.57763
ERMP1	-0.491731	6.02156	-6.88558	1.65077e-06	2.09309e-05	4.57722
BPGM	-0.41812	5.67846	-6.81081	1.91357e-06	2.36375e-05	4.57603
PRDM8	1.25083	2.33015	6.47971	3.7147e-06	4.15538e-05	4.57486
CCDC150	1.33379	3.71382	6.48919	3.64403e-06	4.09294e-05	4.57391
CTNND1	-0.420843	7.74362	-6.96849	1.40255e-06	1.81671e-05	4.57317
SYNGR3	-0.974232	3.37059	-6.58344	3.01289e-06	3.5037e-05	4.57092
HMMR	0.776357	6.17311	6.85005	1.77067e-06	2.20453e-05	4.56237
SOX5	-0.532118	5.0885	-6.76497	2.09579e-06	2.55448e-05	4.5583
H2BC4	2.12249	2.12551	6.50379	3.53796e-06	4.01472e-05	4.5497
MARCHF6	-0.28712	7.57683	-6.9453	1.46782e-06	1.89271e-05	4.54891
NGF	1.97915	3.13957	6.4856	3.6706e-06	4.11649e-05	4.53897
ENOSF1	1.12454	2.53374	6.45666	3.89237e-06	4.31904e-05	4.52524
CNPY3	-0.352875	6.19251	-6.85479	1.75416e-06	2.19389e-05	4.5234
RNF139	-0.339281	6.2315	-6.854	1.75689e-06	2.19482e-05	4.52295
AGO1	-0.334024	6.72858	-6.89951	1.60606e-06	2.04582e-05	4.5228
RAB5B	-0.31844	6.93321	-6.89738	1.61281e-06	2.05323e-05	4.52188
ABHD14A	-0.53048	4.62073	-6.68363	2.4646e-06	2.93898e-05	4.5142
DDX12P	1.47959	2.73299	6.45133	3.93472e-06	4.35944e-05	4.51381
COG8	-0.335471	6.34619	-6.85112	1.7669e-06	2.20357e-05	4.50972
SLC2A6	0.769096	4.61849	6.66337	2.56646e-06	3.04398e-05	4.50963
ALK	-1.00714	2.70351	-6.57385	3.07156e-06	3.55691e-05	4.50627
ELF1	0.43862	6.1134	6.78776	2.00305e-06	2.46186e-05	4.50411
RPS8	-0.377714	6.92938	-6.88933	1.63859e-06	2.08004e-05	4.50319
TFPI	-0.439322	5.40061	-6.78443	2.01634e-06	2.47507e-05	4.50232
ABHD14B	-0.388817	5.65985	-6.77873	2.0393e-06	2.50084e-05	4.50057
B4GALNT3	-0.499246	5.80679	-6.8676	1.71034e-06	2.15252e-05	4.49191
H1-2	0.799122	3.97866	6.54527	3.25363e-06	3.73621e-05	4.47055
CACNG4	-0.813697	3.1779	-6.54645	3.24595e-06	3.72946e-05	4.46953
KIFC1	0.609016	5.84454	6.80376	1.94051e-06	2.39301e-05	4.46587
TSPAN8	-0.89863	1.85202	-6.49392	3.60933e-06	4.06848e-05	4.46538
ENO2	-0.401005	7.21008	-6.8806	1.66704e-06	2.10939e-05	4.45692
H3C10	1.40949	1.942	6.42282	4.16926e-06	4.55323e-05	4.45222
ZMAT3	-0.412106	6.177	-6.82242	1.8701e-06	2.31395e-05	4.45014
ENSG00000286190	-1.04714	2.70237	-6.45073	3.93944e-06	4.36248e-05	4.447
THY1	-0.494355	7.0715	-6.89262	1.628e-06	2.07138e-05	4.44668
ABCB11	-1.48185	2.07727	-6.42236	4.1732e-06	4.55323e-05	4.44408
TSHZ1	-0.570868	5.90041	-6.7898	1.99496e-06	2.45556e-05	4.44189
FAM225B	0.709662	3.82664	6.49938	3.56966e-06	4.03201e-05	4.4407
NCAPH	0.593181	5.63464	6.76946	2.07719e-06	2.53742e-05	4.43623
DCLK1	-0.594353	6.61584	-6.8523	1.7628e-06	2.19971e-05	4.43507
INPP4A	-0.356036	6.55752	-6.82541	1.85907e-06	2.30288e-05	4.4337
ACSL3	-0.372108	7.38871	-6.87955	1.67049e-06	2.11129e-05	4.43025
ARHGEF2	0.313909	7.62377	6.85423	1.75609e-06	2.19482e-05	4.43022
RETREG1	-0.695467	5.04858	-6.6382	2.69918e-06	3.18937e-05	4.42868
KIF11	0.504042	6.99054	6.85914	1.73914e-06	2.1782e-05	4.4258
KIF2C	0.734532	6.15869	6.78422	2.01717e-06	2.47507e-05	4.42264
SYNJ1	0.626486	6.06323	6.75358	2.14377e-06	2.60144e-05	4.42042
VPS4A	-0.283157	7.42259	-6.86531	1.71809e-06	2.15858e-05	4.41795
RPS6	-0.441732	7.15477	-6.85531	1.75236e-06	2.19288e-05	4.41533
SLC15A2	-1.20339	1.58898	-6.3985	4.38076e-06	4.74626e-05	4.40545
AGPAT4	-0.525417	5.70557	-6.76719	2.08656e-06	2.54464e-05	4.40249
EIF3L	-0.378478	6.81477	-6.83774	1.81426e-06	2.25244e-05	4.40186
CENPO	0.571334	5.97278	6.77105	2.07061e-06	2.53219e-05	4.40185
S100A6	-0.469561	6.77122	-6.83158	1.8365e-06	2.27876e-05	4.40167
ENSG00000272831	-0.68979	3.4986	-6.48617	3.66636e-06	4.11383e-05	4.39769
LINC00115	1.68622	2.39738	6.40704	4.30531e-06	4.6783e-05	4.39704
GPM6A	-0.463437	7.48752	-6.87469	1.68659e-06	2.12628e-05	4.39597
STRA6	-0.567364	3.08222	-6.63572	2.7126e-06	3.20351e-05	4.39486
ABI2	-0.320536	7.53343	-6.87226	1.69468e-06	2.13526e-05	4.39435
ZBTB47	-0.647081	5.54822	-6.69375	2.41525e-06	2.89266e-05	4.39361
CEP83	0.708054	4.32595	6.50103	3.55777e-06	4.02478e-05	4.38242
MICAL3	-0.353817	7.851	-6.88507	1.65241e-06	2.09309e-05	4.37088
FIGNL1	0.463697	5.37626	6.69579	2.40542e-06	2.88245e-05	4.36876
CCDC82	0.41572	6.43616	6.76174	2.10929e-06	2.56951e-05	4.36618
ANKRD40	-0.308371	7.11654	-6.8268	1.85396e-06	2.29914e-05	4.36558
IMPACT	-0.381101	5.85923	-6.72061	2.28922e-06	2.7582e-05	4.36451
ING4	-0.454664	5.00798	-6.63367	2.72379e-06	3.21501e-05	4.36221
THSD4	1.17126	5.22972	6.51132	3.48452e-06	3.96634e-05	4.33869
ZNF726	0.880998	3.33477	6.39255	4.43422e-06	4.79474e-05	4.33083
IQCB1	0.500907	5.65881	6.62726	2.75899e-06	3.25133e-05	4.33009
OCEL1	-0.469894	4.84601	-6.60278	2.89796e-06	3.39513e-05	4.32546
IMMP2L	-0.580317	4.38004	-6.52324	3.4016e-06	3.87997e-05	4.32529
PPP1R3C	0.538297	5.70489	6.65612	2.60398e-06	3.08515e-05	4.32506
GCLM	0.467784	6.9853	6.77617	2.04968e-06	2.51077e-05	4.32332
FLOT2	-0.35542	7.18045	-6.80484	1.93636e-06	2.38923e-05	4.31045
IFT122	0.485309	6.06297	6.7413	2.19683e-06	2.66144e-05	4.31009
PFKFB3	-0.353247	7.89989	-6.85006	1.7706e-06	2.20453e-05	4.30916
FHL2	-0.438736	5.96267	-6.73837	2.20966e-06	2.67551e-05	4.30641
ENSG00000288587	1.04767	2.83907	6.33892	4.94701e-06	5.26145e-05	4.30508
JAK1	-0.381988	7.62682	-6.82424	1.86335e-06	2.3069e-05	4.30272
APIP	-0.655887	3.76564	-6.46795	3.80428e-06	4.23409e-05	4.30252
PCYOX1L	-0.384877	5.32354	-6.70265	2.37274e-06	2.84639e-05	4.294
SOAT1	0.33564	6.84676	6.75529	2.13652e-06	2.59407e-05	4.29194
BVES	-0.399486	7.64217	-6.84006	1.80596e-06	2.24466e-05	4.29152
PPFIA2	1.3264	2.62662	6.32439	5.09626e-06	5.38639e-05	4.27414
ABHD3	0.489348	4.86342	6.57156	3.0858e-06	3.57117e-05	4.26872
DENND2B	-0.320342	6.57921	-6.75573	2.13466e-06	2.59371e-05	4.2686
MPZ	2.70529	1.53246	6.49482	3.60279e-06	4.06319e-05	4.26163
BICD2	-0.297851	6.90822	-6.76728	2.0862e-06	2.54464e-05	4.2579
HIVEP3	-0.541869	6.73467	-6.79694	1.96693e-06	2.42422e-05	4.2562
DAG1	-0.345357	7.93055	-6.82634	1.85563e-06	2.29992e-05	4.25427
IDH2	-0.429305	5.54558	-6.7073	2.35082e-06	2.82316e-05	4.25383
ZDHHC1	-0.55492	5.28263	-6.58073	3.02937e-06	3.521e-05	4.25176
AOC3	2.58056	2.57032	6.47409	3.75717e-06	4.19649e-05	4.24623
SLCO2A1	-1.25838	0.902042	-6.31139	5.23365e-06	5.50257e-05	4.24492
SLC45A1	-0.777735	3.99661	-6.47219	3.77168e-06	4.20749e-05	4.24357
SPAG1	0.416252	5.98417	6.63841	2.69802e-06	3.18937e-05	4.22899
PSKH1	-0.343737	6.58131	-6.7266	2.26208e-06	2.73148e-05	4.21047
SNAP25	0.986604	2.8402	6.32088	5.13299e-06	5.42001e-05	4.20656
PCDHB16	-0.585368	4.43522	-6.56978	3.09688e-06	3.57496e-05	4.20567
FGF5	-0.950015	3.49506	-6.41826	4.20808e-06	4.58623e-05	4.20536
ASPM	0.63634	6.98018	6.756	2.1335e-06	2.59371e-05	4.19813
SH3RF1	0.5211	5.65653	6.60024	2.91279e-06	3.41068e-05	4.18656
CFI	-0.523121	6.45253	-6.72663	2.26193e-06	2.73148e-05	4.18457
SYNE3	1.96931	0.887234	6.32928	5.04552e-06	5.34302e-05	4.18177
ENSG00000290018	-1.26709	3.14315	-6.31846	5.15845e-06	5.43807e-05	4.18064
AGPAT5	-0.422279	6.69596	-6.73019	2.24597e-06	2.71499e-05	4.17844
FITM2	-0.459598	5.42698	-6.62601	2.76591e-06	3.25775e-05	4.17508
CTPS2	-0.478971	5.70237	-6.63011	2.74329e-06	3.23456e-05	4.17476
SERAC1	-0.442859	6.2246	-6.68063	2.4794e-06	2.95343e-05	4.17343
DPP4	0.903544	3.93958	6.39163	4.44254e-06	4.80139e-05	4.16944
MALINC1	1.00446	3.25845	6.28805	5.49016e-06	5.72853e-05	4.16752
CCND3	0.430404	6.42104	6.67571	2.50388e-06	2.98098e-05	4.15512
PARP14	-0.493236	8.99823	-6.7901	1.99377e-06	2.45556e-05	4.15504
PABIR2	0.33431	6.89844	6.70977	2.33927e-06	2.81082e-05	4.149
ZBTB14	-0.550044	5.15063	-6.53868	3.2972e-06	3.77849e-05	4.14849
RPS29	-0.561732	4.60338	-6.49292	3.61663e-06	4.07215e-05	4.14847
STRIP2	0.930329	4.87221	6.4687	3.79846e-06	4.22975e-05	4.1473
CHRM3	2.05866	2.50936	6.26256	5.78498e-06	5.96834e-05	4.14133
FBXO25	-0.481441	6.25095	-6.66255	2.57069e-06	3.04735e-05	4.13828
SIRT2	-0.338138	6.30293	-6.6709	2.52809e-06	3.00493e-05	4.1377
LAMB3	-0.499219	5.23995	-6.5747	3.06636e-06	3.55276e-05	4.13684
PACSIN3	-0.588276	5.03613	-6.53188	3.34278e-06	3.82476e-05	4.13463
NMRAL2P	1.85468	3.38229	6.25047	5.93051e-06	6.08429e-05	4.12612
ENSG00000268531	-0.597938	3.92938	-6.38541	4.49916e-06	4.85544e-05	4.11765
SCP2	-0.380776	6.29897	-6.66585	2.55378e-06	3.03056e-05	4.11716
ENTREP2	-1.67144	1.63303	-6.25924	5.82466e-06	6.00365e-05	4.11075
ASPHD1	1.61681	1.57524	6.25485	5.87744e-06	6.03547e-05	4.11064
LMBR1	-0.32416	7.29336	-6.71407	2.31927e-06	2.78984e-05	4.10329
INSR	-0.530596	5.8408	-6.61416	2.8325e-06	3.32906e-05	4.10108
LINC01013	-0.603429	3.94943	-6.42832	4.12291e-06	4.51349e-05	4.09999
P3H2	-0.350713	6.50121	-6.6928	2.41986e-06	2.89503e-05	4.09832
CCDC77	0.505778	4.56829	6.42471	4.15328e-06	4.54223e-05	4.09686
CYP46A1	-0.824044	3.74313	-6.42253	4.17172e-06	4.55323e-05	4.09199
BRCA1	0.62579	6.98954	6.67292	2.51789e-06	2.99604e-05	4.08636
CCDC15	0.925551	4.29353	6.3622	4.71732e-06	5.0534e-05	4.086
LINC02454	3.4497	0.0687706	7.28985	7.5241e-07	1.08941e-05	4.08339
KCTD21	-0.4914	5.1862	-6.51068	3.48904e-06	3.96944e-05	4.08235
RBCK1	0.329037	7.63961	6.66839	2.5408e-06	3.01679e-05	4.07697
GOLGA7B	2.63196	1.06277	6.59608	2.93728e-06	3.43389e-05	4.07483
PCYOX1	-0.39607	7.59529	-6.72159	2.28477e-06	2.75573e-05	4.07332
TRPM4	0.49383	5.41908	6.50196	3.55107e-06	4.02133e-05	4.06479
TFAP2A-AS1	2.44564	1.90633	6.55982	3.15963e-06	3.63977e-05	4.06133
TMEM254	-0.453895	4.8693	-6.445	3.98554e-06	4.40027e-05	4.06003
ZNF101	0.677346	4.85113	6.40892	4.28882e-06	4.66499e-05	4.05851
TMC7	-0.911973	2.97002	-6.28379	5.53825e-06	5.75963e-05	4.0573
RAP1GAP2	3.70131	2.6122	6.47897	3.72026e-06	4.15948e-05	4.05596
ROPN1	-1.02995	0.40735	-6.21069	6.43669e-06	6.5007e-05	4.05189
HYCC1	-0.306735	7.32734	-6.68795	2.44338e-06	2.91841e-05	4.05082
RDX	-0.398537	8.13741	-6.72258	2.28027e-06	2.75193e-05	4.04688
SNAPC1	0.501771	6.39765	6.59265	2.95758e-06	3.45098e-05	4.04675
CCL26	0.977796	2.62678	6.23483	6.12443e-06	6.25413e-05	4.04626
CENPU	0.508137	5.57158	6.53902	3.29492e-06	3.77785e-05	4.04619
ENSG00000288557	-0.83953	2.98441	-6.24845	5.95524e-06	6.10284e-05	4.0428
IL12A	1.58151	2.57422	6.22632	6.23274e-06	6.3383e-05	4.04135
LINC02035	-0.788406	4.72792	-6.45554	3.9012e-06	4.32666e-05	4.03757
SLC9A2	4.59141	1.60028	7.02764	1.24933e-06	1.64073e-05	4.03624
PIDD1	0.75479	4.67326	6.40579	4.31622e-06	4.68785e-05	4.03565
VPS26B	-0.315496	6.66367	-6.64563	2.65926e-06	3.14727e-05	4.02685
ENSG00000286403	2.44691	1.38262	6.33464	4.99053e-06	5.29751e-05	4.02681
ENPP4	-0.441568	5.43601	-6.55495	3.19077e-06	3.6718e-05	4.02453
TINCR	2.44199	2.73263	6.27962	5.58594e-06	5.79554e-05	4.02136
IL4R	0.794746	4.39232	6.28345	5.54219e-06	5.761e-05	4.01855
CDK5R2	-1.79392	1.4088	-6.19665	6.62569e-06	6.66105e-05	4.0104
ALKBH8	0.519437	5.33639	6.43982	4.02769e-06	4.43878e-05	4.00325
GULP1	0.380275	6.81977	6.61113	2.84976e-06	3.34577e-05	4.00285
KNTC1	0.409631	5.97254	6.59207	2.96103e-06	3.4525e-05	3.99716
BEX4	2.07963	2.51586	6.21304	6.40555e-06	6.47519e-05	3.99262
MAPK3	-0.345644	5.77857	-6.57056	3.09198e-06	3.57117e-05	3.99233
FAM3C	-0.446379	7.35418	-6.66935	2.53597e-06	3.01268e-05	3.99134
FCSK	-0.44983	5.32104	-6.50735	3.51256e-06	3.99208e-05	3.9897
DYNLT2	1.88088	2.36882	6.19454	6.65467e-06	6.68409e-05	3.97367
CEP78	0.368632	6.20685	6.57103	3.08905e-06	3.57117e-05	3.97311
CLCN2	0.51443	5.40467	6.47228	3.77105e-06	4.20749e-05	3.97156
FZD3	-0.444342	5.69026	-6.53584	3.31613e-06	3.79821e-05	3.97015
BMP6	1.56247	2.43489	6.16544	7.06684e-06	7.05627e-05	3.96703
PYROXD2	-0.480096	5.39845	-6.50198	3.55093e-06	4.02133e-05	3.96467
PEX11B	-0.402298	5.18418	-6.45868	3.87646e-06	4.30355e-05	3.96451
C2CD2L	0.408995	5.73084	6.49713	3.58595e-06	4.04626e-05	3.96392
SRPK2	-0.307139	7.01083	-6.62573	2.7675e-06	3.25788e-05	3.95734
GLT8D1	-0.322333	6.1831	-6.57684	3.05317e-06	3.54306e-05	3.95677
CA13	0.639155	4.90892	6.31817	5.16156e-06	5.43807e-05	3.9547
CABCOCO1	-1.36409	2.44224	-6.16087	7.13381e-06	7.11026e-05	3.95461
PDGFA	-0.813325	4.00415	-6.27246	5.66865e-06	5.86479e-05	3.95372
ZWILCH	0.482046	6.52926	6.58839	2.98304e-06	3.47082e-05	3.95106
STON1	-0.55328	5.46735	-6.56452	3.12983e-06	3.60732e-05	3.94724
NMU	0.725934	2.34216	6.22359	6.26778e-06	6.36115e-05	3.94583
MACROD1	-0.903205	4.27818	-6.30304	5.324e-06	5.58159e-05	3.94077
MCOLN1	0.562068	5.39323	6.44531	3.98302e-06	4.39969e-05	3.93758
RNF144A	0.754501	4.59632	6.29068	5.46061e-06	5.70311e-05	3.93687
CAB39L	-0.520289	5.41851	-6.43602	4.05893e-06	4.45673e-05	3.92843
IL11	0.792605	5.81477	6.37778	4.56968e-06	4.92671e-05	3.92453
GTDC1	-0.489341	5.15035	-6.47982	3.71381e-06	4.15538e-05	3.91496
DHRS3	-0.420619	7.06563	-6.61139	2.84828e-06	3.34577e-05	3.91469
TNFSF12	-0.441053	5.9197	-6.52488	3.39032e-06	3.86911e-05	3.91142
ADM	0.485382	6.38806	6.52053	3.42023e-06	3.8992e-05	3.91084
LIX1L	-0.33209	6.40549	-6.57064	3.09152e-06	3.57117e-05	3.90795
KCNN4	-0.529692	5.05481	-6.47858	3.7232e-06	4.16066e-05	3.90325
RNPEPL1	-0.373625	6.9546	-6.59536	2.9415e-06	3.437e-05	3.90308
RPL23A	-0.426756	6.48497	-6.57631	3.05642e-06	3.54374e-05	3.90073
PFN2	-0.39693	7.40806	-6.6163	2.82034e-06	3.31654e-05	3.89088
C1orf226	-0.449461	5.63163	-6.49205	3.62301e-06	4.07556e-05	3.88832
CDC25C	0.7681	4.61607	6.33789	4.95745e-06	5.27001e-05	3.8842
SLC2A3	-0.425718	6.68573	-6.55748	3.17457e-06	3.65507e-05	3.88235
FRMPD4	1.62199	3.20047	6.12557	7.67467e-06	7.5503e-05	3.88175
MAB21L1	1.8071	3.30724	6.13263	7.56321e-06	7.46732e-05	3.88166
RBM15	0.519058	5.26439	6.4049	4.32409e-06	4.68947e-05	3.87974
ARAP2	1.81773	3.57403	6.11752	7.80382e-06	7.65003e-05	3.8726
ZNF486	0.505727	5.27222	6.36884	4.65375e-06	4.99779e-05	3.87204
ZER1	-0.292043	6.95208	-6.57941	3.03739e-06	3.52846e-05	3.87139
[truncated: 20,038 more rows]

## Sheet: U251_DEGs_D28_vs_Untreated
	logFC	AveExpr	t	P.Value	adj.P.Val	B
PDGFRA	-2.46845	7.40537	-48.2209	6.09136e-21	1.34235e-16	38.1806
APOL6	2.52319	8.15522	45.3733	1.86532e-20	1.46084e-16	37.0723
GBP1	3.04619	8.09063	44.5129	2.65161e-20	1.46084e-16	36.7032
COL11A1	-2.49523	7.8864	-43.2311	4.53505e-20	1.99878e-16	36.2577
ADAMTS15	-3.01022	5.55154	-44.7079	2.44703e-20	1.46084e-16	36.2245
ITGB3	-2.47914	6.86508	-40.9034	1.25221e-19	4.59914e-16	35.2289
CNR1	-2.63138	7.78442	-39.8564	2.01452e-19	5.54925e-16	34.7858
CTSS	3.5792	6.638	40.2887	1.65298e-19	5.20383e-16	34.5181
OAS3	2.71475	7.97226	38.5361	3.73466e-19	7.77302e-16	34.1279
DDX60	2.52063	7.26214	38.4297	3.92874e-19	7.77302e-16	33.9869
PTPRB	-2.64377	7.46648	-38.1067	4.58543e-19	7.77302e-16	33.9643
JAK2	2.86622	6.31376	38.2099	4.36388e-19	7.77302e-16	33.6387
ADAM19	-2.38197	7.79185	-37.13	7.37588e-19	1.01551e-15	33.4953
MEGF8	-1.46867	8.21602	-36.9628	8.01097e-19	1.01551e-15	33.412
IRF1	2.3904	7.63759	36.8925	8.29478e-19	1.01551e-15	33.3602
EHF	-4.21564	4.55092	-39.0099	2.98554e-19	7.31027e-16	33.29
DOCK10	2.60612	6.56163	36.9653	8.00075e-19	1.01551e-15	33.2639
IGSF3	-1.96302	7.50308	-35.9346	1.3421e-18	1.40838e-15	32.8986
LMCD1	-3.06175	5.99771	-36.3901	1.06598e-18	1.23636e-15	32.8954
TAP1	2.0791	8.24782	35.5405	1.64184e-18	1.58032e-15	32.6971
GBP5	3.06321	9.07437	35.5316	1.64938e-18	1.58032e-15	32.6902
FADS2	-2.34961	5.42327	-35.4439	1.72562e-18	1.58448e-15	32.5348
GAS7	-3.70596	5.63022	-36.0617	1.25816e-18	1.3863e-15	32.4707
ICAM1	4.50246	6.01132	37.5378	6.03928e-19	9.50625e-16	32.2114
GFAP	-2.6914	8.93109	-34.48	2.85576e-18	2.42048e-15	32.124
PODXL	-1.78568	7.23757	-34.299	3.14385e-18	2.56597e-15	32.0477
IFFO2	-1.64463	7.23493	-34.1209	3.45739e-18	2.72109e-15	31.9527
IFIH1	2.14586	7.22502	34.0142	3.66088e-18	2.7283e-15	31.8776
PCDH20	-2.7824	7.03882	-33.9144	3.86265e-18	2.7283e-15	31.8427
CD274	2.19589	6.70436	33.9467	3.79608e-18	2.7283e-15	31.8246
ITGA9	-3.03605	6.25791	-33.8673	3.96178e-18	2.7283e-15	31.7226
WARS1	2.80494	8.63352	33.3906	5.13152e-18	3.32426e-15	31.5541
MYORG	-3.10404	5.34063	-33.719	4.29225e-18	2.86631e-15	31.4348
LINC00511	-1.78133	6.66179	-33.1253	5.93563e-18	3.63343e-15	31.4133
XAF1	4.60258	6.98504	34.6868	2.56033e-18	2.25688e-15	31.3502
CNTNAP1	-1.73616	6.57331	-33.0035	6.34805e-18	3.78086e-15	31.3446
TMEM140	1.76449	6.64558	32.8414	6.94429e-18	4.02714e-15	31.234
SPECC1	-1.361	7.7618	-32.7564	7.28038e-18	4.08256e-15	31.1955
PRICKLE1	-2.26097	6.16783	-32.7246	7.41037e-18	4.08256e-15	31.1781
MOXD1	-1.99278	6.64704	-32.6207	7.85283e-18	4.2208e-15	31.1348
CELSR2	-2.24475	8.01795	-32.5035	8.38546e-18	4.39977e-15	31.0523
NID1	-1.75663	7.30262	-32.2396	9.72876e-18	4.85835e-15	30.9137
NUP210	-1.61515	7.0616	-32.2051	9.92084e-18	4.85835e-15	30.8989
LOXL2	-1.81481	7.44302	-32.0782	1.06606e-17	4.99848e-15	30.8211
KLHL13	-2.15876	5.64476	-32.1045	1.05027e-17	4.99848e-15	30.7976
GFRA1	-2.24752	7.45811	-31.921	1.16587e-17	5.24331e-15	30.7324
MX1	3.28853	7.65711	31.9495	1.14709e-17	5.24331e-15	30.7054
IFI44L	4.23968	7.45536	32.4481	8.65034e-18	4.4332e-15	30.6854
RND3	1.77336	7.27252	31.6253	1.38131e-17	6.08798e-15	30.5701
TAP2	2.31449	8.36526	31.5067	1.47912e-17	6.39127e-15	30.4891
SIRPA	-1.65488	7.30392	-31.4284	1.54771e-17	6.42006e-15	30.4428
IFIT2	2.36995	7.26307	31.4002	1.57319e-17	6.42006e-15	30.4397
HCP5	1.90006	7.04109	31.4037	1.57001e-17	6.42006e-15	30.4379
PCDHGC3	-2.1652	6.76555	-30.9254	2.07607e-17	8.16971e-15	30.1587
IFIT3	2.8672	7.30667	30.9372	2.06167e-17	8.16971e-15	30.1491
HELZ2	1.75598	8.39152	30.8005	2.23466e-17	8.63951e-15	30.0651
IDO1	5.29785	6.25787	33.3386	5.27971e-18	3.32426e-15	30.052
SP100	1.58699	7.86225	30.7158	2.3495e-17	8.92688e-15	30.025
EPHB3	-1.88853	5.55584	-30.5692	2.56329e-17	9.46451e-15	29.9174
RAB27B	2.94493	6.67446	30.5603	2.5769e-17	9.46451e-15	29.8832
SORL1	-2.02841	6.95045	-30.3787	2.87193e-17	1.02599e-14	29.8297
DDX60L	1.92524	7.01014	30.3308	2.95547e-17	1.03381e-14	29.8113
B2M	1.53922	9.30379	30.3702	2.88656e-17	1.02599e-14	29.7668
ITGB4	-1.70728	8.15456	-30.2218	3.15551e-17	1.06108e-14	29.703
ITGB8	-1.91136	7.79475	-30.1733	3.24896e-17	1.06108e-14	29.685
LOXL4	-2.09402	5.77409	-30.1343	3.32631e-17	1.06108e-14	29.6812
THBS2	-1.24811	7.19259	-30.1457	3.30357e-17	1.06108e-14	29.6734
MYLK	-1.52091	7.90221	-30.106	3.3836e-17	1.06108e-14	29.6291
HAGLR	-2.09172	5.47702	-30.0847	3.4274e-17	1.06108e-14	29.6281
TRIM69	1.42768	6.9957	30.0182	3.56807e-17	1.07603e-14	29.6235
NLRC5	2.17195	7.69567	29.982	3.64713e-17	1.07603e-14	29.5975
PDK1	-1.73659	6.60793	-29.9753	3.66211e-17	1.07603e-14	29.5964
FGF12	-1.38735	6.11435	-29.782	4.11902e-17	1.17884e-14	29.4789
MATN2	-1.80978	6.56216	-29.7847	4.11234e-17	1.17884e-14	29.4762
GBP4	4.75552	7.27209	30.1555	3.28404e-17	1.06108e-14	29.4437
ATP9A	-1.7819	7.15074	-29.5852	4.64639e-17	1.31272e-14	29.3411
TNFRSF21	2.56338	6.10357	29.4709	4.98504e-17	1.37319e-14	29.2336
PDGFD	-1.61074	5.13713	-29.1905	5.93028e-17	1.59373e-14	29.1109
COL21A1	-2.49978	5.09078	-29.2893	5.57707e-17	1.51731e-14	29.107
FARP1	-1.64133	6.19284	-29.0953	6.29271e-17	1.67075e-14	29.0576
TSKU	3.58712	5.72005	30.0658	3.4668e-17	1.06108e-14	28.9812
SAMD9L	1.88983	8.1365	29.0066	6.65127e-17	1.74493e-14	28.9656
HLA-B	1.61477	9.2495	28.9096	7.06822e-17	1.8325e-14	28.8549
SP110	2.36906	6.65707	28.5737	8.73819e-17	2.23911e-14	28.7138
CTNND2	-2.51375	6.45975	-28.4208	9.63135e-17	2.38862e-14	28.63
HLA-F	1.67366	7.34056	28.4397	9.51574e-17	2.38862e-14	28.628
KCNMA1	-2.19193	6.71683	-28.4183	9.64681e-17	2.38862e-14	28.599
MYO1E	-1.15937	7.50312	-28.2321	1.08683e-16	2.63192e-14	28.4571
PDE1C	-1.82879	8.46099	-28.2567	1.06978e-16	2.61941e-14	28.445
SEMA3B	-2.09606	6.22919	-27.9763	1.2818e-16	3.0407e-14	28.3418
XKR4	-3.66826	5.28224	-27.9123	1.33613e-16	3.13238e-14	28.2936
PLCD3	-1.33069	6.98766	-27.8629	1.3797e-16	3.16714e-14	28.2433
SLC25A23	-1.75432	6.1541	-27.8029	1.43471e-16	3.25039e-14	28.233
SYNJ2	-1.26261	7.65256	-27.8672	1.37585e-16	3.16714e-14	28.2111
SAMD9	1.95935	8.01633	27.7914	1.44547e-16	3.25039e-14	28.1877
COL5A1	-1.66803	8.55114	-27.6234	1.61333e-16	3.5912e-14	28.0131
RIGI	2.50167	7.03234	27.4549	1.80241e-16	3.97196e-14	28.0074
DACT1	-2.69018	5.41109	-27.4248	1.83865e-16	4.01172e-14	27.9777
HAS2	-2.55323	5.38773	-27.3097	1.98409e-16	4.2866e-14	27.8673
OAS1	4.24908	6.61054	27.9746	1.28323e-16	3.0407e-14	27.8404
NT5DC3	-1.77696	6.05261	-27.1707	2.17616e-16	4.65592e-14	27.8136
LRP5	-1.50089	6.92395	-27.0966	2.28646e-16	4.84488e-14	27.7275
RARB	-1.59581	6.26927	-26.9617	2.50249e-16	5.25214e-14	27.6711
GALNT17	-3.16947	6.38049	-26.9074	2.59545e-16	5.29591e-14	27.6427
C1S	1.87404	7.26263	26.9264	2.56253e-16	5.27761e-14	27.6353
SLC6A6	-2.00133	7.50023	-26.9472	2.52707e-16	5.25369e-14	27.5861
BMP1	-1.44841	6.54603	-26.7939	2.80173e-16	5.56231e-14	27.5362
MCC	-1.29168	7.92239	-26.8725	2.65724e-16	5.37225e-14	27.5299
GASK1B	-1.52626	6.00712	-26.7359	2.91384e-16	5.6825e-14	27.5063
KCTD15	1.92303	6.52884	26.7009	2.98372e-16	5.76775e-14	27.5036
MICAL3	-1.45095	7.851	-26.8039	2.78288e-16	5.56231e-14	27.493
GDF11	-1.91756	5.33365	-26.6803	3.02552e-16	5.79769e-14	27.4895
TKTL1	-2.38207	5.5777	-26.7556	2.87533e-16	5.65748e-14	27.4799
SHC4	2.40505	5.56086	26.5802	3.23852e-16	6.15235e-14	27.3871
CIITA	6.71191	6.40614	30.2761	3.05421e-17	1.05165e-14	27.3689
PLSCR1	1.87385	6.48465	26.4463	3.54813e-16	6.5706e-14	27.331
OAS2	6.13573	6.75023	29.543	4.76851e-17	1.33017e-14	27.2847
PTPRZ1	-2.1998	7.24855	-26.434	3.57811e-16	6.5709e-14	27.2415
ACTG1	-1.21208	9.11263	-26.4484	3.54302e-16	6.5706e-14	27.1774
NCOA7	1.41922	6.65652	26.1998	4.20238e-16	7.60271e-14	27.1492
SOX21	-2.53167	6.1182	-26.1174	4.44855e-16	7.88404e-14	27.1069
RBCK1	1.23351	7.63961	26.1976	4.20897e-16	7.60271e-14	27.0969
ANXA6	-1.27606	5.93946	-26.1098	4.47205e-16	7.88404e-14	27.0914
GBP3	1.75679	7.01041	26.1137	4.46003e-16	7.88404e-14	27.0821
TMTC4	-1.8208	5.14783	-25.978	4.90028e-16	8.50294e-14	26.9991
IFI35	1.83149	6.24573	25.8963	5.18716e-16	8.83021e-14	26.9514
CDH4	-1.13279	8.17353	-25.9442	5.01677e-16	8.63708e-14	26.8712
SLC39A10	-1.86429	5.36854	-25.7526	5.73519e-16	9.43181e-14	26.8506
PTPRF	-1.35002	8.02028	-25.8902	5.20909e-16	8.83021e-14	26.84
BAALC	-4.05409	5.35555	-26.0198	4.75978e-16	8.3247e-14	26.8106
ABCA2	-1.46737	7.3442	-25.7768	5.63868e-16	9.34282e-14	26.7889
CPNE2	-1.49526	5.95476	-25.6099	6.34038e-16	1.02737e-13	26.7471
SLC38A3	-2.53047	5.02373	-25.8201	5.47044e-16	9.20244e-14	26.7463
GALNT10	-1.21649	7.92185	-25.6686	6.08369e-16	9.93084e-14	26.678
SEC14L2	-1.9054	5.64612	-25.4228	7.23749e-16	1.13888e-13	26.6211
NIPAL3	-1.05982	6.96002	-25.5203	6.75463e-16	1.08651e-13	26.6172
TRIM22	1.93359	7.10551	25.4319	7.19111e-16	1.13888e-13	26.6098
APOL3	3.20997	5.72545	25.7989	5.55227e-16	9.26934e-14	26.6022
SLC44A5	-2.23983	5.23266	-25.3952	7.38086e-16	1.13888e-13	26.6013
JARID2	-1.98481	6.49005	-25.3259	7.75343e-16	1.17836e-13	26.5175
HDAC5	-1.3037	6.77797	-25.3492	7.6262e-16	1.16707e-13	26.5122
OTOGL	-2.69026	5.4415	-25.2602	8.12563e-16	1.2099e-13	26.5061
EML1	-1.75666	6.4665	-25.3131	7.82453e-16	1.18102e-13	26.5019
CTSC	1.50506	7.96513	25.4104	7.30147e-16	1.13888e-13	26.5001
CD59	-1.33416	7.93811	-25.4138	7.28396e-16	1.13888e-13	26.4867
SORBS1	-1.38492	6.42338	-25.2145	8.39532e-16	1.23339e-13	26.4366
ACSL5	4.56359	5.54511	26.5608	3.28142e-16	6.18057e-14	26.4294
PGM2L1	-1.27588	7.07328	-25.2481	8.19633e-16	1.21223e-13	26.4217
STAT1	1.70456	8.48229	25.2899	7.95509e-16	1.19256e-13	26.4177
BTN3A1	1.71557	7.13656	25.1853	8.57292e-16	1.2429e-13	26.4169
BTC	2.36488	5.14455	25.3934	7.39032e-16	1.13888e-13	26.3857
RHPN2	-1.15647	6.23687	-25.1311	8.91254e-16	1.27536e-13	26.3811
PTGFRN	-1.1885	7.88576	-25.2042	8.45763e-16	1.23431e-13	26.3437
ECM1	-1.7993	4.68737	-25.0492	9.45258e-16	1.34391e-13	26.3286
PSD3	-1.46931	8.06422	-25.1725	8.65148e-16	1.2461e-13	26.3134
ZNF395	-1.48807	6.81358	-24.9345	1.02677e-15	1.4412e-13	26.22
NFASC	-1.13318	8.01454	-25.0158	9.68274e-16	1.36781e-13	26.1902
HERC6	2.84071	6.16515	24.9245	1.03425e-15	1.44251e-13	26.1677
TOM1L2	-1.03597	7.64493	-24.8894	1.06087e-15	1.47034e-13	26.1177
FAM168A	-1.0938	7.6627	-24.8718	1.07443e-15	1.47982e-13	26.11
SNX18	-1.20571	6.94733	-24.801	1.13107e-15	1.52917e-13	26.0979
SREBF2	-1.09022	7.16184	-24.8254	1.11119e-15	1.52095e-13	26.0977
SOCS5	-1.36614	6.75265	-24.7518	1.17225e-15	1.56563e-13	26.0783
NAV1	-1.40799	8.11562	-24.7763	1.15155e-15	1.54736e-13	26.0176
APLP1	-1.32259	6.25821	-24.6413	1.27068e-15	1.66679e-13	26.0168
STC2	1.25919	7.47807	24.6675	1.24661e-15	1.65491e-13	25.9982
SCUBE3	-4.03406	6.59155	-24.534	1.37462e-15	1.77149e-13	25.9806
ARB2A	-1.76563	5.87941	-24.5013	1.40801e-15	1.80397e-13	25.9475
SCD	-1.41068	8.24282	-24.6444	1.26778e-15	1.66679e-13	25.9067
PRSS23	-1.24427	7.80797	-24.5436	1.36492e-15	1.77149e-13	25.8477
FZD8	-2.16037	4.91409	-24.3705	1.55044e-15	1.9524e-13	25.8403
DUSP4	2.41418	5.57056	24.3354	1.59115e-15	1.98102e-13	25.8123
DHCR24	-1.5625	7.96766	-24.4637	1.44744e-15	1.84378e-13	25.7895
RCAN2	-2.04018	4.24352	-24.242	1.70514e-15	2.07603e-13	25.7485
TENM3	-1.91892	6.32907	-24.1899	1.77244e-15	2.14611e-13	25.697
LTBP3	-1.38259	8.14621	-24.2932	1.6417e-15	2.02112e-13	25.6495
TRIM38	2.58301	5.21672	24.3275	1.60051e-15	1.98149e-13	25.6491
ARHGEF4	-2.40669	6.12743	-24.0758	1.92989e-15	2.29886e-13	25.6277
GPM6B	-1.85643	7.9695	-24.2517	1.69295e-15	2.07264e-13	25.6249
RUNX2	-1.46468	6.42176	-24.0888	1.91116e-15	2.28893e-13	25.5924
EFNB3	-3.57348	4.22488	-24.8104	1.12339e-15	1.52816e-13	25.5908
COL9A3	-2.71926	4.1475	-24.4466	1.46583e-15	1.85647e-13	25.5764
RGMA	-2.95848	5.28441	-24.0275	2.00088e-15	2.35794e-13	25.5762
TSPAN9	-1.33402	5.9884	-24.0018	2.03975e-15	2.39095e-13	25.5548
VLDLR	-1.04243	7.88909	-24.0547	1.96056e-15	2.32284e-13	25.4821
PCDHGA9	-1.89098	6.03942	-23.895	2.21004e-15	2.55916e-13	25.4768
LGR4	-1.19706	5.82637	-23.8995	2.20265e-15	2.55916e-13	25.4707
GBP2	1.71582	7.59513	23.8902	2.21808e-15	2.55916e-13	25.4116
OBSL1	-1.48643	6.88292	-23.8805	2.23434e-15	2.56449e-13	25.4018
MAMLD1	-2.00023	4.51307	-23.7508	2.46403e-15	2.7704e-13	25.3692
DTNA	-1.36159	6.28247	-23.76	2.44695e-15	2.7704e-13	25.3445
GJB2	-1.92931	4.76437	-23.6907	2.57891e-15	2.87903e-13	25.3438
GXYLT2	-1.90576	5.13219	-23.6762	2.60746e-15	2.87903e-13	25.3434
SAMHD1	1.79482	7.94828	23.8081	2.35957e-15	2.69419e-13	25.3412
HLA-DMA	3.56449	5.21604	24.3489	1.57533e-15	1.97248e-13	25.3316
SOX21-AS1	-2.61289	5.83654	-23.6298	2.7009e-15	2.96118e-13	25.3068
CKB	-1.50524	6.31333	-23.6734	2.61291e-15	2.87903e-13	25.2909
GPC1	-1.25069	7.56657	-23.6781	2.60358e-15	2.87903e-13	25.1992
SEMA6B	-3.92028	4.74232	-24.1265	1.85824e-15	2.2377e-13	25.1774
PARP12	1.51089	6.95277	23.463	3.06754e-15	3.31369e-13	25.1329
GALNT5	-2.31692	5.62771	-23.4064	3.2036e-15	3.39412e-13	25.0894
PLAT	-1.64958	6.27076	-23.4183	3.17449e-15	3.39306e-13	25.0795
PDCD1LG2	2.4892	5.12537	23.4641	3.06502e-15	3.31369e-13	25.0704
NT5E	1.98904	7.18301	23.413	3.1872e-15	3.39306e-13	25.069
TFAP2C	-1.0596	6.48415	-23.4167	3.17831e-15	3.39306e-13	25.0675
B4GALNT3	-2.06034	5.80679	-23.3169	3.43169e-15	3.60115e-13	25.0505
SESN3	-1.60712	8.30102	-23.5219	2.93234e-15	3.19901e-13	25.0484
ETV1	2.21251	5.04204	23.2747	3.5451e-15	3.6973e-13	24.9995
MLC1	-1.63189	5.9758	-23.2643	3.57364e-15	3.6973e-13	24.9991
OLFML2B	-1.986	5.26737	-23.1985	3.75996e-15	3.83297e-13	24.9722
PML	1.26583	8.03356	23.3488	3.34848e-15	3.53064e-13	24.9429
LOXL3	-1.16075	6.49094	-23.2408	3.63891e-15	3.74723e-13	24.9315
LZTS1	1.62352	6.70778	23.1781	3.81984e-15	3.86137e-13	24.9171
TRANK1	1.66045	6.57065	23.1081	4.03287e-15	4.03966e-13	24.8829
PLEKHG1	-1.16813	7.67612	-23.2691	3.56035e-15	3.6973e-13	24.8764
SLC15A3	2.80609	5.98854	23.1568	3.88323e-15	3.90752e-13	24.8721
CXADR	-1.34417	5.71365	-23.0738	4.14177e-15	4.12997e-13	24.8601
SERINC5	-1.24753	7.80245	-23.2327	3.66184e-15	3.7533e-13	24.839
PSD4	-2.95637	4.1014	-23.1936	3.77435e-15	3.83297e-13	24.8311
TAPBPL	2.14111	5.08164	23.0556	4.20089e-15	4.15275e-13	24.795
DRD2	-2.73581	4.44428	-23.0551	4.20232e-15	4.15275e-13	24.7871
EPSTI1	1.5724	6.45067	22.9344	4.61731e-15	4.4433e-13	24.7576
WIPI1	1.29264	5.95757	22.9284	4.63916e-15	4.44492e-13	24.7535
BVES	-1.41281	7.64217	-23.0356	4.26689e-15	4.19774e-13	24.6963
CYFIP1	-1.10452	7.31777	-23.0131	4.3423e-15	4.25295e-13	24.696
COL18A1	-1.14354	7.98319	-22.9998	4.38749e-15	4.27819e-13	24.6474
CLN8	-1.68662	4.62542	-22.7589	5.2991e-15	4.9884e-13	24.6361
ZNFX1	1.08099	8.18688	22.9441	4.58255e-15	4.42919e-13	24.6126
ABTB2	-1.40677	6.1077	-22.7982	5.13781e-15	4.85931e-13	24.5915
APOL2	1.71285	6.91625	22.7486	5.34221e-15	4.9884e-13	24.5607
MAN2A1	-1.31223	7.7112	-22.87	4.8562e-15	4.63273e-13	24.5516
RNF19B	1.63544	5.97974	22.6046	5.98616e-15	5.47373e-13	24.5107
SLIT3	-2.41919	4.92315	-22.6333	5.85185e-15	5.37895e-13	24.5024
C3	6.66996	6.26779	24.5404	1.36809e-15	1.77149e-13	24.478
TRAPPC9	-1.33879	6.51961	-22.6601	5.72905e-15	5.30466e-13	24.4683
ADRA1D	-2.20201	4.86909	-22.5586	6.20879e-15	5.63058e-13	24.444
GRAMD1B	3.28237	5.23453	22.7534	5.32201e-15	4.9884e-13	24.4397
ATP2B4	-1.27325	8.18458	-22.6978	5.56078e-15	5.17058e-13	24.3908
CDON	-1.2466	7.51145	-22.6319	5.85809e-15	5.37895e-13	24.3669
GLDN	-3.45063	6.28086	-22.4823	6.59694e-15	5.8857e-13	24.3663
PLA2G12A	-1.34033	5.85826	-22.4497	6.77085e-15	6.0165e-13	24.3574
SYT11	-0.967133	7.56147	-22.5966	6.02452e-15	5.48605e-13	24.3361
SREBF1	-1.56792	6.64134	-22.5234	6.38503e-15	5.74314e-13	24.3349
CTSH	-1.2607	6.08327	-22.4301	6.8778e-15	6.03849e-13	24.3081
ADARB1	-1.00072	7.277	-22.4428	6.80802e-15	6.01865e-13	24.2466
ASB1	-1.83763	7.02744	-22.4392	6.82789e-15	6.01865e-13	24.2448
SDC3	-1.11573	7.88627	-22.497	6.52042e-15	5.84107e-13	24.238
ENO1	-1.18471	8.99252	-22.5491	6.25565e-15	5.64982e-13	24.2287
STAT2	1.36654	7.76782	22.3944	7.0766e-15	6.16391e-13	24.2026
TLR3	2.77643	5.34088	22.3581	7.28504e-15	6.32049e-13	24.1939
CMTM4	-2.10447	6.91109	-22.304	7.60814e-15	6.57493e-13	24.1763
HS3ST3B1	-1.14084	6.26314	-22.0794	9.11895e-15	7.81401e-13	23.9995
HERC5	1.70365	6.00538	21.9506	1.01245e-14	8.42693e-13	23.992
SMAD3	-0.986296	7.82795	-22.1769	8.42734e-15	7.25443e-13	23.981
ADAMTS7	-5.04852	5.72996	-22.0689	9.19631e-15	7.81617e-13	23.9793
ZNF827	-1.2759	6.56517	-22.0421	9.3984e-15	7.90506e-13	23.9624
SUN2	-1.05902	6.95894	-22.0754	9.14831e-15	7.81401e-13	23.9503
GCH1	3.25362	4.79649	22.3976	7.05866e-15	6.16391e-13	23.9377
SPOCK1	-1.139	7.53123	-22.0608	9.25725e-15	7.81617e-13	23.8909
CAT	-1.44112	6.41872	-21.9155	1.0418e-14	8.59859e-13	23.8628
INSIG1	-1.19477	6.41156	-21.8921	1.06195e-14	8.69969e-13	23.8287
PDIA5	-1.79958	6.12381	-21.8331	1.11439e-14	9.05565e-13	23.8118
GDF15	1.89863	5.72728	21.7152	1.22763e-14	9.76649e-13	23.8005
SLC39A8	1.83036	4.88732	21.7033	1.23969e-14	9.79178e-13	23.7758
AIF1L	-1.27175	7.88195	-21.9195	1.03847e-14	8.59859e-13	23.7655
PTPRS	-0.875489	7.61486	-21.8961	1.05843e-14	8.69969e-13	23.7537
CD109	-1.31949	7.66059	-21.8872	1.06618e-14	8.70198e-13	23.7484
CALHM5	3.26459	4.46208	22.0646	9.2289e-15	7.81617e-13	23.7061
TMEM154	1.43119	5.52769	21.5733	1.38014e-14	1.07377e-12	23.6654
LINC01579	-1.68019	4.51841	-21.5472	1.41029e-14	1.09048e-12	23.6611
SLC4A7	-1.15906	7.66201	-21.7739	1.16982e-14	9.44296e-13	23.6609
SULF1	-1.56465	7.0819	-21.7153	1.22751e-14	9.76649e-13	23.635
ENDOD1	-1.21499	7.37701	-21.7364	1.20647e-14	9.70328e-13	23.6348
SELENOP	-1.78861	5.53781	-21.5218	1.44032e-14	1.09939e-12	23.6144
MYRF	-1.67152	5.72454	-21.533	1.42706e-14	1.09575e-12	23.6107
CCDC80	-1.33156	7.32862	-21.7106	1.23233e-14	9.76862e-13	23.6004
TENM4	-1.84089	6.6206	-21.6055	1.34391e-14	1.05394e-12	23.5884
KLHL36	-1.33717	6.33047	-21.5701	1.38381e-14	1.07377e-12	23.5882
NACAD	-3.47169	4.19899	-21.8295	1.11773e-14	9.05565e-13	23.5878
CD180	-4.0343	3.42284	-22.8496	4.93434e-15	4.68698e-13	23.5783
GAP43	-2.52437	3.68544	-21.5165	1.44676e-14	1.09939e-12	23.5522
GSN	-1.47626	7.38702	-21.626	1.32137e-14	1.03996e-12	23.5362
PDE5A	-2.68741	3.85864	-21.4858	1.48402e-14	1.12094e-12	23.5299
AGAP1	-1.27215	6.88943	-21.5383	1.42074e-14	1.09471e-12	23.5209
CCN2	-1.30225	7.36191	-21.601	1.34892e-14	1.05412e-12	23.5069
IL18BP	4.36068	6.00829	21.4587	1.51781e-14	1.14157e-12	23.4641
CX3CL1	1.30771	7.13047	21.4848	1.4853e-14	1.12094e-12	23.4505
BDNF	3.57121	5.11709	21.7182	1.22457e-14	9.76649e-13	23.4476
NALCN	-3.35633	3.10344	-22.0031	9.701e-15	8.12855e-13	23.4441
FRZB	-1.66865	4.47465	-21.2684	1.77945e-14	1.29665e-12	23.4276
ARRDC4	-0.958373	6.90874	-21.4449	1.53535e-14	1.15083e-12	23.4248
SERPINE1	1.22165	8.07292	21.5178	1.44513e-14	1.09939e-12	23.4157
DOCK4	2.40891	5.0372	21.3477	1.66502e-14	1.22716e-12	23.406
KCP	2.75639	4.37424	21.4327	1.55104e-14	1.15865e-12	23.4048
KALRN	1.6361	6.08802	21.2504	1.80648e-14	1.30523e-12	23.3868
PLCB1	-1.23908	7.05328	-21.361	1.64661e-14	1.21766e-12	23.3519
DENND2A	-1.64421	6.20916	-21.2556	1.79866e-14	1.30385e-12	23.3168
COL5A2	-1.18193	7.73454	-21.3854	1.61353e-14	1.19722e-12	23.3041
PIK3AP1	4.2759	5.08965	21.9495	1.01336e-14	8.42693e-13	23.2837
EHBP1	-1.03982	7.47021	-21.3274	1.6936e-14	1.23993e-12	23.2779
JUP	-1.9526	4.79311	-21.0814	2.08289e-14	1.47118e-12	23.2673
ITGAV	-1.15628	8.17311	-21.3292	1.69098e-14	1.23993e-12	23.2404
LURAP1L	1.59061	5.34085	21.0316	2.17256e-14	1.51509e-12	23.2318
SESN2	2.44013	6.40743	21.0353	2.16579e-14	1.51509e-12	23.2255
ACACA	-1.29768	7.82666	-21.2661	1.78284e-14	1.29665e-12	23.2142
GFPT2	-1.34187	6.15001	-21.1252	2.00729e-14	1.43154e-12	23.1992
NREP	-1.61302	5.86584	-21.0896	2.06858e-14	1.46577e-12	23.197
SEMA4F	-1.31313	6.09075	-21.058	2.12463e-14	1.49586e-12	23.1691
ETV7	4.76683	4.31871	23.7512	2.46344e-15	2.7704e-13	23.1567
SFRP1	-1.15631	6.87719	-21.1119	2.02997e-14	1.44305e-12	23.15
PTPRJ	-1.11979	7.75194	-21.1823	1.91289e-14	1.37511e-12	23.1468
SIPA1L2	-1.06997	7.12291	-21.1346	1.99147e-14	1.42487e-12	23.1333
COL12A1	-1.63729	8.37289	-21.1806	1.91568e-14	1.37511e-12	23.1158
RIPOR2	-1.19142	6.6437	-21.0438	2.15037e-14	1.50916e-12	23.1116
TMEM8B	-1.85241	5.80163	-20.8905	2.44957e-14	1.66842e-12	23.0674
CHI3L2	-2.13186	4.50932	-20.8122	2.61895e-14	1.77036e-12	23.0446
CYFIP2	-1.35322	6.79973	-20.9526	2.32331e-14	1.59996e-12	23.0193
GLIPR1	-1.28201	6.70782	-20.9813	2.26745e-14	1.56639e-12	23.0142
DOCK1	-0.949116	7.36516	-21.0069	2.21853e-14	1.53741e-12	23.0126
TUBA1A	-1.48985	6.82234	-20.9474	2.33357e-14	1.60202e-12	22.9949
SLC37A4	-1.43029	5.27422	-20.7527	2.75606e-14	1.82388e-12	22.9805
IL1R1	1.41129	6.07684	20.7981	2.65078e-14	1.78095e-12	22.9754
IFIT5	0.999471	7.01435	20.8888	2.453e-14	1.66842e-12	22.9678
IFIT1	1.81968	6.87636	20.7791	2.69426e-14	1.80466e-12	22.9501
SUMF1	-1.3116	5.57086	-20.775	2.70388e-14	1.80562e-12	22.9439
FUT11	-1.30647	6.54161	-20.8029	2.64e-14	1.77913e-12	22.9077
PCDH9	2.18871	6.05765	20.7027	2.87699e-14	1.89821e-12	22.8816
COL17A1	2.98082	4.44374	21.0222	2.18997e-14	1.52241e-12	22.8625
OLFML2A	-3.94493	5.20722	-20.547	3.2906e-14	2.12654e-12	22.8187
SLC8A1	3.21705	5.059	20.8586	2.51714e-14	1.70677e-12	22.8114
ACP5	3.523	4.95501	20.7628	2.73211e-14	1.81896e-12	22.7974
SPOCD1	2.55038	4.38264	20.6605	2.98324e-14	1.96244e-12	22.7934
PBX1	-1.33851	7.67597	-20.7586	2.74212e-14	1.82013e-12	22.7821
LAP3	1.37698	7.14404	20.654	3.00017e-14	1.9677e-12	22.7688
AGO1	-1.0409	6.72858	-20.6399	3.03678e-14	1.98384e-12	22.7417
LRP1B	-2.51085	5.72047	-20.4885	3.46187e-14	2.20489e-12	22.7168
SNN	-1.05881	5.92685	-20.5111	3.39477e-14	2.17473e-12	22.7015
LRP4	-1.40226	6.17551	-20.5382	3.31591e-14	2.13663e-12	22.699
STON1	-2.50043	5.46735	-20.3852	3.78743e-14	2.39151e-12	22.6782
DOCK7	-1.06671	7.81974	-20.6376	3.04278e-14	1.98384e-12	22.6567
MTURN	-1.37222	5.49601	-20.4041	3.72543e-14	2.36591e-12	22.6169
ALPK1	1.3374	5.78266	20.3258	3.98901e-14	2.49487e-12	22.5914
COL1A2	-1.37155	8.60327	-20.6263	3.07253e-14	1.99732e-12	22.5887
TMEM59L	-1.45029	5.79175	-20.3594	3.87387e-14	2.4391e-12	22.5794
BTBD3	-1.16809	7.72933	-20.525	3.35409e-14	2.15493e-12	22.5657
ABI3BP	-1.38262	8.21958	-20.5514	3.27808e-14	2.12468e-12	22.5552
NDP	-1.46423	5.25628	-20.2786	4.15744e-14	2.57353e-12	22.5494
LINC00639	-2.29683	5.05151	-20.2371	4.31146e-14	2.62463e-12	22.5485
LOX	1.38292	6.06367	20.259	4.22954e-14	2.60353e-12	22.5115
CHST1	-1.50475	5.68877	-20.2627	4.21575e-14	2.60231e-12	22.5068
ALDH4A1	-1.54373	4.84043	-20.1822	4.52488e-14	2.71702e-12	22.4937
CLIC2	3.79762	4.23511	21.4053	1.5869e-14	1.18144e-12	22.4907
IL11	2.30401	5.81477	20.1752	4.55293e-14	2.72644e-12	22.4904
AFAP1	-0.896315	8.00769	-20.4001	3.73848e-14	2.36738e-12	22.4365
P2RX7	2.25954	5.22408	20.1348	4.71772e-14	2.79474e-12	22.4319
USP18	2.00638	5.65591	20.0842	4.93363e-14	2.89155e-12	22.4155
CADM1	-1.1386	6.86328	-20.3002	4.07957e-14	2.53244e-12	22.4112
ST3GAL1	-0.901935	7.72317	-20.3413	3.93536e-14	2.47076e-12	22.3899
SERPINB9P1	1.78619	5.42966	20.055	5.0627e-14	2.94371e-12	22.3887
SDK1	-1.37555	6.87778	-20.2479	4.27099e-14	2.6072e-12	22.3835
C1R	1.30515	7.15457	20.2287	4.34347e-14	2.62986e-12	22.3816
MAN1A2	-1.05403	7.74011	-20.3237	3.99641e-14	2.49487e-12	22.3797
AMOT	-1.14938	6.85982	-20.2286	4.34392e-14	2.62986e-12	22.3788
SCARA3	-1.2561	5.34307	-20.1277	4.74747e-14	2.80482e-12	22.3774
ATG9A	-0.817648	7.12924	-20.2511	4.25883e-14	2.6072e-12	22.3587
NLGN1	-1.37975	6.09773	-20.1576	4.62387e-14	2.75395e-12	22.3428
BHLHE41	-0.904676	6.62907	-20.1844	4.51617e-14	2.71702e-12	22.329
TIAM1	-2.09503	4.18649	-19.9867	5.3786e-14	3.09473e-12	22.3096
TENM2	-1.4098	8.20403	-20.2509	4.25973e-14	2.6072e-12	22.2916
H6PD	-1.09275	7.4772	-20.1934	4.48051e-14	2.70512e-12	22.2763
SUN1	-0.98147	7.04131	-20.1475	4.66537e-14	2.77118e-12	22.2694
DDIT3	1.48089	5.48329	19.8831	5.89846e-14	3.3415e-12	22.2364
FGFR1	1.91192	6.06575	19.9131	5.74294e-14	3.27048e-12	22.2301
HS2ST1	-0.914408	6.86705	-20.088	4.91677e-14	2.88936e-12	22.2264
PLCE1	-1.33606	6.82836	-20.0567	5.05487e-14	2.94371e-12	22.2202
GRIN2A	-3.01185	3.15953	-20.1642	4.59708e-14	2.74542e-12	22.1963
TMPRSS5	-4.45671	4.20268	-20.3169	4.02043e-14	2.50277e-12	22.1957
IFI6	2.66428	6.60574	19.8688	5.97444e-14	3.37587e-12	22.1884
SLC23A2	-1.31968	6.65735	-20.002	5.30609e-14	3.061e-12	22.1798
IL15RA	3.48513	3.92318	20.9122	2.40462e-14	1.64567e-12	22.1644
TMEM200C	1.1544	6.25087	19.913	5.74342e-14	3.27048e-12	22.1586
CHD3	-1.09836	8.03272	-20.0654	5.01633e-14	2.93222e-12	22.1256
DLG1	-1.09245	7.73551	-20.0399	5.13074e-14	2.97131e-12	22.1245
P3H2	-1.09193	6.50121	-19.946	5.57714e-14	3.1923e-12	22.116
BTN3A3	1.2752	6.56144	19.8455	6.10008e-14	3.42927e-12	22.0976
PIK3R3	1.62363	5.49694	19.7045	6.9224e-14	3.82328e-12	22.0679
SLC12A7	6.0444	4.92614	22.9558	4.54061e-15	4.40799e-13	22.0337
ORAI2	-0.820554	7.15477	-19.9025	5.79731e-14	3.29266e-12	22.0274
C1QTNF1	-1.5587	6.55553	-19.8244	6.21604e-14	3.48557e-12	21.9903
EFNB2	-0.959814	7.15736	-19.8467	6.09362e-14	3.42927e-12	21.9844
CERK	-1.63739	6.14784	-19.7228	6.80902e-14	3.77011e-12	21.972
SERPINA3	-5.1786	3.8229	-20.5014	3.4232e-14	2.18658e-12	21.9492
STRA6	-3.34678	3.08222	-20.1026	4.85382e-14	2.85999e-12	21.9461
HIVEP3	-1.68772	6.73467	-19.7496	6.64695e-14	3.68976e-12	21.9138
C4orf3	-1.22484	6.36715	-19.6913	7.00483e-14	3.85913e-12	21.9129
DENND11	-0.801502	7.21028	-19.7588	6.59269e-14	3.68739e-12	21.9048
INAFM2	-1.05307	5.85671	-19.6224	7.4538e-14	4.07592e-12	21.8976
EPHA5	1.61537	5.7662	19.4988	8.33715e-14	4.49207e-12	21.8594
SMO	-0.923044	6.68795	-19.6387	7.3451e-14	4.02647e-12	21.8264
PLEKHB1	-2.20396	5.93148	-19.5045	8.29391e-14	4.47973e-12	21.8019
CASP1	1.37061	5.65557	19.3927	9.18265e-14	4.9116e-12	21.7746
NBEAL2	-1.92229	6.08929	-19.4832	8.4559e-14	4.54494e-12	21.7711
TTC3	-0.924056	8.04747	-19.652	7.25748e-14	3.98836e-12	21.734
SLC5A3	-1.3473	7.53952	-19.5756	7.77636e-14	4.2313e-12	21.7134
ARL4C	-1.18142	7.06786	-19.5387	8.04095e-14	4.36449e-12	21.6956
ARSF	-4.72179	3.38337	-19.753	6.62709e-14	3.68976e-12	21.6849
LAMA4	-0.916098	8.23356	-19.6043	7.57727e-14	4.13318e-12	21.6818
PSMB9	1.65176	5.84456	19.2522	1.04446e-13	5.54621e-12	21.6598
SH3BP2	-1.18702	7.91287	-19.5235	8.15211e-14	4.41396e-12	21.6419
LIPH	2.36848	4.30184	19.2765	1.02138e-13	5.44991e-12	21.6393
PSMB10	1.47472	5.81795	19.2495	1.04703e-13	5.5465e-12	21.6298
PLD1	-1.41919	4.79664	-19.1353	1.16322e-13	6.10332e-12	21.5519
MX2	4.34867	6.35976	19.2348	1.06127e-13	5.60846e-12	21.5421
FOXO1	-1.63455	5.57318	-19.1698	1.12675e-13	5.94024e-12	21.5282
VWA1	-2.54376	5.0469	-19.0671	1.23909e-13	6.40982e-12	21.4975
SATB1	-1.87922	5.54409	-19.1177	1.18234e-13	6.15963e-12	21.4914
PRRG4	1.86484	5.10736	19.0494	1.25955e-13	6.50039e-12	21.4828
FOSL2	-0.907831	8.49033	-19.4093	9.04517e-14	4.84984e-12	21.4801
ENSG00000287263	1.97247	4.26413	19.1214	1.17824e-13	6.1528e-12	21.4643
TBX2	1.73821	5.77336	18.9418	1.39222e-13	7.00473e-12	21.3629
NF2	-0.931225	7.1617	-19.1596	1.13745e-13	5.98233e-12	21.341
ACTB	-0.997811	9.09788	-19.2714	1.0262e-13	5.46242e-12	21.3105
PROS1	-1.00702	6.69571	-19.0753	1.22965e-13	6.37596e-12	21.2813
DDR1	-1.08882	7.84184	-19.1264	1.17287e-13	6.13931e-12	21.2521
GIMAP2	2.49743	4.17972	19.0174	1.2975e-13	6.64953e-12	21.2399
KLF9	-1.06174	6.4882	-18.9893	1.33193e-13	6.76308e-12	21.2381
RDH10	-1.14057	5.75551	-18.921	1.41948e-13	7.05482e-12	21.2355
ZSWIM4	-1.27186	5.79445	-18.9313	1.40584e-13	7.00919e-12	21.2325
SCHIP1	-1.17353	5.70665	-18.8922	1.45814e-13	7.20364e-12	21.2314
RGL2	-1.14724	6.15349	-18.9418	1.39224e-13	7.00473e-12	21.222
LAMC1	-1.01801	8.41643	-19.0941	1.20845e-13	6.28082e-12	21.1883
GPNMB	1.16253	6.77968	18.9378	1.39741e-13	7.00919e-12	21.1853
PCYOX1L	-1.2109	5.32354	-18.7972	1.59398e-13	7.82328e-12	21.1792
PIANP	-3.26871	3.71334	-18.9109	1.4329e-13	7.09589e-12	21.1735
PRSS12	3.05388	5.99277	18.7167	1.71932e-13	8.36393e-12	21.1731
NGFR	2.84681	5.35171	18.7655	1.6422e-13	8.02421e-12	21.1682
KDM4B	-1.00398	6.77108	-18.9319	1.40507e-13	7.00919e-12	21.1637
LDLRAD4	-1.57836	5.76068	-18.8379	1.53421e-13	7.54676e-12	21.1635
PFKFB3	-1.00762	7.89989	-19.0198	1.29466e-13	6.64953e-12	21.1541
ADAMTS16	-5.49428	2.76987	-20.0385	5.13712e-14	2.97131e-12	21.1446
SLC4A8	-1.44237	5.39316	-18.7682	1.63794e-13	8.02115e-12	21.1419
TACR1	-1.51453	4.64027	-18.6806	1.77905e-13	8.53361e-12	21.139
SORT1	-0.885979	8.20859	-19.0123	1.30369e-13	6.66577e-12	21.1238
ARHGEF2	0.841221	7.62377	18.9343	1.40192e-13	7.00919e-12	21.1169
FRMD5	-0.881609	6.82359	-18.9195	1.4214e-13	7.05482e-12	21.1148
CAVIN1	-0.966389	8.15917	-18.9945	1.32547e-13	6.7458e-12	21.1097
APOL1	1.42986	7.42825	18.89	1.46119e-13	7.20364e-12	21.0855
ITPKB	-1.46606	5.59011	-18.6869	1.76841e-13	8.50883e-12	21.0594
CIPC	-1.13671	5.48748	-18.6604	1.81328e-13	8.63271e-12	21.0405
ABCA3	-1.71106	5.93177	-18.6905	1.76244e-13	8.50883e-12	21.0191
WHRN	1.10426	5.65385	18.6339	1.85922e-13	8.83008e-12	21.0173
SERPINB8	1.44312	5.93039	18.605	1.91092e-13	9.03666e-12	20.9923
FAM162A	-1.25257	6.03164	-18.6601	1.81374e-13	8.63271e-12	20.9842
CD55	2.35283	4.70102	18.5555	2.00286e-13	9.39087e-12	20.9712
KCNE4	1.14392	6.00984	18.5758	1.96454e-13	9.25053e-12	20.9554
IL15	2.9045	4.02746	18.9822	1.34078e-13	6.79238e-12	20.9336
BST2	3.30625	5.52133	18.5805	1.95583e-13	9.22925e-12	20.9204
TLE3	-1.09528	7.16629	-18.7096	1.73088e-13	8.40162e-12	20.9165
ZBED6	-1.25812	7.05224	-18.7005	1.74584e-13	8.45563e-12	20.914
IFI44	1.95829	6.29949	18.4539	2.20646e-13	1.02366e-11	20.8815
IRX1	-1.65359	6.01913	-18.5152	2.0811e-13	9.73701e-12	20.8754
TFAP2A	3.48457	4.07403	19.0213	1.29286e-13	6.64953e-12	20.8751
MIR9-2HG	-1.46797	7.39684	-18.6792	1.7813e-13	8.53361e-12	20.8701
UGCG	-1.02373	6.49935	-18.6117	1.89885e-13	8.9989e-12	20.8567
PMEPA1	-0.987487	7.43953	-18.6891	1.76472e-13	8.50883e-12	20.852
ABI2	-0.892527	7.53343	-18.6716	1.79409e-13	8.57624e-12	20.8454
IRF9	1.62126	6.12048	18.4076	2.30625e-13	1.06324e-11	20.8362
TMEM65	-0.920963	6.41392	-18.5631	1.98846e-13	9.3432e-12	20.8309
CHAC1	2.74184	5.74156	18.3309	2.48216e-13	1.12782e-11	20.8028
ANKH	-1.08905	6.31561	-18.479	2.15415e-13	1.00362e-11	20.7516
IDH2	-1.31628	5.54558	-18.3811	2.36562e-13	1.08315e-11	20.7486
PDHX	-0.864334	6.33343	-18.4795	2.15315e-13	1.00362e-11	20.7435
AKAP1	-0.90754	6.12094	-18.4336	2.2495e-13	1.04143e-11	20.7339
MARVELD1	-0.987721	5.98346	-18.4164	2.28698e-13	1.05657e-11	20.7201
ZNF107	1.38409	6.3799	18.3838	2.35947e-13	1.08315e-11	20.7097
PREP	-0.978204	6.67346	-18.4682	2.17641e-13	1.01185e-11	20.707
C4A	2.47431	5.70384	18.2109	2.78663e-13	1.24562e-11	20.6924
DEPP1	-1.96661	6.08702	-18.3265	2.49279e-13	1.128e-11	20.676
RCAN3	-1.25148	6.26097	-18.3328	2.4778e-13	1.12782e-11	20.6375
MTHFD2	1.01498	7.38419	18.4048	2.31233e-13	1.06382e-11	20.6278
FNDC4	-1.37932	5.10432	-18.1695	2.90052e-13	1.2913e-11	20.6107
ZCCHC2	1.27159	5.80668	18.1652	2.91257e-13	1.29404e-11	20.6085
JMJD8	-1.01613	5.87587	-18.2771	2.6142e-13	1.1781e-11	20.6085
FBLN1	-0.907588	6.05719	-18.2748	2.61987e-13	1.17825e-11	20.5923
FST	5.65748	4.58949	19.7496	6.64716e-14	3.68976e-12	20.5828
TLE4	1.53976	5.12314	18.099	3.10577e-13	1.35733e-11	20.5784
APBA1	-1.47712	4.78072	-18.0778	3.17042e-13	1.377e-11	20.5511
PDLIM3	-1.72139	4.67293	-18.0766	3.17427e-13	1.377e-11	20.5487
SAMD11	2.42335	6.11721	18.0639	3.21371e-13	1.39137e-11	20.5382
ARHGAP29	-0.941202	7.82904	-18.3795	2.36909e-13	1.08315e-11	20.5283
ASIC1	-3.06866	4.04822	-18.1235	3.03261e-13	1.33127e-11	20.5117
DIP2C	-1.17523	6.21377	-18.217	2.77031e-13	1.24084e-11	20.5104
JAM3	-0.965328	6.78839	-18.281	2.60424e-13	1.17602e-11	20.5019
GYS1	-0.885264	7.00827	-18.2554	2.66942e-13	1.19809e-11	20.4851
PARP8	1.21164	6.09219	18.1246	3.0294e-13	1.33127e-11	20.4808
ILDR2	-2.00746	4.65162	-17.9968	3.43102e-13	1.4653e-11	20.4764
IGFBP4	2.74885	6.16915	17.9776	3.49583e-13	1.48721e-11	20.4624
PHLPP1	-1.01286	6.16232	-18.1695	2.90055e-13	1.2913e-11	20.4622
AKAP12	-0.932797	8.55155	-18.3574	2.42001e-13	1.10414e-11	20.457
MINDY1	-1.51496	4.83178	-17.9562	3.56997e-13	1.51291e-11	20.4208
LOXL1	-1.29192	5.58641	-18.0511	3.2541e-13	1.4006e-11	20.3836
DCLK1	-1.73995	6.61584	-18.0885	3.13754e-13	1.36644e-11	20.3811
FIGN	-1.17128	6.71146	-18.1421	2.97854e-13	1.31803e-11	20.3805
SCRG1	-2.46686	4.21539	-17.9007	3.76946e-13	1.59133e-11	20.3789
CAVIN2	-2.51615	4.20879	-17.8845	3.82981e-13	1.61372e-11	20.3747
NTN4	-0.925568	6.55968	-18.1137	3.06165e-13	1.34134e-11	20.3728
CEBPB	0.903514	6.76996	18.0974	3.11045e-13	1.35733e-11	20.3714
ARPIN	-0.776283	6.73712	-18.1349	2.99932e-13	1.32375e-11	20.3689
MLKL	2.03647	4.86327	17.8792	3.84974e-13	1.61902e-11	20.3662
PSME2	1.41467	6.37228	17.9987	3.42469e-13	1.4653e-11	20.3606
SEMA7A	-1.36343	4.88991	-17.9019	3.76499e-13	1.59133e-11	20.3564
NTRK3	-3.85001	4.83355	-17.8708	3.88183e-13	1.62941e-11	20.3384
NRIP1	-0.832124	7.08497	-18.1335	3.00348e-13	1.32375e-11	20.3363
MPI	-1.033	6.42012	-18.0531	3.24762e-13	1.40055e-11	20.3209
DYNC2I1	-1.06976	6.26178	-18.014	3.37377e-13	1.44928e-11	20.3176
FBXO21	-1.00087	6.298	-18.0003	3.41911e-13	1.4653e-11	20.2917
PLP1	-5.07684	2.79705	-18.9721	1.35341e-13	6.84064e-12	20.248
MYH10	-0.941317	7.56113	-18.0604	3.22451e-13	1.3933e-11	20.23
PI15	-2.47526	5.35322	-17.7372	4.42844e-13	1.8241e-11	20.2229
FAM131B	-2.42192	3.73895	-17.82	4.0807e-13	1.70638e-11	20.2182
GALNT11	-0.896589	6.7742	-17.9756	3.50282e-13	1.48732e-11	20.2096
ATF3	1.01704	6.45635	17.8399	4.0016e-13	1.67649e-11	20.1459
BTG2	-2.55558	4.68377	-17.6195	4.97718e-13	2.01621e-11	20.1165
ST6GALNAC6	-1.11948	5.77549	-17.7572	4.34193e-13	1.79855e-11	20.1098
DHX58	1.57647	5.85042	17.6492	4.83228e-13	1.96474e-11	20.098
HLA-A	1.02202	9.18257	17.9808	3.48499e-13	1.48547e-11	20.0625
PLXNB1	-1.58988	5.74804	-17.6603	4.77934e-13	1.95003e-11	20.0594
SPARCL1	2.0817	4.99267	17.5828	5.1626e-13	2.07986e-11	20.0506
SNHG1	1.09935	6.48153	17.6752	4.7092e-13	1.92893e-11	20.0145
ZCCHC24	-0.853212	6.61464	-17.7707	4.28431e-13	1.77803e-11	20.0142
OASL	5.80813	5.30408	19.0006	1.31794e-13	6.72302e-12	20.0091
MMP17	-2.5498	3.88606	-17.5841	5.15606e-13	2.07986e-11	20.0063
CEMIP2	-0.921762	7.28901	-17.7943	4.18545e-13	1.74055e-11	19.9832
RAI14	-0.832625	7.5088	-17.8086	4.12678e-13	1.72238e-11	19.9781
PHLDB1	-0.870472	6.76075	-17.7378	4.42572e-13	1.8241e-11	19.9665
TCN1	-3.62646	1.99196	-18.3279	2.48937e-13	1.128e-11	19.9399
ARHGEF37	-1.45189	5.71223	-17.5422	5.37612e-13	2.1412e-11	19.9374
IL4R	1.98107	4.39232	17.4563	5.85932e-13	2.26529e-11	19.9305
CACHD1	2.83447	4.3766	17.572	5.21882e-13	2.09104e-11	19.9257
PIK3CB	-0.957935	6.52054	-17.6629	4.76697e-13	1.94897e-11	19.9178
PCYT1B	-1.61586	4.92147	-17.4583	5.84761e-13	2.26479e-11	19.9142
ROBO1	-0.912747	7.3385	-17.7287	4.46595e-13	1.83612e-11	19.9054
PITPNM3	2.60908	4.80098	17.4583	5.84774e-13	2.26479e-11	19.9037
IFI30	1.87258	5.36713	17.414	6.11392e-13	2.34725e-11	19.8904
DOK3	2.67329	4.07385	17.6587	4.78725e-13	1.95003e-11	19.885
ITPR1	1.27607	7.96716	17.7186	4.51106e-13	1.85122e-11	19.8781
ENSG00000268173	1.88292	6.27096	17.5018	5.59807e-13	2.1951e-11	19.8761
TXNDC16	-1.47633	4.64296	-17.395	6.23206e-13	2.3843e-11	19.8736
DAPK1	-2.3717	4.70513	-17.3673	6.40797e-13	2.4389e-11	19.8654
CREB5	-1.50544	5.23368	-17.506	5.57439e-13	2.18971e-11	19.8647
RND2	-2.94937	3.63033	-17.4924	5.65115e-13	2.20415e-11	19.8593
PMAIP1	1.04828	6.38733	17.5373	5.40261e-13	2.14147e-11	19.8404
CD302	-1.48646	5.86283	-17.5	5.60827e-13	2.1952e-11	19.8365
CREM	1.23649	5.13458	17.3769	6.34679e-13	2.42399e-11	19.8356
PIK3R2	-2.17223	6.20206	-17.4717	5.76938e-13	2.24232e-11	19.8286
ASNS	1.20429	6.75828	17.527	5.45857e-13	2.15574e-11	19.8274
HS6ST1	-1.04792	6.54779	-17.5729	5.21389e-13	2.09104e-11	19.8155
FRMD3	-1.39769	5.16748	-17.3697	6.39294e-13	2.43739e-11	19.8071
MICB	2.27136	5.06654	17.3116	6.77907e-13	2.52296e-11	19.8027
P3H4	-0.9475	6.09068	-17.5229	5.48133e-13	2.16086e-11	19.7904
XRN1	1.01956	7.70028	17.6158	4.99575e-13	2.02002e-11	19.7896
TNFAIP3	1.64291	5.99142	17.3567	6.47694e-13	2.45667e-11	19.7875
PFKFB4	-0.984372	7.20626	-17.579	5.18219e-13	2.08394e-11	19.7817
TRAK1	-0.891561	6.87913	-17.5355	5.4127e-13	2.14147e-11	19.7518
RIPK2	0.99464	6.2039	17.4305	6.01292e-13	2.31251e-11	19.749
RBM12	-0.759867	6.98617	-17.541	5.38288e-13	2.1412e-11	19.7382
MMP7	-3.21618	2.15436	-17.5584	5.28987e-13	2.11566e-11	19.7364
PLD2	-1.25639	5.56337	-17.3609	6.44975e-13	2.45057e-11	19.7359
MME	1.57026	5.87998	17.331	6.64752e-13	2.48829e-11	19.7333
MAP3K4	-0.797622	7.19446	-17.537	5.40409e-13	2.14147e-11	19.7328
COLEC12	3.73684	3.63495	18.1448	2.97066e-13	1.31719e-11	19.732
KRT15	-1.43713	4.43075	-17.345	6.55408e-13	2.47315e-11	19.7095
RALGAPA2	-1.37434	6.77041	-17.4804	5.71966e-13	2.22693e-11	19.7072
ZNF608	-1.11158	6.17309	-17.3977	6.21511e-13	2.38196e-11	19.7065
COL4A5	-1.21338	7.09206	-17.515	5.52472e-13	2.17408e-11	19.6915
AK4	-0.843282	8.1792	-17.551	5.32919e-13	2.12753e-11	19.6699
PER3	-1.13025	6.76494	-17.4416	5.94641e-13	2.29494e-11	19.6672
MBTD1	-1.0301	6.01425	-17.332	6.64078e-13	2.48829e-11	19.6493
TLR4	0.976031	7.66218	17.4931	5.64718e-13	2.20415e-11	19.6394
SEMA4B	-0.88981	7.09479	-17.4369	5.97465e-13	2.30181e-11	19.6323
CEP85L	-1.12673	5.69821	-17.2709	7.06395e-13	2.60751e-11	19.6266
ADAMTS4	2.66728	4.31191	17.1848	7.71015e-13	2.8224e-11	19.6002
WSB2	-0.999358	6.63788	-17.3547	6.49021e-13	2.45747e-11	19.5862
FBXO3	-0.989911	6.03817	-17.2724	7.05319e-13	2.60751e-11	19.5831
CALCRL	1.64791	5.01513	17.1055	8.35969e-13	3.03375e-11	19.5757
DHCR7	-0.870134	6.19413	-17.3101	6.7891e-13	2.52296e-11	19.5623
LRCH2	1.25265	6.76241	17.2555	7.17557e-13	2.63987e-11	19.5338
RHOB	-1.3331	6.76196	-17.3288	6.6619e-13	2.48829e-11	19.5301
ERBB2	-0.75329	6.9308	-17.3288	6.66193e-13	2.48829e-11	19.5287
SLC3A2	0.988033	7.61244	17.3375	6.60383e-13	2.48342e-11	19.5199
FMNL2	-0.802376	7.42561	-17.351	6.51475e-13	2.46253e-11	19.5098
PCMTD2	-0.955323	6.59823	-17.2636	7.11642e-13	2.62248e-11	19.4959
HLA-DPA1	7.1344	5.88373	18.7244	1.70697e-13	8.32225e-12	19.4922
PMP22	-1.21585	6.8252	-17.2712	7.06207e-13	2.60751e-11	19.4837
CDK6	-1.1645	7.6656	-17.3211	6.71444e-13	2.50366e-11	19.4715
ADAMTS12	-1.75117	3.8636	-16.9757	9.54946e-13	3.3833e-11	19.469
LRRN3	3.03707	4.17037	17.0981	8.42246e-13	3.04771e-11	19.453
DHRS2	3.54913	4.79728	16.979	9.51669e-13	3.37712e-11	19.4074
DIP2A	-0.952844	6.33485	-17.1434	8.04156e-13	2.92429e-11	19.3897
PGK1	-1.04969	8.53635	-17.3048	6.82612e-13	2.53244e-11	19.3831
CYP2J2	3.45296	3.23997	17.6262	4.94434e-13	2.0066e-11	19.3822
DNAJC1	0.927228	5.8914	17.0292	9.0387e-13	3.22307e-11	19.3792
COL6A3	-2.73885	3.00195	-17.164	7.87484e-13	2.87076e-11	19.3761
LINC01145	1.32479	5.11873	16.9146	1.01703e-12	3.57451e-11	19.363
ERRFI1	-0.863911	7.38483	-17.196	7.62252e-13	2.79962e-11	19.3627
BAIAP2-DT	-0.930037	5.99624	-17.071	8.65936e-13	3.11808e-11	19.3552
SLC40A1	-2.1011	3.83125	-16.8818	1.05209e-12	3.68013e-11	19.3513
AHDC1	-1.21215	6.13103	-17.073	8.64216e-13	3.11698e-11	19.3499
ADCY9	-1.09771	6.13487	-17.0398	8.94059e-13	3.19325e-11	19.3438
LARGE1	-1.05388	6.01514	-17.054	8.8119e-13	3.15753e-11	19.3356
PPP2R2B	-0.995664	6.10758	-17.0562	8.79228e-13	3.15563e-11	19.3128
FLRT3	-1.87142	3.96244	-16.8051	1.13909e-12	3.88577e-11	19.291
ZNF217	-0.691803	7.26219	-17.1042	8.37009e-13	3.03375e-11	19.2693
NES	-1.06199	8.09726	-17.1887	7.67932e-13	2.81579e-11	19.2687
B4GALT5	-1.0333	7.283	-17.0926	8.47036e-13	3.06002e-11	19.2473
POGLUT2	-1.39441	4.59605	-16.7752	1.17507e-12	3.96554e-11	19.2453
TNS3	-0.960471	8.64551	-17.1743	7.79267e-13	2.84788e-11	19.2436
KYNU	1.55703	4.58497	16.7543	1.20087e-12	4.0384e-11	19.2368
GRAMD4	-1.28695	5.55997	-16.8786	1.05561e-12	3.68662e-11	19.234
FBXO32	-0.813931	8.47806	-17.1632	7.88132e-13	2.87076e-11	19.2288
VPS37B	-0.801756	6.13077	-16.9504	9.80129e-13	3.46423e-11	19.226
CXCL3	2.81897	3.99233	16.9496	9.80932e-13	3.46423e-11	19.2175
TGM2	1.10287	7.27624	17.0427	8.91447e-13	3.18909e-11	19.2108
MARCKS	-0.786648	7.62195	-17.0691	8.67657e-13	3.11918e-11	19.2032
KLHL29	1.71852	5.27758	16.743	1.21514e-12	4.07581e-11	19.1992
LSS	-0.949198	6.81253	-17.0086	9.23193e-13	3.28666e-11	19.1979
SMARCA1	-1.06283	6.77696	-17.0014	9.30077e-13	3.30582e-11	19.1935
BRWD3	-1.04737	6.11283	-16.8864	1.04706e-12	3.66838e-11	19.183
ETNK2	-0.966586	5.70457	-16.84	1.09856e-12	3.79452e-11	19.1664
DGKG	1.27958	4.91935	16.721	1.24332e-12	4.13883e-11	19.1641
TLE1	1.12417	6.42572	16.8629	1.07283e-12	3.72902e-11	19.1549
REEP2	-1.24446	5.63452	-16.8231	1.11801e-12	3.83165e-11	19.1516
DSE	0.980543	5.9576	16.8326	1.10703e-12	3.81181e-11	19.1484
SP140L	1.04512	6.0459	16.8128	1.13e-12	3.86073e-11	19.1409
NMI	1.38066	5.40763	16.679	1.29896e-12	4.31102e-11	19.1274
APCDD1	-1.36538	5.28556	-16.7913	1.1555e-12	3.93568e-11	19.1247
PCDHGC5	-2.63785	2.78433	-16.7533	1.20216e-12	4.0384e-11	19.1154
RASSF2	-2.4885	3.48686	-16.7241	1.23933e-12	4.13179e-11	19.1064
CYP4V2	1.1163	6.01205	16.7782	1.17145e-12	3.95938e-11	19.106
NKAIN3	-2.44892	6.37964	-16.8484	1.08903e-12	3.7675e-11	19.086
EHD2	-0.860868	7.29577	-16.928	1.00308e-12	3.5368e-11	19.0794
NOVA2	-1.70796	5.63038	-16.7246	1.23863e-12	4.13179e-11	19.0734
ARRB2	-1.06796	5.68818	-16.7271	1.23537e-12	4.13179e-11	19.0573
TRIB3	1.28466	6.67107	16.783	1.16558e-12	3.95166e-11	19.0553
TMCO3	-0.998241	6.68973	-16.8539	1.08293e-12	3.75555e-11	19.0549
ANKRD1	3.50177	4.3169	16.7868	1.16092e-12	3.94194e-11	19.053
MCAM	1.09805	6.45241	16.8288	1.11149e-12	3.81525e-11	19.0438
KLF12	-1.864	5.27632	-16.6053	1.40317e-12	4.59923e-11	19.0392
PAG1	1.14873	6.45589	16.7642	1.18854e-12	4.00488e-11	19.0362
ROGDI	-1.43867	4.777	-16.5766	1.4462e-12	4.70753e-11	19.0325
HSPG2	-1.89162	7.09038	-16.8295	1.11065e-12	3.81525e-11	19.0264
EFHD1	-2.41472	2.93161	-16.8366	1.10246e-12	3.80201e-11	19.0072
ATP10A	5.05733	4.50186	17.7942	4.18611e-13	1.74055e-11	18.9985
HLA-C	1.2605	8.12231	16.8752	1.05932e-12	3.69371e-11	18.9875
IFITM1	3.26793	5.61455	16.5001	1.56748e-12	5.07979e-11	18.9579
DUS4L-BCAP29	1.16908	6.21053	16.6809	1.29646e-12	4.3092e-11	18.946
FADS1	-0.84187	6.99506	-16.7889	1.15838e-12	3.9394e-11	18.9454
HIPK2	-1.02689	9.06549	-16.9165	1.01503e-12	3.57319e-11	18.9448
KIRREL1	-0.903403	8.38459	-16.8698	1.0652e-12	3.70834e-11	18.9408
GLUL	-0.921567	7.51699	-16.8191	1.12263e-12	3.84152e-11	18.9364
ZNF436	-0.819757	7.21558	-16.7814	1.1675e-12	3.9521e-11	18.9348
COL8A1	-0.989629	6.16146	-16.7247	1.23855e-12	4.13179e-11	18.9302
VPS51	-1.1073	5.74588	-16.6299	1.36756e-12	4.51829e-11	18.9132
SMAD6	1.31264	6.38121	16.6176	1.3853e-12	4.5573e-11	18.9037
PNPT1	0.805269	6.53647	16.644	1.34745e-12	4.45851e-11	18.9018
SLC46A1	-0.882586	6.11388	-16.6174	1.38557e-12	4.5573e-11	18.8431
IL6R	-2.15915	3.92936	-16.3672	1.80443e-12	5.7713e-11	18.8276
AP1AR	1.7491	5.17666	16.3673	1.80411e-12	5.7713e-11	18.8188
PTPRN	3.31074	3.01354	16.9077	1.02427e-12	3.59423e-11	18.8044
RAB23	0.938585	6.43656	16.5367	1.50816e-12	4.89474e-11	18.7783
ID4	1.02643	6.92066	16.5792	1.44229e-12	4.70175e-11	18.7618
GAS6	-1.27216	5.68557	-16.4849	1.59282e-12	5.14677e-11	18.7596
DPYSL4	-0.915513	6.42391	-16.564	1.46547e-12	4.76322e-11	18.7574
MSI2	-1.18219	7.88495	-16.6478	1.34206e-12	4.44736e-11	18.7298
CBX5	-0.745635	7.72786	-16.602	1.40812e-12	4.59923e-11	18.6946
MCTP1	2.76857	3.90679	16.3089	1.91995e-12	6.03567e-11	18.6852
PLS1	-1.44177	4.82701	-16.2613	2.0199e-12	6.31384e-11	18.682
MR1	0.776248	6.62025	16.4915	1.58174e-12	5.11846e-11	18.6672
NCOR2	-0.861078	8.49965	-16.6184	1.38406e-12	4.5573e-11	18.6593
ENSG00000255330	2.80302	4.42724	16.3159	1.90552e-12	6.01605e-11	18.6559
PSAT1	1.27377	6.96097	16.4447	1.66192e-12	5.35434e-11	18.6522
CA12	1.22562	5.25648	16.3416	1.85407e-12	5.87887e-11	18.6472
DIPK1A	-0.985511	5.23264	-16.3109	1.91577e-12	6.03567e-11	18.6309
SEMA5B	-3.22798	3.99969	-16.1902	2.17976e-12	6.78466e-11	18.5909
ATXN1	-0.91146	7.13487	-16.4427	1.66547e-12	5.35795e-11	18.563
STARD13	-1.12053	5.64052	-16.3072	1.92339e-12	6.03784e-11	18.5536
CXCL2	2.12003	4.05235	16.1342	2.3149e-12	7.11483e-11	18.5509
CSMD2	-1.25602	5.98266	-16.3572	1.82366e-12	5.81933e-11	18.5502
ATP6V0E2	-0.950528	6.66867	-16.3849	1.77068e-12	5.67985e-11	18.5356
DAG1	-0.848655	7.93055	-16.4684	1.62083e-12	5.22962e-11	18.5191
ABTB3	5.72535	3.38047	17.7453	4.39319e-13	1.81637e-11	18.511
STAT5B	-0.765586	6.97874	-16.3548	1.82826e-12	5.81933e-11	18.4845
SELENBP1	-2.62755	3.0496	-16.1762	2.21268e-12	6.8774e-11	18.484
RPL23	-0.898455	6.40997	-16.3168	1.90373e-12	6.01605e-11	18.4831
RTP4	4.30906	4.45369	16.6132	1.39172e-12	4.57069e-11	18.4593
ITGA7	-1.31366	7.04748	-16.3529	1.83198e-12	5.81933e-11	18.4572
MTMR1	-0.728481	6.50717	-16.2696	2.00205e-12	6.26694e-11	18.4264
ISG15	2.51623	5.91993	15.9737	2.75342e-12	8.26608e-11	18.4003
TKT	-0.909553	8.0613	-16.3526	1.83265e-12	5.81933e-11	18.398
DYRK3	1.22048	6.12592	16.14	2.30061e-12	7.11059e-11	18.3892
CA9	-1.39223	6.65699	-16.2301	2.0884e-12	6.51872e-11	18.383
CLDN15	1.81609	4.78166	15.9354	2.8704e-12	8.53643e-11	18.3742
CALD1	-0.931933	8.29476	-16.3534	1.83106e-12	5.81933e-11	18.37
CEACAM1	5.0157	4.99785	16.3352	1.86675e-12	5.91056e-11	18.3697
SLC4A3	-1.4261	5.53651	-16.0606	2.50621e-12	7.66011e-11	18.3591
TRIM2	-1.04311	7.89153	-16.3095	1.9186e-12	6.03567e-11	18.3571
TGIF2	-1.4151	4.70072	-15.9286	2.89162e-12	8.58796e-11	18.3528
MAPK3	-0.896879	5.77857	-16.1018	2.39706e-12	7.33667e-11	18.3507
AHNAK	-1.29903	9.45999	-16.3884	1.76426e-12	5.6675e-11	18.3483
GALNT12	2.29075	3.16481	16.015	2.6327e-12	7.99129e-11	18.3473
DRAM1	0.813604	6.34969	16.1354	2.31186e-12	7.11483e-11	18.3336
KCNB1	-3.49807	3.90242	-15.8993	2.98549e-12	8.80739e-11	18.3185
VCL	-0.982207	8.0955	-16.2896	1.95987e-12	6.14362e-11	18.316
SPATA6	-1.78049	5.23556	-15.9725	2.75699e-12	8.26608e-11	18.3097
ENSG00000287335	2.63271	3.28638	16.1433	2.29235e-12	7.09501e-11	18.3093
SPIDR	-0.714809	6.37506	-16.137	2.30783e-12	7.11296e-11	18.3012
DNM3	-2.32989	3.53613	-15.8734	3.07114e-12	9.02384e-11	18.2946
RTL3	-1.93679	3.86562	-15.8605	3.11442e-12	9.13459e-11	18.2761
LINC-PINT	1.44823	5.73683	15.9812	2.73118e-12	8.24481e-11	18.2724
DNPEP	0.727891	6.85555	16.1199	2.35089e-12	7.21539e-11	18.2646
SEPTIN8	-0.757603	7.09895	-16.1639	2.24213e-12	6.95912e-11	18.263
MMP15	-1.07767	4.66392	-15.9016	2.97809e-12	8.79734e-11	18.2524
B3GLCT	-1.03344	5.32765	-15.9635	2.78409e-12	8.3247e-11	18.2392
NLRP1	1.99044	3.91574	15.8002	3.32685e-12	9.60861e-11	18.2265
F2RL2	2.11674	3.88293	15.7964	3.34098e-12	9.6368e-11	18.2227
SFMBT2	1.39719	5.4053	15.8454	3.16628e-12	9.25402e-11	18.2142
RASSF4	-1.0296	6.31978	-16.0566	2.51707e-12	7.67736e-11	18.213
AZGP1	-1.84045	4.07181	-15.7764	3.41504e-12	9.80408e-11	18.1987
ADGRB2	-0.941337	6.3435	-16.0442	2.55082e-12	7.76416e-11	18.1857
MTMR10	-0.84013	6.65636	-16.0559	2.51882e-12	7.67736e-11	18.1817
CD9	-1.21329	6.06904	-15.9794	2.73626e-12	8.24884e-11	18.1652
SOX9	-1.17636	7.67711	-16.1163	2.36003e-12	7.23339e-11	18.1562
ITK	7.25192	3.76344	19.9569	5.523e-14	3.16954e-12	18.1467
BLMH	-0.933268	6.22465	-15.9767	2.74431e-12	8.26178e-11	18.1458
COL14A1	-0.90484	8.46401	-16.1372	2.30742e-12	7.11296e-11	18.1349
CADM4	-1.56206	5.11264	-15.8098	3.29234e-12	9.55906e-11	18.1343
TTC39B	1.44759	6.19954	15.8396	3.18659e-12	9.30103e-11	18.1304
HNMT	-1.13818	5.32831	-15.8555	3.13157e-12	9.16472e-11	18.1223
ZNF678	1.71038	5.17861	15.7477	3.52446e-12	1.00999e-10	18.1164
PLCB4	2.40592	3.79636	15.8598	3.11713e-12	9.13459e-11	18.1082
EMP2	-0.784813	6.11448	-15.9185	2.92367e-12	8.67145e-11	18.0935
VPS26B	-0.776372	6.66367	-15.9727	2.75651e-12	8.26608e-11	18.0909
TBL1X	1.02991	6.2128	15.8288	3.22438e-12	9.38075e-11	18.0881
ADAM12	-0.814956	7.15451	-16.0179	2.62443e-12	7.97719e-11	18.0856
PYGL	-0.802517	6.87579	-15.9367	2.86621e-12	8.53643e-11	18.0285
DUSP10	1.1373	5.97145	15.794	3.3495e-12	9.64874e-11	18.0279
DNMT3A	-1.67996	5.47701	-15.7239	3.6178e-12	1.03271e-10	18.0208
PDK3	-0.926972	7.1697	-15.953	2.81604e-12	8.40883e-11	18.0156
CA13	1.45003	4.90892	15.6134	4.08726e-12	1.15033e-10	18.0094
SERTAD4	-2.13987	3.97569	-15.5982	4.15652e-12	1.16197e-10	18.0055
RAC3	-1.58034	4.19751	-15.5809	4.2368e-12	1.18036e-10	17.9881
MPDZ	-0.85735	7.09621	-15.914	2.93816e-12	8.69103e-11	17.983
CUEDC1	-0.831677	7.14854	-15.9158	2.9322e-12	8.68506e-11	17.9783
PLEKHA7	-2.70258	5.14622	-15.5974	4.16026e-12	1.16197e-10	17.9733
ABCB10	-1.23426	5.49522	-15.6985	3.72032e-12	1.06061e-10	17.9664
ADGRA3	-1.02022	5.88593	-15.7759	3.41677e-12	9.80408e-11	17.9659
C2CD2L	0.944468	5.73084	15.7317	3.58672e-12	1.02517e-10	17.9571
CCN3	3.74482	2.92218	16.6021	1.40791e-12	4.59923e-11	17.9291
H4C8	2.86162	3.58301	15.8057	3.30716e-12	9.57687e-11	17.9284
GPM6A	-1.10314	7.48752	-15.8927	3.0071e-12	8.84745e-11	17.9225
SLC6A9	2.22427	5.69276	15.5604	4.33474e-12	1.20157e-10	17.9203
EIF4B	-0.853195	7.65729	-15.8931	3.00576e-12	8.84745e-11	17.9035
DBF4B	1.26777	5.4817	15.6065	4.11834e-12	1.15465e-10	17.9025
SYNPO	-1.1093	7.19597	-15.831	3.21672e-12	9.37658e-11	17.8895
COL6A1	-1.0367	8.47594	-15.9354	2.87037e-12	8.53643e-11	17.8882
DHRS3	-1.03824	7.06563	-15.8029	3.31733e-12	9.59369e-11	17.8716
RORB	5.215	3.84913	16.6016	1.40876e-12	4.59923e-11	17.8599
RASGRP1	-2.50536	3.4776	-15.5167	4.55048e-12	1.25192e-10	17.8596
IGF2BP3	1.72535	5.18882	15.5041	4.61444e-12	1.26478e-10	17.8592
CRELD1	-1.57875	5.54581	-15.6689	3.84367e-12	1.09013e-10	17.8564
CD99L2	-0.708028	7.20432	-15.8078	3.29936e-12	9.56683e-11	17.8376
HTR7	1.20714	5.8051	15.6072	4.11526e-12	1.15465e-10	17.833
AGPAT5	-1.02081	6.69596	-15.7361	3.56939e-12	1.02154e-10	17.8125
LCTL	-1.25648	4.83228	-15.4918	4.67847e-12	1.28074e-10	17.7993
NWD1	-2.14154	5.37869	-15.4531	4.88464e-12	1.32892e-10	17.7937
SERPING1	5.91792	5.42121	15.9898	2.70561e-12	8.17882e-11	17.7762
PKP2	-1.42412	4.96024	-15.4165	5.08896e-12	1.37602e-10	17.7709
DCAF6	-0.75668	6.71452	-15.6812	3.792e-12	1.07964e-10	17.7534
TBRG1	0.835079	6.64489	15.6387	3.97417e-12	1.12425e-10	17.7532
TSPAN33	-1.12285	5.42475	-15.5112	4.57828e-12	1.258e-10	17.7529
AP3B2	3.09772	3.92892	15.5077	4.59626e-12	1.26137e-10	17.748
NCKIPSD	-0.754495	6.13476	-15.612	4.09355e-12	1.15063e-10	17.7446
PAM	-0.827732	8.13678	-15.7845	3.38468e-12	9.73737e-11	17.736
PCDHB14	-1.25904	5.03517	-15.4686	4.80082e-12	1.30773e-10	17.7352
SPRY1	1.77024	4.02611	15.3433	5.52435e-12	1.48645e-10	17.72
ZNF853	-1.74947	4.60555	-15.346	5.5078e-12	1.48381e-10	17.7195
EMILIN2	3.66362	2.78207	16.1476	2.2817e-12	7.07198e-11	17.6809
PELATON	2.48865	2.93738	15.5647	4.31375e-12	1.19726e-10	17.6663
TMOD2	-1.00411	7.23623	-15.6476	3.93529e-12	1.11468e-10	17.6653
PCYOX1	-0.944727	7.59529	-15.6696	3.84076e-12	1.09013e-10	17.6548
SNPH	1.02849	5.64435	15.4341	4.98978e-12	1.35132e-10	17.6506
LDLR	-0.916347	6.39845	-15.5982	4.15664e-12	1.16197e-10	17.648
DPY19L1	-0.878139	6.6217	-15.5954	4.16937e-12	1.16304e-10	17.6472
ITPRIP	0.889676	7.26252	15.6195	4.05959e-12	1.14401e-10	17.6424
TCFL5	-0.817446	5.86898	-15.4841	4.71846e-12	1.28848e-10	17.6369
MYADM	-0.871687	6.64736	-15.5702	4.28747e-12	1.19146e-10	17.6349
VEPH1	3.06754	2.94368	15.4455	4.92627e-12	1.3386e-10	17.6117
SOX2-OT	-1.24141	7.53471	-15.6268	4.02714e-12	1.13631e-10	17.6096
SEMA3C	-0.83414	7.4948	-15.6361	3.98551e-12	1.12601e-10	17.6062
ARHGEF10	-1.2304	6.41698	-15.5302	4.48231e-12	1.2353e-10	17.6017
RAB6B	-1.74751	5.19833	-15.3151	5.70246e-12	1.51769e-10	17.5942
PKD1P6-NPIPP1	1.17477	5.91853	15.3311	5.60095e-12	1.49429e-10	17.5867
AKR7A2	-1.14406	5.38261	-15.3856	5.26822e-12	1.421e-10	17.5864
SOAT1	0.750383	6.84676	15.5298	4.48446e-12	1.2353e-10	17.5805
VCAM1	0.925844	6.94984	15.5303	4.4818e-12	1.2353e-10	17.5726
ERCC5	0.865785	6.0985	15.4402	4.95544e-12	1.34487e-10	17.5726
PRMT2	-0.833531	6.80087	-15.5349	4.45902e-12	1.23447e-10	17.5587
KREMEN1	-1.19103	5.63288	-15.3346	5.57856e-12	1.49012e-10	17.5327
MYO18A	-0.80133	7.91552	-15.5733	4.27292e-12	1.18892e-10	17.5266
CD38	4.28386	3.23675	15.8282	3.22667e-12	9.38075e-11	17.5128
BICD1	-1.10288	7.45284	-15.5305	4.48072e-12	1.2353e-10	17.5088
BATF2	4.77798	4.46242	16.0112	2.64372e-12	8.01371e-11	17.5011
IL27RA	-1.91677	3.54649	-15.1241	7.07871e-12	1.84827e-10	17.4773
DBNDD1	-1.37205	5.21361	-15.2669	6.02054e-12	1.59082e-10	17.4738
JDP2	3.3494	4.03316	15.4128	5.10973e-12	1.37994e-10	17.4593
ETS2	0.803978	6.38084	15.336	5.57014e-12	1.49012e-10	17.4361
TNIP1	-0.836524	7.19094	-15.4338	4.99149e-12	1.35132e-10	17.418
GNG2	-1.10741	5.67567	-15.2658	6.02854e-12	1.59103e-10	17.4049
ZNF90	1.69672	4.69765	15.0628	7.59141e-12	1.96814e-10	17.3991
SCARB1	-1.00656	6.00605	-15.3007	5.79578e-12	1.53696e-10	17.3988
CYP19A1	-2.14423	2.81197	-15.0723	7.50959e-12	1.95042e-10	17.3959
SYNM	-0.886281	8.06845	-15.4763	4.75968e-12	1.29813e-10	17.3955
CPED1	2.58574	4.53101	15.0404	7.78801e-12	2.00965e-10	17.3856
TRIM21	1.45197	5.62915	15.1169	7.13733e-12	1.86137e-10	17.3738
ARHGEF6	-1.07743	6.68426	-15.3409	5.53947e-12	1.48689e-10	17.352
C2	4.72423	3.00887	16.853	1.08387e-12	3.75555e-11	17.3501
PGBD5	4.03769	3.12317	15.6695	3.84123e-12	1.09013e-10	17.3397
SOCS2	-1.10973	4.77261	-15.0449	7.748e-12	2.00167e-10	17.3174
LTBP4	-1.00335	7.19755	-15.342	5.53264e-12	1.48686e-10	17.3152
FHOD1	-1.0267	5.84748	-15.2302	6.27587e-12	1.65037e-10	17.3086
CADPS2	1.84167	4.90705	15.0049	8.11133e-12	2.0809e-10	17.3019
THY1	-1.13367	7.0715	-15.3351	5.57557e-12	1.49012e-10	17.2943
TET1	-2.16923	4.17854	-14.9548	8.59108e-12	2.18869e-10	17.2858
CDS2	-0.717135	7.06485	-15.3128	5.71703e-12	1.51974e-10	17.2856
LINC02732	-1.33242	4.69891	-15.01	8.06355e-12	2.07105e-10	17.2657
PACSIN2	-0.72716	6.67443	-15.2571	6.08774e-12	1.60473e-10	17.2602
MMP24OS	-1.044	5.76417	-15.1529	6.85096e-12	1.79518e-10	17.2292
FGF2	0.922408	7.87474	15.2874	5.88342e-12	1.55833e-10	17.2202
MAPKAP1	-0.714408	7.02092	-15.2464	6.16185e-12	1.62233e-10	17.2144
HSP90B1	-1.06298	8.57498	-15.3392	5.54965e-12	1.48781e-10	17.1968
BBS2	-0.848848	6.7001	-15.2008	6.48833e-12	1.70421e-10	17.1911
DIO2	2.65681	4.52017	14.8719	9.45167e-12	2.38042e-10	17.1731
COL4A6	-0.878992	6.22922	-15.1342	6.99762e-12	1.82926e-10	17.1322
S100B	-1.67334	4.78771	-14.9219	8.92187e-12	2.26385e-10	17.1236
MSX1	1.6063	5.16099	14.8543	9.64599e-12	2.42382e-10	17.1171
PSAP	-0.779603	9.22836	-15.3067	5.75692e-12	1.5285e-10	17.1135
IL7	4.64867	2.94535	17.3376	6.60303e-13	2.48342e-11	17.1122
IGSF10	-2.82929	3.05936	-14.8914	9.24104e-12	2.3327e-10	17.112
ITGA4	-1.07039	6.55154	-15.0996	7.27941e-12	1.89394e-10	17.1045
MLXIP	-0.782226	7.13334	-15.1601	6.79457e-12	1.78252e-10	17.1034
HEY1	1.08747	6.27119	15.0717	7.51419e-12	1.95042e-10	17.0954
PDE4D	2.7048	5.54073	14.8065	1.0194e-11	2.52978e-10	17.0788
FMN1	2.50174	4.05242	14.7847	1.04556e-11	2.57731e-10	17.071
FKBP9	-0.849745	7.31214	-15.1487	6.88354e-12	1.80157e-10	17.0703
EEF1A1	-0.708221	9.40566	-15.2776	5.94861e-12	1.5737e-10	17.0666
NRG1	-0.936345	6.43854	-15.0505	7.69876e-12	1.99129e-10	17.0581
TMCO4	1.33976	5.31982	14.8414	9.79014e-12	2.45724e-10	17.0569
SLC25A30	1.32367	5.55899	14.8353	9.85957e-12	2.47185e-10	17.0257
TBC1D4	1.48549	5.12081	14.7723	1.06069e-11	2.60874e-10	17.0239
PPP1R15A	0.614866	7.65183	15.1157	7.1467e-12	1.86161e-10	17.0201
MYBL1	0.973593	6.61313	15.0221	7.95235e-12	2.04572e-10	17.0199
NTRK2	3.8416	2.51055	15.9642	2.78206e-12	8.3247e-11	17.0181
SSTR2	5.71523	3.67051	15.9978	2.6822e-12	8.11918e-11	17.011
POU3F2	-1.15925	6.83217	-15.0511	7.69321e-12	1.99129e-10	17.0084
FAM13A	1.27181	5.50305	14.8165	1.00771e-11	2.51209e-10	17.0076
NNT-AS1	0.726475	6.2238	14.9601	8.53835e-12	2.1803e-10	17.0013
VCPIP1	0.63148	7.1873	15.0294	7.88653e-12	2.03269e-10	16.9601
ENSG00000262879	-0.892248	6.91418	-15.0218	7.95563e-12	2.04572e-10	16.9523
LGR5	-3.80889	2.51843	-15.4902	4.68688e-12	1.28145e-10	16.9501
INPP5F	-0.712468	6.58366	-14.9805	8.34086e-12	2.13482e-10	16.9399
TRIM14	0.891497	6.9871	14.9577	8.56271e-12	2.18399e-10	16.9394
PLA2G4C	1.73857	4.37904	14.6493	1.22412e-11	2.96114e-10	16.9372
ABCB7	-0.828629	5.49098	-14.7849	1.04532e-11	2.57731e-10	16.8845
PHKB	-0.695561	7.33636	-14.9919	8.23299e-12	2.10966e-10	16.8798
PHF10	-0.821582	6.63765	-14.8918	9.23679e-12	2.3327e-10	16.8376
PRKD1	-0.900534	6.6514	-14.8839	9.32127e-12	2.35026e-10	16.8325
ZMAT3	-0.934508	6.177	-14.8329	9.8872e-12	2.47596e-10	16.832
RPL7	-0.907287	6.91965	-14.9127	9.01696e-12	2.28399e-10	16.8279
B4GAT1	-0.898456	5.80511	-14.8217	1.00169e-11	2.50559e-10	16.8264
INPP5A	-1.05525	5.45756	-14.7213	1.12553e-11	2.74069e-10	16.8251
H2AZ2	-0.759174	7.49979	-14.9318	8.82108e-12	2.2421e-10	16.8013
CAMK2D	-0.685971	7.5078	-14.9385	8.75344e-12	2.22748e-10	16.7977
MLEC	-0.953444	7.96101	-14.9678	8.4632e-12	2.16361e-10	16.7964
PFKP	-0.965798	7.70353	-14.9214	8.92719e-12	2.26385e-10	16.7779
MAP3K14	-0.802792	6.79555	-14.8585	9.59934e-12	2.41485e-10	16.7734
GORAB	0.973326	5.82209	14.6779	1.18396e-11	2.87345e-10	16.7677
SRPX	-0.963573	6.3873	-14.817	1.00717e-11	2.51209e-10	16.7544
CLIP3	-0.994804	6.4188	-14.8027	1.02392e-11	2.53245e-10	16.751
RLF	-0.776612	6.59329	-14.8089	1.0166e-11	2.52854e-10	16.7505
SFRP4	-3.32612	2.26079	-14.8194	1.00433e-11	2.50934e-10	16.7502
GJC1	-1.01378	6.41034	-14.7879	1.04164e-11	2.57338e-10	16.7402
UBE4B	-0.787665	6.69098	-14.8056	1.02055e-11	2.5298e-10	16.7315
SH3D21	-1.991	5.59721	-14.639	1.23895e-11	2.99044e-10	16.7293
EVI2B	3.06167	3.54358	14.5643	1.35236e-11	3.23934e-10	16.7122
CHN1	-0.901627	6.32209	-14.7339	1.10914e-11	2.70676e-10	16.6979
CCNG1	-0.891607	6.23866	-14.7246	1.12121e-11	2.7332e-10	16.6873
MPRIP	-0.610583	8.6773	-14.908	9.0657e-12	2.29369e-10	16.6847
POLQ	1.54008	5.69274	14.5606	1.35841e-11	3.2503e-10	16.6774
SPSB1	1.07739	5.46371	14.556	1.36575e-11	3.26432e-10	16.6656
SIX1	1.45508	4.61382	14.4328	1.57932e-11	3.69857e-10	16.6603
TUBB2B	-0.960946	5.5392	-14.6137	1.27622e-11	3.07367e-10	16.65
AVPI1	1.35654	4.60999	14.408	1.62653e-11	3.78819e-10	16.6454
MANEAL	-0.802598	5.50761	-14.6183	1.26946e-11	3.06073e-10	16.6438
INF2	-0.724517	7.03936	-14.7662	1.06821e-11	2.62431e-10	16.6416
H3-7	1.4541	4.58195	14.4004	1.64123e-11	3.80714e-10	16.6361
RPL14	-0.761144	6.75407	-14.7388	1.10283e-11	2.69726e-10	16.6333
ABLIM1	-0.798866	7.65853	-14.8035	1.02294e-11	2.53245e-10	16.6276
TBC1D14	-0.74619	6.85577	-14.74	1.10132e-11	2.69664e-10	16.6272
SOD2	0.707187	7.92352	14.81	1.0153e-11	2.52815e-10	16.6266
KLF13	-0.882801	7.03419	-14.7379	1.10402e-11	2.69726e-10	16.6235
ABCC11	1.9675	3.32525	14.4064	1.62962e-11	3.78819e-10	16.6214
KCNJ2	2.21864	4.17599	14.3763	1.68886e-11	3.90119e-10	16.6171
ZNF512B	-0.750008	7.30217	-14.7562	1.08066e-11	2.64899e-10	16.6112
TLCD4	-1.0894	5.62283	-14.5659	1.34991e-11	3.23699e-10	16.5934
TMSB4X	-1.18322	8.10059	-14.8072	1.01866e-11	2.52978e-10	16.5829
DTX3L	0.70069	8.11705	14.7606	1.07526e-11	2.63871e-10	16.5727
BEX1	2.49815	3.58899	14.4794	1.49476e-11	3.53434e-10	16.5663
STK40	-0.623065	6.69468	-14.6598	1.20926e-11	2.93161e-10	16.5485
HMGA2	1.88044	5.05212	14.3449	1.75312e-11	4.02014e-10	16.5471
SLC25A28	1.44072	5.91536	14.4812	1.49153e-11	3.53049e-10	16.5243
PIGM	-0.862289	5.73998	-14.5489	1.3771e-11	3.28789e-10	16.5207
EPB41L4B	2.79597	3.36526	14.6572	1.2129e-11	2.93721e-10	16.5175
ZC3HAV1	0.693099	7.94035	14.7011	1.15229e-11	2.80276e-10	16.5146
PRKCH	-1.12412	5.23229	-14.4392	1.56748e-11	3.67619e-10	16.4842
ZNF486	1.0714	5.27222	14.3504	1.74162e-11	4.00627e-10	16.4487
MEIS3	-0.801628	6.13576	-14.5279	1.41167e-11	3.36313e-10	16.4394
HRCT1	-1.68317	4.49177	-14.2475	1.96925e-11	4.43273e-10	16.431
MAGI2	-1.02839	5.44549	-14.4529	1.54228e-11	3.6311e-10	16.4297
MBOAT2	-0.765063	6.38132	-14.5233	1.41934e-11	3.37776e-10	16.4193
GTPBP2	0.751853	6.94429	14.5415	1.38917e-11	3.31312e-10	16.4153
ZNF273	1.30265	4.92692	14.2824	1.88881e-11	4.26472e-10	16.4145
PID1	1.52401	4.98022	14.2243	2.02492e-11	4.53488e-10	16.4112
DUSP16	-0.945829	6.25479	-14.5041	1.4518e-11	3.44384e-10	16.4088
BEX2	2.19252	3.99491	14.2357	1.99737e-11	4.48229e-10	16.4071
SMC5	-0.825846	7.06716	-14.5671	1.34804e-11	3.23603e-10	16.4069
TGIF1	0.971907	6.03351	14.4166	1.60994e-11	3.76227e-10	16.3992
CD44	-0.9042	9.10359	-14.695	1.16047e-11	2.81955e-10	16.3892
CLSTN1	-0.752831	8.2722	-14.6408	1.23645e-11	2.98769e-10	16.3858
S1PR3	1.28903	5.77462	14.3419	1.75941e-11	4.02619e-10	16.378
JPT2	-0.856637	6.55125	-14.4745	1.50345e-11	3.54728e-10	16.3525
TIMP3	-1.01218	6.81869	-14.4603	1.5289e-11	3.60345e-10	16.3446
ITGB1	-0.95212	8.36142	-14.612	1.27876e-11	3.07642e-10	16.3367
TEF	-0.852393	5.97592	-14.3857	1.67023e-11	3.86627e-10	16.3218
RTL6	-0.823169	6.55987	-14.449	1.54946e-11	3.64411e-10	16.3175
LIX1L	-0.746717	6.40549	-14.4247	1.59471e-11	3.73064e-10	16.302
PLXNB3	-0.840137	7.48727	-14.5168	1.43021e-11	3.39996e-10	16.2953
ENSG00000275993	1.15535	5.51728	14.2651	1.92823e-11	4.34927e-10	16.2923
FAM234A	-0.756144	7.04401	-14.476	1.5007e-11	3.54458e-10	16.2724
VAPB	-0.628345	7.59122	-14.4893	1.47726e-11	3.50046e-10	16.2688
EXT2	-0.714505	7.66995	-14.5059	1.44865e-11	3.44006e-10	16.2556
DRAXIN	2.5676	3.02557	14.1617	2.1831e-11	4.83022e-10	16.2554
TET2	-1.05718	5.82194	-14.2879	1.87646e-11	4.24553e-10	16.2497
NEDD9	-0.947689	6.47277	-14.4104	1.62188e-11	3.78617e-10	16.247
REEP3	-0.681369	6.66186	-14.4092	1.62416e-11	3.78748e-10	16.239
CAMK1	-1.06629	4.83797	-14.1589	2.19029e-11	4.84127e-10	16.2347
GCLC	0.834472	6.27715	14.3257	1.79372e-11	4.09619e-10	16.2324
PAK3	0.973533	5.40765	14.2301	2.01092e-11	4.50809e-10	16.2311
NT5DC2	-0.994551	5.94911	-14.3225	1.80061e-11	4.10341e-10	16.2215
CFI	-1.16476	6.45253	-14.379	1.68343e-11	3.89272e-10	16.2212
ANGPT1	2.30507	4.62621	14.0277	2.56656e-11	5.51797e-10	16.2007
CLMN	-1.53891	4.95686	-14.095	2.36591e-11	5.15703e-10	16.2
L3MBTL2-AS1	2.16346	4.88069	14.0255	2.57341e-11	5.52731e-10	16.1896
CCDC150	2.63876	3.71382	14.0701	2.43804e-11	5.29331e-10	16.1843
CAPS	-1.10739	7.27949	-14.3929	1.65598e-11	3.8373e-10	16.1745
METRN	-0.921936	6.62447	-14.3434	1.75637e-11	4.02339e-10	16.1662
PINK1-AS	-1.34523	4.36745	-14.0444	2.51519e-11	5.42857e-10	16.1637
VPS13D	-0.95245	8.13084	-14.4389	1.5681e-11	3.67619e-10	16.1632
ATP2A2	-0.630788	8.05413	-14.4432	1.56011e-11	3.66526e-10	16.1619
PXMP4	-0.94179	5.28232	-14.1849	2.123e-11	4.73049e-10	16.1611
CERCAM	-0.834164	6.76943	-14.3494	1.74373e-11	4.00693e-10	16.1573
SLC35E2B	-0.594277	7.51296	-14.4028	1.63665e-11	3.8005e-10	16.1564
TCIM	1.07156	5.72232	14.1572	2.19491e-11	4.84661e-10	16.1338
GCNT2	-0.809923	5.89968	-14.2488	1.96634e-11	4.43069e-10	16.1239
LRAT	-2.6754	3.57981	-13.9956	2.66871e-11	5.68216e-10	16.1172
ELK3	-0.820401	6.6754	-14.309	1.8298e-11	4.16133e-10	16.1172
KLF4	3.01571	4.29221	14.048	2.50409e-11	5.41006e-10	16.1009
BACE1	-0.644331	7.61315	-14.3655	1.71076e-11	3.94352e-10	16.0992
EIF3L	-0.807548	6.81477	-14.2971	1.85589e-11	4.21197e-10	16.0953
ZNF503	-0.719788	6.6299	-14.2826	1.88848e-11	4.26472e-10	16.0898
TCF7L1	-1.60191	4.76223	-13.9695	2.75453e-11	5.8199e-10	16.0857
PITPNM1	-0.702561	6.69869	-14.2904	1.87092e-11	4.23744e-10	16.0818
CPD	-0.82385	8.59481	-14.4066	1.62925e-11	3.78819e-10	16.0752
RASA3	-1.02248	5.42167	-14.1312	2.26454e-11	4.98538e-10	16.0726
GPRC5A	-1.28055	4.94502	-14.0337	2.54792e-11	5.48861e-10	16.0666
BCKDHB	-0.800383	5.58876	-14.1558	2.1986e-11	4.8499e-10	16.0631
DSTN	-0.900828	7.16171	-14.2972	1.85583e-11	4.21197e-10	16.0559
APOBEC3G	1.40462	5.65763	14.0496	2.49932e-11	5.40506e-10	16.0551
ZNF267	0.979039	5.20841	14.0201	2.59036e-11	5.55289e-10	16.0342
PDIA4	-0.872178	8.1997	-14.3551	1.73193e-11	3.98814e-10	16.0331
TMEM170B	-1.22401	5.1361	-14.0008	2.65191e-11	5.66583e-10	16.0248
TTC12	-1.17262	4.76983	-13.9774	2.72849e-11	5.78098e-10	16.0245
ETS1	-0.67622	7.54695	-14.2904	1.87096e-11	4.23744e-10	16.021
TSPYL4	-0.699426	6.08176	-14.1649	2.1747e-11	4.81647e-10	16.0192
HEG1	-0.748315	8.02285	-14.3247	1.79578e-11	4.09665e-10	16.0094
RFX5	0.700286	6.8192	14.213	2.05258e-11	4.58749e-10	16.0078
MYO5C	-1.64638	4.23965	-13.878	3.08004e-11	6.44585e-10	16.004
SLC29A4	-1.99999	5.15174	-13.9589	2.79055e-11	5.88472e-10	16.0014
ITSN1	-0.838141	6.41161	-14.1761	2.14549e-11	4.76134e-10	15.9854
LAMA5	-0.810655	8.17659	-14.3123	1.82267e-11	4.1494e-10	15.9834
JRK	-1.14591	5.58945	-14.029	2.5626e-11	5.51485e-10	15.9773
BMPR1B	-0.92662	5.05587	-14	2.65446e-11	5.66583e-10	15.9696
TBL1XR1	-0.762672	7.41264	-14.2373	1.99367e-11	4.47853e-10	15.9681
SUFU	-0.831321	5.70648	-14.0601	2.46788e-11	5.34756e-10	15.9617
OPTN	0.710306	7.07595	14.1792	2.13755e-11	4.75809e-10	15.9465
NAV3	2.42237	3.72467	13.8138	3.33252e-11	6.88919e-10	15.9369
L3HYPDH	1.01719	5.2147	13.9248	2.90908e-11	6.11128e-10	15.9319
CREBL2	-0.688262	6.42374	-14.1301	2.26757e-11	4.98706e-10	15.9319
LPCAT1	-0.916495	7.25111	-14.1983	2.08889e-11	4.66393e-10	15.9263
CBFA2T2	0.67883	6.76223	14.1167	2.30452e-11	5.04818e-10	15.9188
NLGN2	-0.875584	7.09723	-14.1782	2.13998e-11	4.7587e-10	15.9141
ZNF844	1.27526	6.14971	13.9829	2.71011e-11	5.75363e-10	15.9097
TTYH1	-5.11183	2.83768	-14.3467	1.74941e-11	4.01582e-10	15.9061
DMBX1	3.07747	3.0237	14.3688	1.70401e-11	3.93207e-10	15.9057
LINC00938	-1.35886	3.84101	-13.7884	3.43804e-11	7.06754e-10	15.9012
RBM47	0.880825	6.12278	14.0436	2.51758e-11	5.42857e-10	15.9002
WARS2-AS1	0.753581	6.54705	14.0925	2.37285e-11	5.16703e-10	15.8955
VXN	1.61495	4.40442	13.7767	3.48822e-11	7.15734e-10	15.8924
PLOD1	-0.883287	8.40809	-14.24	1.98706e-11	4.46825e-10	15.8852
GPI	-0.863882	8.11433	-14.2177	2.04089e-11	4.56601e-10	15.8849
PPARD	-0.684047	7.10268	-14.1502	2.21341e-11	4.8777e-10	15.8772
AMMECR1	-0.895894	5.91568	-14.0099	2.62251e-11	5.61636e-10	15.8733
NTNG1	1.8322	3.44137	13.7524	3.59413e-11	7.32014e-10	15.8695
ATPSCKMT	-1.00363	4.43639	-13.8076	3.35812e-11	6.9291e-10	15.8433
RHOQ	-0.619218	6.96617	-14.1144	2.31112e-11	5.05761e-10	15.838
CDIP1	1.16972	4.92384	13.7953	3.40921e-11	7.02794e-10	15.8301
GLIPR2	-0.828729	6.07001	-14.0231	2.58109e-11	5.5384e-10	15.8301
B3GNT5	-0.73639	5.79571	-13.9793	2.72197e-11	5.77325e-10	15.8228
EXOC4	-0.618826	7.33579	-14.1122	2.31712e-11	5.06571e-10	15.8145
CACNG4	-2.43354	3.1779	-13.7551	3.58204e-11	7.30903e-10	15.8114
JADE2	0.686248	7.75359	14.1202	2.29479e-11	5.03688e-10	15.8108
FZD6	-0.757051	7.15577	-14.095	2.36582e-11	5.15703e-10	15.8074
VOPP1	-0.814361	7.45522	-14.1097	2.32408e-11	5.07588e-10	15.7997
STMP1	-0.744161	6.04403	-13.9987	2.65847e-11	5.66583e-10	15.7996
PTPRG	-1.05232	6.71736	-14.0616	2.46323e-11	5.34274e-10	15.789
ZNF681	1.59412	4.45531	13.7099	3.7878e-11	7.64605e-10	15.7876
PPARGC1A	1.66158	5.49063	13.7531	3.59101e-11	7.32014e-10	15.7866
IGFLR1	2.31969	3.44351	13.7413	3.6436e-11	7.39356e-10	15.7755
FAM20C	-0.922108	7.93347	-14.1181	2.30084e-11	5.04514e-10	15.7652
PLEKHS1	-2.05445	3.67543	-13.6677	3.99104e-11	8.00278e-10	15.7614
TNS1	3.11002	2.6864	14.1874	2.11644e-11	4.72064e-10	15.7611
ITGBL1	-1.40202	4.41155	-13.7554	3.58095e-11	7.30903e-10	15.7467
ENHO	-2.86323	2.45209	-13.9992	2.65691e-11	5.66583e-10	15.7302
LINC01546	-2.08984	3.21772	-13.6334	4.16446e-11	8.29767e-10	15.7206
SPTLC3	1.30249	5.75086	13.8266	3.28065e-11	6.8011e-10	15.72
SLCO3A1	-0.731364	6.54392	-13.9853	2.70218e-11	5.74232e-10	15.7189
PCIF1	-0.868414	5.32972	-13.8186	3.3129e-11	6.85506e-10	15.7175
SPTBN2	-1.14367	6.13137	-13.9235	2.91339e-11	6.11452e-10	15.7139
ERLIN2	-0.645329	6.5114	-13.9739	2.74003e-11	5.79482e-10	15.7118
H2AC6	0.948971	6.10062	13.8586	3.15405e-11	6.56955e-10	15.7088
FTL	0.660031	7.89705	14.0534	2.48791e-11	5.38566e-10	15.6986
GLG1	-0.735709	8.31969	-14.091	2.37725e-11	5.17151e-10	15.6985
ZNF22	-0.732144	5.83971	-13.8621	3.14074e-11	6.55421e-10	15.6905
TNFSF13B	6.482	3.45419	16.2211	2.10867e-12	6.57268e-11	15.6857
TPCN2	-1.07869	5.37638	-13.7926	3.4204e-11	7.04443e-10	15.685
RPS3A	-0.810696	6.59443	-13.9473	2.83019e-11	5.95691e-10	15.6824
ADAMTS1	1.98148	3.668	13.5925	4.38194e-11	8.65277e-10	15.6744
FAM168B	-0.768841	7.57461	-14.008	2.62882e-11	5.6244e-10	15.6683
SEZ6L2	1.32249	4.25159	13.6369	4.14657e-11	8.2695e-10	15.6682
EEF1G	-0.919891	6.68655	-13.9575	2.79521e-11	5.88891e-10	15.6675
ARMCX1	2.15646	3.37309	13.614	4.26623e-11	8.45457e-10	15.6383
DNMT3B	-1.5541	3.69024	-13.5636	4.54254e-11	8.88234e-10	15.6372
CENPJ	1.03993	5.39279	13.7285	3.70192e-11	7.48433e-10	15.6369
ISLR	-4.11574	1.95709	-14.1766	2.1442e-11	4.76134e-10	15.6266
TANC1	-0.696493	7.04759	-13.9348	2.87365e-11	6.04263e-10	15.6149
CPEB2	1.01199	5.77494	13.7356	3.6694e-11	7.43222e-10	15.6133
PAK6	-2.57582	3.33775	-13.5596	4.56518e-11	8.91869e-10	15.6115
AMIGO1	-0.992916	5.42438	-13.7367	3.66453e-11	7.42918e-10	15.599
PAX6	1.09883	5.01158	13.623	4.21838e-11	8.38237e-10	15.5987
TMEM158	2.06348	4.82326	13.5658	4.5299e-11	8.8655e-10	15.5968
VEGFC	1.33581	5.09204	13.6491	4.08411e-11	8.17452e-10	15.5957
NEMP1	0.91226	6.98685	13.8921	3.02743e-11	6.34782e-10	15.592
TRABD2A	2.89429	3.07392	13.8297	3.26814e-11	6.78155e-10	15.5709
ZNF441	1.26976	5.63989	13.6664	3.99721e-11	8.00787e-10	15.5688
PER2	-1.25486	5.65273	-13.7416	3.64244e-11	7.39356e-10	15.5655
CCNY	-0.743155	6.62689	-13.8511	3.18328e-11	6.62417e-10	15.5619
LRP1	-1.07604	7.99945	-13.9627	2.77766e-11	5.86316e-10	15.5606
IRF1-AS1	2.28697	4.65046	13.4999	4.91889e-11	9.55044e-10	15.5591
KCTD3	-0.6437	6.72137	-13.8656	3.1272e-11	6.53215e-10	15.5585
CTNNAL1	-0.829366	6.43954	-13.8404	3.22526e-11	6.7052e-10	15.5555
MAFB	5.45989	3.80102	15.3224	5.65588e-12	1.50712e-10	15.5545
HLA-E	0.924691	8.687	13.9766	2.73086e-11	5.78098e-10	15.5529
GCLM	0.93016	6.9853	13.861	3.14511e-11	6.55712e-10	15.5495
KIAA0232	-0.66268	6.93839	-13.8715	3.10466e-11	6.49121e-10	15.543
LRIF1	1.19694	5.55304	13.6374	4.14364e-11	8.2695e-10	15.5297
NMRAL2P	3.75441	3.38229	13.7865	3.44639e-11	7.0781e-10	15.5213
MGLL	1.21034	6.29447	13.7311	3.69006e-11	7.46721e-10	15.5003
AGBL5	-0.714047	6.17061	-13.759	3.56517e-11	7.28809e-10	15.4952
ERMP1	-1.02789	6.02156	-13.75	3.60472e-11	7.33492e-10	15.4944
DUSP6	1.11101	5.5233	13.6819	3.92149e-11	7.88484e-10	15.4941
ZNF736	1.22123	5.14711	13.5682	4.51638e-11	8.84689e-10	15.4939
PRRX1	0.973536	7.92698	13.8825	3.06316e-11	6.41662e-10	15.4896
DCPS	-0.814849	5.79186	-13.6823	3.91937e-11	7.88484e-10	15.4776
FAM83G	1.01204	6.79017	13.7695	3.51932e-11	7.20981e-10	15.4731
CSPG5	-2.36407	2.21522	-13.5058	4.88248e-11	9.48811e-10	15.4683
TNS2	-1.03462	5.53478	-13.6157	4.25704e-11	8.45156e-10	15.467
S100A10	-0.949681	5.13081	-13.5797	4.45217e-11	8.76529e-10	15.4522
SRSF6	-0.585307	7.19339	-13.8119	3.34017e-11	6.89853e-10	15.4401
SLC26A4-AS1	2.59559	3.92684	13.4059	5.53518e-11	1.05609e-09	15.4396
THAP10	1.32728	4.48225	13.4369	5.32343e-11	1.02189e-09	15.4375
IRX3	-1.47249	4.80308	-13.4712	5.09897e-11	9.86532e-10	15.4319
SOCS1	3.74406	3.58988	13.8347	3.24795e-11	6.746e-10	15.4251
TRIM26	0.739919	6.93339	13.7489	3.6097e-11	7.33827e-10	15.422
PLAAT4	1.23849	5.4475	13.5197	4.7987e-11	9.34179e-10	15.4071
TSPAN14	-0.605444	7.08653	-13.7692	3.52033e-11	7.20981e-10	15.3966
LCP1	1.71933	4.03919	13.3832	5.69574e-11	1.08111e-09	15.3963
CFH	4.67273	1.77215	14.7787	1.05283e-11	2.59231e-10	15.3945
TMT1B	-1.89894	3.24246	-13.3702	5.78982e-11	1.09708e-09	15.393
ADGRL3	5.14976	3.02597	14.1752	2.14784e-11	4.76176e-10	15.3927
GNG7	-1.50676	5.36361	-13.5382	4.68892e-11	9.14422e-10	15.3812
BLZF1	0.834053	6.11644	13.6288	4.1884e-11	8.33782e-10	15.3729
ENSG00000288927	-2.1948	2.87531	-13.5362	4.70068e-11	9.15904e-10	15.3728
CD74	7.95948	6.36122	13.9873	2.69563e-11	5.73394e-10	15.3724
ACO1	-0.891904	6.60936	-13.7097	3.78885e-11	7.64605e-10	15.368
NDRG1	-0.924309	8.43094	-13.8203	3.30591e-11	6.84703e-10	15.3661
LSG1	0.752039	6.70739	13.6709	3.9749e-11	7.97767e-10	15.3505
CCND1	0.724439	7.91417	13.7901	3.43085e-11	7.05936e-10	15.3502
DNAJC12	1.6936	3.50807	13.3125	6.2283e-11	1.16911e-09	15.3182
CTC1	-1.08268	5.29981	-13.5105	4.85397e-11	9.44103e-10	15.3037
CAPN1	-0.623206	7.03565	-13.6916	3.87461e-11	7.81197e-10	15.301
NGF	3.88658	3.13957	13.7663	3.53285e-11	7.22873e-10	15.2987
LPXN	1.44763	4.37543	13.3283	6.10516e-11	1.14991e-09	15.2964
BRD3	-0.741512	6.44344	-13.6232	4.21771e-11	8.38237e-10	15.2917
STEAP3	-0.876305	6.09926	-13.5881	4.40604e-11	8.68478e-10	15.2825
CPEB1	1.29165	5.11975	13.3749	5.75602e-11	1.09161e-09	15.2816
RHBDD1	0.813315	6.29422	13.5729	4.4902e-11	8.81913e-10	15.2788
PTPRD	-1.98209	3.95757	-13.3014	6.31637e-11	1.18262e-09	15.2614
KCTD12	-0.8361	7.04383	-13.6474	4.09247e-11	8.1764e-10	15.2606
SH3PXD2A	-0.909807	6.61874	-13.614	4.26587e-11	8.45457e-10	15.2498
CUX1	-0.863089	7.67062	-13.6738	3.96094e-11	7.95691e-10	15.2333
EFEMP1	-1.01235	7.82626	-13.6826	3.91788e-11	7.88484e-10	15.226
UNC119B	-1.06443	6.50584	-13.5696	4.50876e-11	8.83982e-10	15.2254
BZW2	-0.978703	5.73425	-13.498	4.93068e-11	9.56491e-10	15.2188
CCDC71L	1.00314	5.46489	13.3861	5.67514e-11	1.07813e-09	15.2037
ARAP2	3.6733	3.57403	13.4377	5.31841e-11	1.02181e-09	15.2034
MSH6	-0.603423	7.19232	-13.6088	4.2939e-11	8.49875e-10	15.1876
ADCY3	-0.744371	6.94703	-13.5792	4.45484e-11	8.76529e-10	15.1749
KDM5B	-0.637059	7.12864	-13.5935	4.37639e-11	8.64955e-10	15.1731
EIF4E2	-0.733009	6.69235	-13.5712	4.49981e-11	8.83013e-10	15.1725
ALG6	-1.35344	4.33234	-13.248	6.75979e-11	1.25286e-09	15.1673
ITM2C	-0.78767	6.98164	-13.5755	4.47561e-11	8.7983e-10	15.1555
ZNF841	1.0507	5.33596	13.3456	5.97301e-11	1.12694e-09	15.1539
TMEM87B	1.04127	5.91129	13.4274	5.38724e-11	1.03323e-09	15.1535
STIM2	0.846879	5.84043	13.4242	5.40932e-11	1.03657e-09	15.1517
NPTXR	1.40548	4.35118	13.2358	6.8654e-11	1.26817e-09	15.1407
FNDC3B	-0.667507	7.71894	-13.6083	4.29623e-11	8.49875e-10	15.1324
KATNAL1	-0.800766	6.20136	-13.4606	5.16735e-11	9.96264e-10	15.1187
TM7SF2	-1.53855	4.51497	-13.2602	6.65613e-11	1.23991e-09	15.1153
ARHGEF3	-0.869322	5.84294	-13.4418	5.2906e-11	1.01736e-09	15.1146
PTPRU	0.988245	5.73602	13.3541	5.90927e-11	1.11588e-09	15.1115
APPL2	-0.890607	5.55623	-13.365	5.82833e-11	1.10343e-09	15.1075
TMTC1	1.0769	6.53219	13.4668	5.12703e-11	9.90222e-10	15.106
SYTL3	2.84283	3.07781	13.3927	5.62801e-11	1.0701e-09	15.0973
RAB15	-1.07485	4.95902	-13.2539	6.70957e-11	1.2467e-09	15.0968
SCNN1A	-3.27717	2.82889	-13.2592	6.664e-11	1.24033e-09	15.0933
RFTN1	2.55919	3.58687	13.1925	7.25553e-11	1.32799e-09	15.084
FBXW10B	3.10139	3.2829	13.3139	6.2173e-11	1.16804e-09	15.0839
ECE1	-0.689476	8.17658	-13.5914	4.38777e-11	8.65651e-10	15.0803
KIF18A	1.16068	5.69037	13.3063	6.27718e-11	1.17728e-09	15.0702
KANK2	-0.611596	7.46082	-13.5393	4.68263e-11	9.14004e-10	15.0658
LRATD2	0.681188	6.10878	13.3985	5.58711e-11	1.06416e-09	15.0648
DDX3Y	-0.653283	6.80706	-13.4838	5.01941e-11	9.71993e-10	15.0629
ITGB1BP1	-0.779403	6.01057	-13.4208	5.43246e-11	1.03919e-09	15.0622
MIB1	-0.70848	7.21002	-13.4962	4.94152e-11	9.57751e-10	15.0462
STAMBPL1	1.07315	5.33521	13.2522	6.72347e-11	1.24823e-09	15.0379
PRR16	1.62719	4.04043	13.0811	8.3671e-11	1.50029e-09	15.0307
EI24	-0.699224	6.7126	-13.4464	5.26055e-11	1.01246e-09	15.029
PHF13	-0.752906	5.93692	-13.3617	5.8525e-11	1.10705e-09	15.0258
MED28	-0.78456	6.28595	-13.3971	5.59687e-11	1.0651e-09	15.0105
NIPSNAP2	-0.875394	6.91671	-13.4151	5.47131e-11	1.04572e-09	14.9707
ITGA1	1.67137	4.15856	13.0359	8.86834e-11	1.57352e-09	14.9685
COLGALT1	-0.736431	7.64355	-13.4688	5.11428e-11	9.88627e-10	14.9642
PPP1R14C	-1.5402	4.11106	-13.0927	8.24378e-11	1.47938e-09	14.9572
IPO9	-0.570064	7.69653	-13.4653	5.13699e-11	9.91278e-10	14.9509
CLDN1	2.64204	4.13305	13.012	9.14645e-11	1.61896e-09	14.9463
NFKBIB	0.843581	5.74962	13.2152	7.04811e-11	1.29627e-09	14.9448
LRP3	1.53959	5.07733	13.0998	8.16905e-11	1.47076e-09	14.9434
FHL1	-0.727725	6.4349	-13.3583	5.87757e-11	1.11084e-09	14.9386
MDK	1.11497	5.875	13.2186	7.01757e-11	1.29195e-09	14.9364
MTFR2	1.6278	4.21071	13.0069	9.20686e-11	1.62704e-09	14.9294
TSPYL2	1.01914	5.86607	13.238	6.84664e-11	1.26577e-09	14.9235
ZNF772	-1.06023	4.83352	-13.1432	7.7266e-11	1.40141e-09	14.92
DDHD2	-0.816705	5.84024	-13.2621	6.63955e-11	1.23787e-09	14.9084
IFT172	-0.693703	6.11622	-13.3036	6.29938e-11	1.18044e-09	14.9057
PTK7	-0.585033	7.48521	-13.405	5.54149e-11	1.05638e-09	14.8899
TMEM268	0.909276	6.14618	13.2409	6.82133e-11	1.26215e-09	14.8873
LRFN1	-1.70215	3.85991	-12.9724	9.6269e-11	1.69312e-09	14.8873
SH3RF2	1.52593	4.74885	13.0345	8.88496e-11	1.5752e-09	14.8822
ARID5B	-0.728686	7.96317	-13.421	5.4312e-11	1.03919e-09	14.8746
NFIX	-0.869148	8.52948	-13.4476	5.25241e-11	1.01178e-09	14.8728
KIRREL3	-1.56079	4.51002	-13.05	8.70937e-11	1.55282e-09	14.8701
ZPR1	0.634113	6.88205	13.3153	6.20625e-11	1.16696e-09	14.8619
PPP1CB	-0.674373	8.15578	-13.4129	5.48696e-11	1.0478e-09	14.8457
SNAI2	0.917981	5.78947	13.1275	7.88374e-11	1.42522e-09	14.837
LIN54	1.05126	6.04497	13.1775	7.39567e-11	1.34804e-09	14.8348
PTPRR	-1.04584	4.48485	-13.0374	8.85123e-11	1.57302e-09	14.8334
GJA1	-0.706526	6.21335	-13.2801	6.48977e-11	1.21302e-09	14.8308
FAM98B	-0.737335	5.91549	-13.2001	7.18464e-11	1.3172e-09	14.8215
SIDT2	-0.979182	5.77047	-13.227	6.94314e-11	1.28039e-09	14.8164
LIFR	1.02897	6.10948	13.1547	7.61441e-11	1.38334e-09	14.8091
PIGO	-0.749491	6.31957	-13.2577	6.67653e-11	1.24161e-09	14.8078
WNT5A	0.99291	5.93284	13.1437	7.7219e-11	1.40141e-09	14.7982
CXCL8	1.75073	5.49829	13.0419	8.80074e-11	1.56657e-09	14.7902
GGA2	-0.687441	6.47349	-13.2463	6.77424e-11	1.25449e-09	14.7846
ENTPD4	-0.653746	6.87673	-13.2769	6.51615e-11	1.21692e-09	14.7738
GADD45A	0.922798	5.9461	13.1085	8.07876e-11	1.4557e-09	14.7626
NIPSNAP1	-0.711549	6.02059	-13.1787	7.38436e-11	1.3471e-09	14.7596
PGM1	-0.83734	6.54374	-13.2276	6.9377e-11	1.28039e-09	14.7592
RAB3IL1	2.65823	4.65005	12.8619	1.11115e-10	1.91449e-09	14.7524
LRIG3	-0.754901	6.33552	-13.1894	7.28403e-11	1.331e-09	14.7456
CMTM3	-0.638164	6.25154	-13.1984	7.20077e-11	1.31906e-09	14.7333
GID8	-0.669705	6.63575	-13.2123	7.0737e-11	1.29794e-09	14.729
KCTD9	-0.855087	6.49915	-13.1761	7.40859e-11	1.34928e-09	14.7028
PARVA	-0.577163	7.24238	-13.2481	6.75868e-11	1.25286e-09	14.7024
CHST14	-0.782696	5.8309	-13.1164	7.99681e-11	1.44329e-09	14.6879
AZIN2	2.71467	3.4081	12.9073	1.04738e-10	1.8174e-09	14.6861
ATP1B1	0.766966	6.73911	13.1722	7.44567e-11	1.3538e-09	14.673
RXRA	-0.638577	6.95456	-13.1844	7.33031e-11	1.33834e-09	14.6673
POU3F3	-1.46823	4.39647	-12.895	1.06429e-10	1.84384e-09	14.6602
TMEM94	-0.536854	7.39521	-13.2253	6.95778e-11	1.28201e-09	14.6587
NHSL1	0.859064	6.52348	13.1143	8.01836e-11	1.44599e-09	14.652
ADD2	-0.601114	7.46045	-13.214	7.05868e-11	1.29627e-09	14.6497
IGFBP5	-1.44702	9.66871	-13.3352	6.05236e-11	1.14094e-09	14.6442
ANP32A	-0.649137	6.68767	-13.1422	7.73711e-11	1.40216e-09	14.6325
UBE2H	-0.657557	8.51073	-13.2702	6.57183e-11	1.22628e-09	14.6311
KCNQ5	2.68032	4.986	12.7731	1.24779e-10	2.1152e-09	14.6292
HAPLN3	2.62615	4.72661	12.7823	1.23283e-10	2.09305e-09	14.6273
GPRC5B	-1.23531	6.51854	-13.131	7.84899e-11	1.4201e-09	14.6237
SPARC	-1.19753	8.97085	-13.2947	6.3704e-11	1.19172e-09	14.6135
NR3C1	-0.579984	7.53029	-13.1906	7.27247e-11	1.32999e-09	14.6078
TMEFF2	-3.353	1.98224	-12.8953	1.06386e-10	1.84384e-09	14.5933
LNPK	-0.65909	6.95531	-13.1384	7.77501e-11	1.40787e-09	14.5882
ZNF618	1.28138	6.22914	12.9467	9.95252e-11	1.74482e-09	14.5813
CHST3	-0.69478	8.28518	-13.2144	7.05515e-11	1.29627e-09	14.5719
PRLR	2.48438	4.89353	12.7488	1.28821e-10	2.17657e-09	14.5706
MEF2C	-0.976746	6.39095	-13.0738	8.44632e-11	1.51204e-09	14.5644
ATRN	-0.673279	7.78861	-13.1753	7.41578e-11	1.34948e-09	14.561
GDAP1	1.05189	4.92915	12.7885	1.22297e-10	2.07952e-09	14.5555
ATXN7L3B	-0.652358	6.44124	-13.0639	8.55488e-11	1.52899e-09	14.5541
RNF152	2.82647	3.29116	12.8439	1.1376e-10	1.95244e-09	14.5507
GPR162	-1.75866	3.87296	-12.7159	1.34513e-10	2.26453e-09	14.5481
DOCK9	0.788677	7.0521	13.0939	8.23087e-11	1.47938e-09	14.543
CAPN5	-0.660304	7.13412	-13.1182	7.978e-11	1.44108e-09	14.5406
CNN2	-0.647261	6.90962	-13.0928	8.24298e-11	1.47938e-09	14.5336
SLC35F6	0.739055	6.82954	13.0535	8.67024e-11	1.54726e-09	14.5245
ENPP4	-0.923193	5.43601	-12.9183	1.03263e-10	1.79748e-09	14.5198
TMEM130	2.94035	3.42524	12.8732	1.09491e-10	1.88946e-09	14.5144
MAP1LC3A	-1.04706	4.95106	-12.8272	1.16267e-10	1.98772e-09	14.5096
PPM1K	1.31631	4.81242	12.7484	1.28894e-10	2.17657e-09	14.4986
GLRB	-0.933324	4.96657	-12.8355	1.15008e-10	1.96925e-09	14.4981
APLN	-1.36421	5.83564	-12.8852	1.07795e-10	1.86458e-09	14.4834
LGMN	0.690638	6.32215	13.0052	9.22756e-11	1.62939e-09	14.4834
ERICH3	-3.51634	1.11431	-13.0404	8.81796e-11	1.56837e-09	14.4775
TBC1D9	0.630714	6.653	13.0186	9.0691e-11	1.60656e-09	14.477
GLA	0.915201	5.78406	12.9302	1.01675e-10	1.77403e-09	14.4716
PATJ	-1.06406	5.74859	-12.8754	1.09179e-10	1.88556e-09	14.4646
PPFIA4	-1.91092	5.77475	-12.8538	1.12289e-10	1.92868e-09	14.4641
P3H3	-1.00642	5.55175	-12.9137	1.03877e-10	1.80673e-09	14.4561
MBTPS1	-0.608793	7.20205	-13.0534	8.67116e-11	1.54726e-09	14.449
EMC10	-0.77061	7.00819	-13.0446	8.77014e-11	1.56239e-09	14.4404
FAM111A	0.816839	6.91666	13.0008	9.28006e-11	1.63735e-09	14.4368
EBF4	-1.05613	5.52618	-12.8568	1.11854e-10	1.92423e-09	14.4214
ISG20	1.99827	4.36945	12.6018	1.56366e-10	2.58114e-09	14.3962
SNX7	-0.819749	6.146	-12.9202	1.03007e-10	1.79445e-09	14.3902
PCDHB16	-1.27162	4.43522	-12.7029	1.3684e-10	2.30019e-09	14.3844
NDRG3	-0.675968	6.38324	-12.9356	1.00964e-10	1.76443e-09	14.3816
CCDC127	-0.795509	5.66614	-12.8404	1.14282e-10	1.95835e-09	14.3745
ST6GALNAC2	-0.974239	6.03042	-12.8629	1.10978e-10	1.91364e-09	14.3561
RIMS3	-1.55868	5.15088	-12.6991	1.37512e-10	2.30973e-09	14.3556
TAGLN2	-0.895898	7.41797	-12.9961	9.33629e-11	1.64595e-09	14.3545
QKI	-0.694336	8.67122	-13.0667	8.52372e-11	1.52465e-09	14.354
FNBP1L	-0.700602	6.28974	-12.8886	1.07316e-10	1.85776e-09	14.3507
UACA	-0.601097	7.37971	-12.9932	9.37134e-11	1.65081e-09	14.3488
RALGDS	-0.787955	6.3485	-12.9098	1.04408e-10	1.81312e-09	14.3462
ZMYM3	-0.571257	6.73829	-12.9384	1.00601e-10	1.75948e-09	14.3425
GLS	-0.580794	7.33113	-12.9856	9.46418e-11	1.66583e-09	14.3423
APMAP	-0.755515	6.90182	-12.9581	9.80603e-11	1.72188e-09	14.3423
ANK1	-2.8161	2.32796	-12.6111	1.5445e-10	2.55526e-09	14.3365
BRCA2	2.27761	5.70522	12.6691	1.43071e-10	2.39215e-09	14.3352
NRP2	-0.798397	9.46405	-13.0932	8.23853e-11	1.47938e-09	14.3295
TESK2	2.54749	3.18623	12.6425	1.4818e-10	2.47008e-09	14.3226
LAMB2	-0.653377	8.58237	-13.0364	8.86283e-11	1.57352e-09	14.312
CLSTN2	-2.55642	5.90511	-12.7235	1.33171e-10	2.24364e-09	14.311
SLC6A8	-0.780656	8.32339	-13.0071	9.20495e-11	1.62704e-09	14.3053
LINC02693	1.10987	6.43341	12.8322	1.15497e-10	1.9761e-09	14.3052
APOL4	5.95136	3.378	14.1265	2.27755e-11	5.00402e-10	14.2984
FMN2	-0.78187	6.3039	-12.8577	1.11728e-10	1.92356e-09	14.2876
SEPTIN6	1.12277	4.59783	12.5604	1.65195e-10	2.6986e-09	14.2832
MATCAP2	-1.1321	4.89595	-12.6112	1.5444e-10	2.55526e-09	14.2822
IGFBP2	-0.887399	7.62007	-12.9493	9.91846e-11	1.74023e-09	14.2765
TPI1	-0.886215	7.52219	-12.9433	9.99615e-11	1.75108e-09	14.2764
DCTN1	-0.676263	7.48943	-12.9395	1.00459e-10	1.75838e-09	14.2751
STARD10	-1.1689	4.5858	-12.5774	1.61506e-10	2.65309e-09	14.2745
LINC01551	-1.06552	4.61771	-12.6205	1.52558e-10	2.53348e-09	14.2627
SEC14L1	-0.568681	7.51276	-12.9242	1.02477e-10	1.78661e-09	14.2525
C4B	2.35007	4.92395	12.503	1.78309e-10	2.88926e-09	14.2516
ACTR1B	-0.727328	5.89582	-12.7928	1.21606e-10	2.06937e-09	14.2447
TOP2B	-0.604582	7.4829	-12.9101	1.04357e-10	1.81312e-09	14.2414
GGT7	-0.859341	5.84248	-12.7764	1.24251e-10	2.10787e-09	14.2321
SCML1	0.773088	6.06332	12.7468	1.2917e-10	2.17957e-09	14.2144
TXK	2.95772	2.71466	12.9306	1.01619e-10	1.77403e-09	14.2086
FDFT1	-0.755533	6.00298	-12.7671	1.25775e-10	2.13045e-09	14.2006
LINC03072	-1.47981	4.36306	-12.5255	1.73053e-10	2.81444e-09	14.1899
DCP2	-0.914607	6.54441	-12.7966	1.2101e-10	2.06082e-09	14.1883
CBX6	-0.628362	7.10207	-12.8406	1.14245e-10	1.95835e-09	14.1837
THBS3	-1.01025	5.32076	-12.6436	1.47965e-10	2.46836e-09	14.1728
PREX1	-0.819278	6.71527	-12.8154	1.18068e-10	2.01695e-09	14.1726
TGFB2	-0.790181	6.71519	-12.8045	1.19758e-10	2.04108e-09	14.1703
CHROMR	1.491	4.74756	12.4821	1.8334e-10	2.95341e-09	14.1672
PCSK1	1.22224	4.55071	12.4712	1.86029e-10	2.99016e-09	14.1384
FEZ1	-0.635576	6.5108	-12.7582	1.27242e-10	2.15199e-09	14.1283
CD99	-0.799478	6.75083	-12.7847	1.22908e-10	2.08829e-09	14.1267
PEX11A	-0.874202	5.2042	-12.5714	1.62806e-10	2.66946e-09	14.1264
TPD52L1	-1.80695	3.53337	-12.3809	2.09946e-10	3.3237e-09	14.1248
BCAR3	0.602732	6.33013	12.7099	1.35582e-10	2.28078e-09	14.1147
CYB5D2	-0.682142	5.91191	-12.697	1.37904e-10	2.31453e-09	14.1036
IER2	-0.900562	7.24842	-12.8102	1.18873e-10	2.02756e-09	14.1011
C5orf46	-1.62661	3.3709	-12.3602	2.15893e-10	3.40073e-09	14.0975
FASN	-0.720979	8.2525	-12.8557	1.12022e-10	1.9256e-09	14.091
KLHL23	-1.12789	4.87518	-12.4674	1.86989e-10	3.00341e-09	14.0874
L3MBTL4	0.960298	5.26802	12.5193	1.74487e-10	2.83567e-09	14.0872
THY1-AS1	-1.29655	3.94037	-12.3778	2.10836e-10	3.33299e-09	14.0439
LRATD1	2.42992	4.51345	12.3206	2.27713e-10	3.5539e-09	14.0327
TF	-1.67293	5.11527	-12.4218	1.98735e-10	3.16669e-09	14.0253
AP5Z1	1.1852	6.34665	12.615	1.53658e-10	2.5479e-09	14.0237
THSD4	2.09939	5.22972	12.3779	2.10793e-10	3.33299e-09	14.0214
SLC7A5	0.819491	8.00213	12.733	1.31531e-10	2.21771e-09	13.9944
DNER	0.695068	6.09482	12.6103	1.54626e-10	2.55626e-09	13.9846
LIMCH1	-0.696164	8.28457	-12.7664	1.25883e-10	2.13063e-09	13.9771
CITED2	-0.730238	6.4765	-12.6581	1.45159e-10	2.42338e-09	13.9759
RAB4A	-0.719667	5.96152	-12.5922	1.58374e-10	2.61038e-09	13.9748
HMOX1	1.19347	5.92989	12.5264	1.7284e-10	2.81305e-09	13.9734
NHS	-1.05326	5.79283	-12.562	1.6485e-10	2.69496e-09	13.9623
EVC	-0.725918	6.74526	-12.6611	1.44588e-10	2.41569e-09	13.9615
FITM2	-0.91769	5.42698	-12.5022	1.78503e-10	2.89028e-09	13.956
C11orf54	-0.946593	5.25773	-12.4535	1.90489e-10	3.05126e-09	13.9465
PHF2	-0.560017	6.75445	-12.6278	1.51093e-10	2.51293e-09	13.9349
RCN2	-0.765536	6.70553	-12.6307	1.50508e-10	2.5051e-09	13.9238
KMT2E	-0.747568	7.70599	-12.6836	1.40363e-10	2.35402e-09	13.9114
TRAF1	1.14479	4.67158	12.3626	2.15193e-10	3.39213e-09	13.9055
HOXB9	1.07151	5.7357	12.4232	1.98379e-10	3.1633e-09	13.9019
ZNF138	0.931396	5.28391	12.3844	2.08963e-10	3.31051e-09	13.9006
CASP4	0.906573	6.02391	12.5058	1.77652e-10	2.88285e-09	13.8952
SHC2	-1.55771	3.61225	-12.2271	2.58392e-10	3.98195e-09	13.8938
GJD3	7.23624	3.64016	14.333	1.77808e-11	4.06469e-10	13.886
NPEPPS	-0.692823	7.81251	-12.6723	1.42467e-10	2.38386e-09	13.8844
ANO6	-0.708305	7.17793	-12.6257	1.51495e-10	2.51771e-09	13.8765
NDNF	-2.69166	2.10186	-12.3173	2.28711e-10	3.56695e-09	13.8691
LAPTM4B	-0.782775	7.04208	-12.6133	1.54016e-10	2.55192e-09	13.8669
CD2AP	0.727348	7.15701	12.5985	1.57063e-10	2.59072e-09	13.8653
ENSA	-0.61425	6.7275	-12.5908	1.58668e-10	2.61329e-09	13.863
ZCWPW1	1.81084	3.553	12.193	2.70665e-10	4.13842e-09	13.8619
MAVS	-0.511867	8.09948	-12.6734	1.42259e-10	2.38219e-09	13.8584
ENSG00000289688	2.29798	3.87271	12.1802	2.75407e-10	4.20301e-09	13.857
BISPR	2.14026	3.59148	12.2286	2.5789e-10	3.97699e-09	13.8527
BICD2	-0.55862	6.90822	-12.5884	1.59172e-10	2.61766e-09	13.8526
LINC01443	2.9129	2.25272	12.4056	2.0312e-10	3.2249e-09	13.842
RNF145	-0.929431	7.51833	-12.6161	1.53438e-10	2.54617e-09	13.8299
SLC37A2	2.47031	3.2645	12.2087	2.6494e-10	4.06296e-09	13.8268
EPB41L4A	-0.969758	5.43041	-12.4089	2.02203e-10	3.21497e-09	13.8237
DENND2B	-0.601054	6.57921	-12.5405	1.69627e-10	2.76894e-09	13.8201
ABCB4	-1.89003	2.17056	-12.1749	2.77384e-10	4.22149e-09	13.8169
AQP1	-2.51116	1.76778	-12.3109	2.30715e-10	3.59058e-09	13.8062
TUBE1	1.64691	5.04639	12.2105	2.64303e-10	4.0583e-09	13.8057
TPCN1	-0.694218	6.45315	-12.5324	1.71455e-10	2.79464e-09	13.8045
ZHX3	-0.79842	6.09113	-12.4994	1.79177e-10	2.89906e-09	13.8025
RIMKLA	-2.69615	3.16249	-12.1534	2.85624e-10	4.31412e-09	13.8018
SEPTIN9	-0.898635	8.30555	-12.639	1.48855e-10	2.47946e-09	13.799
CSRP1	-0.764707	7.48099	-12.6035	1.56016e-10	2.5773e-09	13.7987
UBR2	0.608485	7.07957	12.5394	1.6988e-10	2.77101e-09	13.7915
LRBA	-0.922406	6.47244	-12.511	1.76415e-10	2.86489e-09	13.7879
RPSA	-0.77279	7.25678	-12.5688	1.63366e-10	2.67467e-09	13.7869
SLC43A3	0.957699	5.51239	12.364	2.14772e-10	3.38793e-09	13.7832
B4GALT2	-0.642112	6.34528	-12.4877	1.81984e-10	2.94016e-09	13.7783
PJA2	-0.681101	7.76628	-12.5885	1.59144e-10	2.61766e-09	13.7652
IL12A	2.90681	2.57422	12.4279	1.97115e-10	3.14541e-09	13.7606
RPL15	-0.686433	7.68173	-12.5747	1.62096e-10	2.65981e-09	13.754
DBN1	-0.584531	6.55192	-12.4854	1.8254e-10	2.94698e-09	13.74
C1QL4	-2.78628	2.60613	-12.2252	2.59055e-10	3.98937e-09	13.7394
ESYT2	-0.63046	8.08079	-12.5771	1.61567e-10	2.65309e-09	13.7347
PXDN	-0.843075	8.0433	-12.5707	1.62957e-10	2.66995e-09	13.7274
ASAP2	-0.783502	6.49065	-12.4631	1.88066e-10	3.0185e-09	13.7225
UPP1	0.778988	6.64929	12.4283	1.97033e-10	3.14541e-09	13.7042
SVIL	-0.623196	6.83578	-12.477	1.84591e-10	2.97139e-09	13.7027
SCG2	1.92295	5.01527	12.1734	2.77961e-10	4.22443e-09	13.7026
AKT3	-0.655046	7.31056	-12.4947	1.80299e-10	2.91508e-09	13.6899
SQSTM1	0.606319	8.43546	12.5652	1.64148e-10	2.68547e-09	13.6856
PRPS2	-0.659147	6.26964	-12.407	2.02727e-10	3.22097e-09	13.6724
OSMR	-0.612827	7.70523	-12.5034	1.78203e-10	2.88926e-09	13.6558
CARD10	-1.67983	3.93713	-12.0484	3.2976e-10	4.88696e-09	13.652
UBR3	-0.620279	7.05375	-12.4526	1.9073e-10	3.05237e-09	13.6512
SV2A	-0.619175	6.98563	-12.4534	1.90522e-10	3.05126e-09	13.6477
DOT1L	-0.851696	6.71417	-12.4018	2.04133e-10	3.23631e-09	13.6434
PIPOX	-0.935928	6.97854	-12.4405	1.9382e-10	3.09732e-09	13.6371
TSPAN15	-1.00887	5.81907	-12.3126	2.30168e-10	3.5846e-09	13.636
LRIG1	-0.564972	7.09012	-12.4567	1.89678e-10	3.04216e-09	13.6336
MRPL33	-1.06518	4.84881	-12.1955	2.69732e-10	4.12784e-09	13.6334
ALK	-2.74684	2.70351	-12.019	3.43368e-10	5.05464e-09	13.6241
GPAT4	-0.564522	6.76816	-12.412	2.01368e-10	3.20401e-09	13.62
PRDX4	-0.811665	6.20853	-12.3659	2.14216e-10	3.38157e-09	13.6199
FLYWCH1	0.838756	6.30676	12.3261	2.26021e-10	3.535e-09	13.6195
FIBCD1	1.08825	4.62514	12.1161	3.00567e-10	4.52431e-09	13.6082
GTDC1	-0.982726	5.15035	-12.2103	2.64364e-10	4.0583e-09	13.5908
HEPH	-0.603685	6.92007	-12.4208	1.99023e-10	3.16899e-09	13.5889
TLCD3A	-0.698177	6.40887	-12.3538	2.17758e-10	3.42277e-09	13.5859
EHD1	-0.617104	6.88488	-12.4024	2.03989e-10	3.23631e-09	13.5852
MARCHF6	-0.517123	7.57683	-12.4414	1.93605e-10	3.09613e-09	13.5806
VIM	-0.734918	9.3156	-12.5305	1.71895e-10	2.79974e-09	13.5668
MANSC1	-0.825107	5.89359	-12.3151	2.29395e-10	3.5751e-09	13.5628
PARP10	0.927196	7.32978	12.377	2.11047e-10	3.33394e-09	13.5603
IQCB1	0.881211	5.65881	12.1738	2.77816e-10	4.22443e-09	13.5549
ATP10D	0.848314	5.90365	12.2451	2.52169e-10	3.90154e-09	13.5491
ASPHD2	1.52626	4.87348	12.0434	3.32011e-10	4.91701e-09	13.544
IL20RB	2.78087	2.72531	12.1689	2.79673e-10	4.2446e-09	13.5379
FAM13C	-0.866017	5.70217	-12.2416	2.53362e-10	3.91264e-09	13.5335
PIAS2	-0.747501	5.90632	-12.2647	2.45577e-10	3.8138e-09	13.531
RPLP0P2	5.63922	2.46559	12.8137	1.18326e-10	2.0198e-09	13.507
TNFRSF14	2.02868	4.79613	11.9602	3.72328e-10	5.423e-09	13.4872
FLT3LG	1.44849	4.14816	11.9123	3.97835e-10	5.74891e-09	13.4774
KCTD20	-0.68515	7.51301	-12.3581	2.16503e-10	3.40791e-09	13.475
FAM110B	1.6274	4.71688	11.9462	3.79573e-10	5.52122e-09	13.4739
ARSJ	-0.666727	6.9716	-12.333	2.2392e-10	3.51213e-09	13.4701
NCOA2	0.766563	7.437	12.3307	2.24636e-10	3.52084e-09	13.4679
MTCL3	2.85984	3.86215	11.9248	3.91006e-10	5.66881e-09	13.4554
NUDT3	-0.749421	7.42752	-12.3286	2.25261e-10	3.52563e-09	13.4511
ENSG00000291224	1.84702	3.67858	11.8753	4.1877e-10	6.012e-09	13.443
MAP3K1	-0.934443	6.19847	-12.2101	2.64451e-10	4.0583e-09	13.4357
HMGCR	-0.742129	6.41495	-12.2428	2.52951e-10	3.90903e-09	13.4294
SLC35B2	-0.805708	6.37037	-12.2539	2.492e-10	3.86462e-09	13.4273
ZC3H7B	-0.466937	7.63894	-12.3293	2.25039e-10	3.52466e-09	13.4263
KMO	4.06691	1.99653	12.8793	1.08621e-10	1.8774e-09	13.4254
CIB2	-1.2194	4.16991	-11.8971	4.06268e-10	5.85557e-09	13.4116
PCCB	-0.682747	5.75206	-12.1549	2.85054e-10	4.31142e-09	13.4083
PCDH10	-2.0854	4.66926	-11.9141	3.96816e-10	5.73795e-09	13.4026
CCDC18	0.99583	5.52902	12.0621	3.23633e-10	4.81628e-09	13.392
TMEM255B	3.60318	2.39929	12.2972	2.35011e-10	3.65486e-09	13.3906
NAP1L1	-0.622376	7.88418	-12.3236	2.26797e-10	3.54462e-09	13.3872
FBXO39	3.70188	2.78301	12.4834	1.83036e-10	2.95067e-09	13.3863
PGM5	-2.55773	2.23146	-11.9803	3.62166e-10	5.2995e-09	13.3862
MED16	-0.731255	5.93754	-12.1668	2.80465e-10	4.25369e-09	13.3847
CD33	3.59388	1.92373	12.2708	2.43564e-10	3.78521e-09	13.3841
GPX8	0.889958	6.39774	12.1867	2.72985e-10	4.16893e-09	13.3781
ALDH1A3	-0.5559	6.88206	-12.2509	2.50202e-10	3.87743e-09	13.3734
SRR	-0.693469	5.65425	-12.1176	2.99958e-10	4.51823e-09	13.3664
CDH5	-5.19638	2.10489	-12.2234	2.59694e-10	3.99642e-09	13.3648
NEO1	0.977493	6.29748	12.1394	2.91158e-10	4.39169e-09	13.3509
XXYLT1	-0.888495	5.01414	-12.0012	3.5187e-10	5.16943e-09	13.3471
HDAC3	-0.59285	6.27639	-12.1659	2.80813e-10	4.25603e-09	13.3441
WDTC1	-0.503388	6.85272	-12.2106	2.64248e-10	4.0583e-09	13.3346
NDRG4	-0.961756	5.94945	-12.1539	2.85444e-10	4.31412e-09	13.3324
HGSNAT	-0.722962	6.09941	-12.1622	2.82236e-10	4.27173e-09	13.3305
FECH	-0.852826	5.7004	-12.0839	3.14096e-10	4.68952e-09	13.3268
RTN1	1.07237	4.57457	11.9344	3.85844e-10	5.60873e-09	13.3256
EFEMP2	-0.850644	5.72418	-12.0868	3.12845e-10	4.67401e-09	13.3209
UGGT2	-0.667796	6.47364	-12.1774	2.76457e-10	4.2132e-09	13.3192
ANKRD29	3.52942	2.48366	12.3217	2.27358e-10	3.55088e-09	13.3174
LYST	-0.924453	6.74115	-12.1985	2.68644e-10	4.11404e-09	13.3107
SMPDL3A	0.914924	4.69038	11.8931	4.08559e-10	5.8769e-09	13.3102
CDO1	1.97536	2.44306	11.8318	4.44875e-10	6.34545e-09	13.3082
TTYH3	-0.721027	7.62353	-12.2498	2.5058e-10	3.88056e-09	13.3079
SPRY3	1.66253	3.65945	11.7788	4.78995e-10	6.74049e-09	13.3059
S1PR1	1.56672	4.7662	11.8248	4.49237e-10	6.39525e-09	13.298
FAM3C	-0.830491	7.35418	-12.2289	2.57782e-10	3.97699e-09	13.2959
MTA3	-0.730369	6.16565	-12.1053	3.05025e-10	4.5758e-09	13.292
MARCHF9	-0.88106	5.46709	-12.0324	3.37094e-10	4.97008e-09	13.2917
OGDHL	2.85318	2.91491	11.8292	4.46496e-10	6.36444e-09	13.2872
PI4KA	-0.599495	7.17762	-12.1992	2.68372e-10	4.11273e-09	13.2822
MIA2	0.86717	5.55456	11.9907	3.56972e-10	5.23393e-09	13.2796
LMNB1	-0.872415	6.26383	-12.1136	3.01572e-10	4.53634e-09	13.2727
CYP27C1	-2.34549	1.3786	-11.9932	3.55754e-10	5.21954e-09	13.2689
POU2F2	3.45711	1.87899	12.3541	2.17649e-10	3.42277e-09	13.2686
EIF2AK2	0.674824	8.55416	12.2448	2.52289e-10	3.90154e-09	13.2677
PDE8B	4.27267	2.59727	12.1059	3.04793e-10	4.5758e-09	13.2657
PLEKHF1	1.25754	4.94246	11.8533	4.31759e-10	6.18237e-09	13.263
STAMBP	-0.530579	7.07069	-12.1786	2.75988e-10	4.20895e-09	13.2617
TMEM79	1.29522	4.78938	11.8282	4.47134e-10	6.36942e-09	13.261
SUPV3L1	0.836096	6.01214	12.0324	3.37064e-10	4.97008e-09	13.2561
RPLP0	-0.725096	7.43237	-12.1926	2.70799e-10	4.13842e-09	13.2493
GPAM	-0.995286	6.05082	-12.0502	3.28944e-10	4.88144e-09	13.2471
LINC01013	-1.23154	3.94943	-11.7929	4.69641e-10	6.6355e-09	13.2436
PHTF2	-0.709109	6.35013	-12.1015	3.06627e-10	4.59357e-09	13.2364
KHDRBS3	-0.728283	6.5581	-12.1036	3.05762e-10	4.58372e-09	13.2217
TRIM5	0.701523	5.82846	11.9778	3.63418e-10	5.30726e-09	13.2217
FRMD4A	-0.731531	6.07653	-12.0598	3.24664e-10	4.82442e-09	13.2088
NAPEPLD	-0.722676	6.47212	-12.0941	3.09753e-10	4.63095e-09	13.2046
UNC13B	-0.795043	6.27812	-12.0696	3.20323e-10	4.77603e-09	13.1908
CTNND1	-0.742789	7.74362	-12.176	2.76977e-10	4.2182e-09	13.1906
UTS2B	3.96563	1.82532	12.0955	3.09131e-10	4.62793e-09	13.1896
PDS5B	-0.6461	6.18484	-12.0419	3.32738e-10	4.9215e-09	13.1883
H3-3A	-0.884481	6.36946	-12.0663	3.2177e-10	4.79435e-09	13.1841
KCTD13	0.927918	5.06454	11.8323	4.44539e-10	6.34476e-09	13.1797
DGKD	-0.711544	6.70066	-12.0606	3.2427e-10	4.82182e-09	13.1646
B4GALNT4	-2.61249	2.77544	-11.6977	5.36652e-10	7.48493e-09	13.1604
GDAP2	0.652166	6.45853	12.0326	3.36992e-10	4.97008e-09	13.1536
RNASEL	-0.954246	4.64958	-11.7928	4.69727e-10	6.6355e-09	13.1527
CILK1	-0.753272	6.55515	-12.053	3.27688e-10	4.86608e-09	13.1405
TRIO	-0.727585	8.15008	-12.1636	2.8169e-10	4.26639e-09	13.1388
CDH11	-0.81579	8.26308	-12.169	2.7964e-10	4.2446e-09	13.1381
GLIS2	-0.787444	5.73956	-11.9229	3.92024e-10	5.67983e-09	13.1334
SLC16A9	0.739991	7.08523	12.0819	3.14953e-10	4.69913e-09	13.1311
HLA-DMB	6.92131	3.88556	13.3239	6.13939e-11	1.15537e-09	13.1284
DUSP15	3.52648	2.92538	12.0366	3.35169e-10	4.9538e-09	13.1271
ENSG00000287560	-3.59192	2.37658	-11.8506	4.33361e-10	6.20128e-09	13.1254
GSAP	0.750177	5.9751	11.9709	3.66846e-10	5.35023e-09	13.1167
NDOR1	1.08987	5.79837	11.8971	4.06303e-10	5.85557e-09	13.1134
HAUS6	0.771944	7.12573	12.062	3.23679e-10	4.81628e-09	13.1033
WNK3	1.84725	4.31892	11.6416	5.80695e-10	8.03817e-09	13.1022
RAPGEF4	-1.697	3.64514	-11.6508	5.73184e-10	7.93919e-09	13.1017
BCL9	-0.828196	6.90801	-12.0489	3.29545e-10	4.88696e-09	13.0964
SFXN3	-0.71107	6.61606	-12.0285	3.38878e-10	4.99188e-09	13.0918
CHI3L1	1.30057	4.4751	11.7859	4.74238e-10	6.68387e-09	13.089
STK38	-0.587505	6.68819	-12.015	3.45259e-10	5.07908e-09	13.086
ATRX	-0.607475	7.9151	-12.1058	3.04843e-10	4.5758e-09	13.0842
SFXN1	-0.606753	6.91875	-12.0418	3.3276e-10	4.9215e-09	13.0839
FAIM2	-1.11387	4.43814	-11.7489	4.99432e-10	7.00127e-09	13.0795
EML3	-0.759209	6.07276	-11.9697	3.67499e-10	5.3562e-09	13.0775
PADI2	-5.87065	2.15982	-12.3438	2.20692e-10	3.46395e-09	13.0762
BCORL1	-0.776877	5.51987	-11.8589	4.28409e-10	6.14239e-09	13.0737
AGPAT4	-0.966828	5.70557	-11.918	3.94684e-10	5.71087e-09	13.0714
PC	-0.888406	5.64026	-11.9198	3.9374e-10	5.70095e-09	13.0489
OFD1	-0.787874	6.37057	-11.9785	3.63027e-10	5.30505e-09	13.0459
ZFP41	0.695454	6.30786	11.9316	3.87336e-10	5.623e-09	13.0408
APPL1	-0.623073	7.07781	-12.0106	3.47326e-10	5.10609e-09	13.0361
STAU2	-0.675316	6.71577	-11.9849	3.59873e-10	5.27296e-09	13.0223
SRPK2	-0.560426	7.01083	-11.9975	3.53683e-10	5.19262e-09	13.0131
SPTBN1	-0.600096	8.75394	-12.1067	3.04468e-10	4.5758e-09	13.0126
NPC1	0.768256	6.94103	11.979	3.62772e-10	5.30485e-09	13.0068
PEG10	-0.858438	8.85285	-12.0948	3.09439e-10	4.62941e-09	12.9904
SLC25A6	-0.746728	6.61009	-11.9577	3.73624e-10	5.43828e-09	12.99
CRAT	-0.506788	7.03891	-11.9821	3.61235e-10	5.28939e-09	12.985
SLAIN1	-0.79725	5.19344	-11.7823	4.76677e-10	6.71216e-09	12.9848
CSAG1	1.83814	3.5025	11.5458	6.64976e-10	9.09626e-09	12.9822
CCL2	1.80812	3.1634	11.5437	6.66984e-10	9.11806e-09	12.98
RGS9	1.41586	3.79035	11.5463	6.64506e-10	9.09548e-09	12.9772
PXYLP1	-0.99776	4.66724	-11.668	5.59503e-10	7.76924e-09	12.975
ASS1	2.85759	4.44721	11.5411	6.6938e-10	9.14515e-09	12.974
CCDC167	-1.26959	3.34471	-11.5325	6.77619e-10	9.23373e-09	12.9648
LINC01119	-1.94401	2.89847	-11.5307	6.79395e-10	9.24757e-09	12.9631
SELL	1.43185	2.82725	11.5278	6.82133e-10	9.26767e-09	12.9622
SKA1	1.18945	5.17682	11.6827	5.48018e-10	7.62416e-09	12.9579
RNF144B	2.54257	3.11345	11.5376	6.72775e-10	9.18584e-09	12.9412
ZDHHC12	-0.829313	5.1398	-11.7561	4.94426e-10	6.93847e-09	12.9395
THRB	-1.03251	4.77201	-11.6861	5.45447e-10	7.59318e-09	12.9287
PARP6	0.526526	7.24895	11.9294	3.88505e-10	5.63626e-09	12.9195
NAPB	0.843701	5.22418	11.687	5.44786e-10	7.58878e-09	12.9144
TRNP1	-1.30526	4.0745	-11.5279	6.82104e-10	9.26767e-09	12.9122
POPDC3	-0.645659	5.8257	-11.8081	4.59808e-10	6.51626e-09	12.9064
RSAD2	9.28596	5.21826	14.0888	2.38353e-11	5.18007e-10	12.9051
SLC38A1	0.811016	7.97308	11.971	3.66817e-10	5.35023e-09	12.9041
ANKRD42	0.695106	5.52913	11.7404	5.05413e-10	7.0761e-09	12.9036
SBF2	-0.735598	6.87727	-11.8966	4.06544e-10	5.85557e-09	12.8846
SCAMP5	-0.993969	4.70764	-11.6551	5.69766e-10	7.89681e-09	12.8846
GUSB	-0.688621	7.01989	-11.9056	4.01526e-10	5.79845e-09	12.8805
MYL6	-0.885942	6.74821	-11.8994	4.04994e-10	5.84469e-09	12.8781
MIR210HG	-1.3143	4.96184	-11.6384	5.83334e-10	8.05952e-09	12.8768
ZNF726	1.478	3.33477	11.4689	7.41806e-10	9.94959e-09	12.8763
SHFL	0.944238	6.30435	11.7858	4.74365e-10	6.68387e-09	12.8759
JUN-DT	2.27094	3.55893	11.4633	7.47713e-10	1.00166e-08	12.8713
TSC22D1	-0.479415	7.41038	-11.9338	3.86172e-10	5.6098e-09	12.8645
ENSG00000278730	-0.732587	6.13543	-11.8153	4.55185e-10	6.46322e-09	12.8534
TMEM62	0.607568	5.95365	11.7628	4.89797e-10	6.87932e-09	12.8431
NNT	-0.541384	7.08894	-11.8877	4.11606e-10	5.91302e-09	12.8366
AOX1	3.06503	3.7088	11.4604	7.50815e-10	1.0046e-08	12.8352
FAM89A	4.16563	2.51651	12.2553	2.48697e-10	3.85953e-09	12.8337
BNIP3L	-0.668074	7.31215	-11.894	4.08057e-10	5.87351e-09	12.8326
CEP95	0.578228	6.22051	11.7645	4.88636e-10	6.8674e-09	12.8311
ENSG00000293489	2.29793	3.31189	11.4423	7.70529e-10	1.02661e-08	12.8251
TAF9B	-0.706267	6.19626	-11.8014	4.64109e-10	6.56877e-09	12.8201
CEP120	0.732766	6.55269	11.7947	4.6848e-10	6.62638e-09	12.8176
PPP1R12A	-0.639116	7.63849	-11.8919	4.0922e-10	5.88258e-09	12.7959
EFNA1	-1.74953	4.06423	-11.4395	7.736e-10	1.02884e-08	12.7945
TXNRD3	-1.07375	4.12691	-11.4779	7.32342e-10	9.84063e-09	12.7908
CTDSP2	-0.565716	7.52861	-11.8711	4.21218e-10	6.04322e-09	12.7879
MGAT4A	0.927445	4.95889	11.5874	6.26889e-10	8.61269e-09	12.7862
FRMPD4	2.81817	3.20047	11.4346	7.79089e-10	1.03551e-08	12.785
LTBP2	1.72269	3.56476	11.4006	8.17912e-10	1.07995e-08	12.7834
SERAC1	-0.798002	6.2246	-11.7558	4.94638e-10	6.93847e-09	12.7738
HECTD2	0.914447	5.67132	11.6227	5.96427e-10	8.2198e-09	12.7622
SMARCC1	-0.587417	7.41345	-11.8483	4.34743e-10	6.21703e-09	12.7617
SALL2	-2.00291	3.89197	-11.4082	8.09014e-10	1.07076e-08	12.7527
SUMF2	-0.706219	7.55012	-11.8362	4.42154e-10	6.3148e-09	12.7227
HACD2	-0.748863	7.41584	-11.819	4.52875e-10	6.43871e-09	12.7199
CPNE3	-0.672087	7.67993	-11.8379	4.41121e-10	6.30414e-09	12.7193
VEZF1	-0.660242	7.45793	-11.8181	4.53448e-10	6.4427e-09	12.718
ADGRE5	0.797514	7.58771	11.821	4.51604e-10	6.42479e-09	12.7108
PPT1	-0.654861	7.04864	-11.791	4.70913e-10	6.64799e-09	12.7106
MOSPD3	-0.883729	4.65336	-11.512	6.97672e-10	9.43806e-09	12.7094
ARMCX2	1.19417	4.64004	11.4405	7.72489e-10	1.02798e-08	12.7075
MAN2A2	-0.478506	7.43695	-11.8094	4.58995e-10	6.50892e-09	12.696
SLC22A15	1.31679	5.4828	11.5322	6.77959e-10	9.23373e-09	12.6922
PCDHB10	-1.18367	4.73588	-11.5199	6.89849e-10	9.3552e-09	12.688
AFF2	1.93909	4.94109	11.4036	8.14322e-10	1.07585e-08	12.686
NHSL3	-0.584362	6.83684	-11.7448	5.02336e-10	7.03749e-09	12.6777
SEPTIN5	-1.7764	3.65268	-11.3316	9.03125e-10	1.17625e-08	12.6755
ABL1	-0.529393	7.93778	-11.8135	4.5633e-10	6.4753e-09	12.6661
CHDH	-1.69718	3.04717	-11.3149	9.25115e-10	1.19993e-08	12.6614
SRGAP1	0.994595	6.4205	11.6411	5.81082e-10	8.03848e-09	12.6519
ADAM9	-0.798803	7.92347	-11.8014	4.64106e-10	6.56877e-09	12.6412
STEAP2	1.10267	4.64091	11.416	8.00071e-10	1.06084e-08	12.6385
PEDS1	-0.741156	6.33705	-11.6816	5.48898e-10	7.63159e-09	12.6354
DESI1	0.616842	6.64214	11.7024	5.33079e-10	7.44063e-09	12.6304
TNXB	2.83666	3.84666	11.3048	9.38601e-10	1.21456e-08	12.6158
SLC1A4	1.10218	6.41548	11.6322	5.88416e-10	8.12464e-09	12.6154
TNFSF10	1.40283	6.00422	11.5611	6.50687e-10	8.92851e-09	12.6125
KLHDC3	-0.733297	5.99793	-11.628	5.91957e-10	8.1633e-09	12.606
EPHA3	-0.695771	7.98945	-11.7867	4.73716e-10	6.68328e-09	12.6042
AFAP1L1	-1.44854	4.16207	-11.337	8.96119e-10	1.16851e-08	12.6024
ARHGAP26	-0.653727	7.06983	-11.7151	5.23666e-10	7.32236e-09	12.595
COX20	-0.650968	5.96665	-11.6156	6.02432e-10	8.29219e-09	12.5941
RPS8	-0.647311	6.92938	-11.7023	5.33137e-10	7.44063e-09	12.5937
ENSG00000291207	0.870571	5.1423	11.421	7.94379e-10	1.05456e-08	12.5884
ZNF697	0.582267	6.42262	11.6396	5.82307e-10	8.05038e-09	12.5879
AOC2	2.99921	3.47913	11.3837	8.37945e-10	1.10112e-08	12.5847
SLC2A12	-0.851092	5.82723	-11.6171	6.01095e-10	8.27895e-09	12.5801
EFHD2	-0.668077	7.22749	-11.7062	5.30232e-10	7.40947e-09	12.5752
STX11	1.86815	3.28677	11.253	1.01151e-09	1.29975e-08	12.566
CAMK2N1	0.869404	4.74082	11.3905	8.29803e-10	1.09344e-08	12.5599
BTN3A2	0.811745	7.46002	11.6945	5.39071e-10	7.51392e-09	12.5585
ZNF85	1.00185	4.5989	11.373	8.50886e-10	1.11414e-08	12.558
ARSD	-0.616729	6.59167	-11.664	5.62673e-10	7.80833e-09	12.548
PDIA6	-0.794085	7.88467	-11.7388	5.06548e-10	7.08749e-09	12.5463
ZNF287	-0.736796	5.37354	-11.4942	7.15533e-10	9.64416e-09	12.5312
PDE2A	3.81969	2.10467	12.1195	2.99169e-10	4.50943e-09	12.5291
FIRRE	1.8692	3.47191	11.2194	1.06199e-09	1.35433e-08	12.5258
SLC37A1	1.02371	5.16694	11.3951	8.24362e-10	1.08716e-08	12.5217
SMAD7	1.23268	4.25112	11.2715	9.84818e-10	1.26915e-08	12.5123
TCTN2	-1.01553	4.79159	-11.3901	8.30297e-10	1.09344e-08	12.5095
DAPK2	-1.05353	4.92148	-11.4205	7.94885e-10	1.0546e-08	12.5023
GALK1	-0.931286	4.79058	-11.3772	8.45833e-10	1.10818e-08	12.5002
INTS1	-0.575641	7.43208	-11.6615	5.64616e-10	7.83036e-09	12.4828
ZFYVE26	0.704948	6.09899	11.5176	6.92164e-10	9.38082e-09	12.4744
ALDH7A1	-0.693143	6.55392	-11.6012	6.14816e-10	8.45736e-09	12.4728
ENSG00000261578	3.79533	2.55596	11.8548	4.30844e-10	6.17329e-09	12.4699
ENSG00000286548	4.42061	2.01002	12.6756	1.41837e-10	2.37692e-09	12.4654
ZNF43	1.03491	5.3669	11.4216	7.93713e-10	1.05431e-08	12.4555
CLSTN3	-0.884185	6.14897	-11.5513	6.59819e-10	9.04819e-09	12.4355
GEN1	0.94603	5.83284	11.4437	7.68933e-10	1.0251e-08	12.4326
TACC2	-0.896633	4.92916	-11.3543	8.74098e-10	1.14114e-08	12.4252
PSMG3-AS1	1.22062	5.34946	11.3594	8.67662e-10	1.13408e-08	12.4195
EPAS1	-0.64104	8.39309	-11.6754	5.53684e-10	7.69328e-09	12.418
CTSO	0.882827	5.75328	11.4625	7.48665e-10	1.00233e-08	12.4065
RPL39	-0.742077	5.56644	-11.448	7.64289e-10	1.02077e-08	12.404
SPHK1	2.58113	4.79528	11.176	1.13108e-09	1.43004e-08	12.3978
HBS1L	-0.603055	6.60784	-11.5361	6.7419e-10	9.19946e-09	12.3975
PRRT3	-1.53992	3.94426	-11.2105	1.07578e-09	1.36841e-08	12.3961
SGK1	0.958667	6.25314	11.4853	7.24701e-10	9.74984e-09	12.391
GRAMD1A	-0.562413	6.4281	-11.5257	6.84235e-10	9.29051e-09	12.3882
CD99P1	1.8466	3.28207	11.1314	1.20696e-09	1.51123e-08	12.379
GLTP	-0.653622	5.7698	-11.4442	7.6842e-10	1.02504e-08	12.3768
ARNT2	-0.642661	6.92206	-11.5475	6.63306e-10	9.08469e-09	12.3732
AVIL	2.3793	2.61387	11.2651	9.93988e-10	1.28022e-08	12.357
SH3TC1	1.70231	3.90054	11.1083	1.24838e-09	1.55427e-08	12.3543
CEBPZOS	-0.58982	6.37397	-11.5021	7.07526e-10	9.55378e-09	12.3529
DNM1	-1.30501	5.96235	-11.457	7.54565e-10	1.00839e-08	12.3449
PRDM1	1.27848	5.17166	11.2325	1.04207e-09	1.33177e-08	12.3447
RPL10A	-0.57497	6.51254	-11.492	7.17827e-10	9.66916e-09	12.3371
MAGI2-AS3	0.674611	6.62813	11.4803	7.29831e-10	9.81286e-09	12.3355
SECTM1	6.32399	2.87467	12.9649	9.72033e-11	1.70819e-09	12.3306
CITED1	-4.29982	0.981328	-11.5481	6.6275e-10	9.08273e-09	12.3227
PAPPA	0.825133	6.93666	11.5127	6.96933e-10	9.43385e-09	12.2962
RPL22	-0.583449	6.92736	-11.5046	7.05044e-10	9.52609e-09	12.2959
ARRDC2	1.05671	4.66429	11.1776	1.12852e-09	1.42762e-08	12.2948
SGSM2	-0.966677	6.90488	-11.5002	7.09444e-10	9.56794e-09	12.2938
CNKSR3	-0.647902	5.89719	-11.4038	8.14114e-10	1.07585e-08	12.2932
PRICKLE2	-0.527477	7.05719	-11.5063	7.03346e-10	9.50898e-09	12.2899
VGLL4	-0.487612	7.21732	-11.5148	6.94865e-10	9.41165e-09	12.2873
PARP1	-0.663647	7.31404	-11.5219	6.87938e-10	9.33503e-09	12.2843
BATF3	1.87287	3.11496	11.0636	1.33283e-09	1.64731e-08	12.2815
NEURL3	3.47801	2.70724	11.5625	6.49392e-10	8.91629e-09	12.2809
MCOLN1	0.946393	5.39323	11.3018	9.42752e-10	1.21922e-08	12.2809
CHD7	-0.937391	6.03265	-11.3978	8.21179e-10	1.08361e-08	12.2712
KLHL9	-0.536211	6.68795	-11.4644	7.46579e-10	1.00075e-08	12.2657
PRR36	-2.74308	2.55046	-11.088	1.286e-09	1.5939e-08	12.2646
SERBP1	-0.595823	7.78266	-11.5335	6.7668e-10	9.22772e-09	12.264
ANTXR1	-0.551838	7.54346	-11.5282	6.81798e-10	9.26767e-09	12.2639
RPL7A	-0.768671	6.76793	-11.474	7.36427e-10	9.88948e-09	12.2631
CNST	0.796039	6.13634	11.3686	8.56339e-10	1.11995e-08	12.2588
HLA-H	1.9625	5.20593	11.1459	1.18173e-09	1.48386e-08	12.2577
PPP1R13L	-1.0271	4.89999	-11.2077	1.08011e-09	1.37269e-08	12.2539
POMT1	-0.525679	6.47291	-11.4416	7.7134e-10	1.02707e-08	12.2529
LINC02154	5.87697	1.56145	12.4751	1.85059e-10	2.97675e-09	12.251
DNAJB1	-0.551775	7.00827	-11.4582	7.53274e-10	1.00727e-08	12.2168
PHEX	-1.0958	4.25569	-11.1321	1.20578e-09	1.51061e-08	12.2087
C1orf198	-0.652638	6.29542	-11.3877	8.33146e-10	1.09547e-08	12.2034
CENPL	0.970852	5.23499	11.2029	1.08766e-09	1.38069e-08	12.2025
OMA1	-0.799055	4.80303	-11.1618	1.15474e-09	1.45662e-08	12.1972
EVI2A	1.97163	2.81092	11.0024	1.45813e-09	1.7812e-08	12.1963
ZNF93	1.1306	4.85162	11.1481	1.178e-09	1.48171e-08	12.1945
SAMD14	-1.60346	3.9378	-11.0411	1.37749e-09	1.69585e-08	12.1907
UBTD2	-0.604738	5.94262	-11.3418	8.89888e-10	1.16107e-08	12.1901
OIP5-AS1	-0.540622	8.17748	-11.5008	7.08818e-10	9.56535e-09	12.1855
IFT140	-1.0171	5.55103	-11.2827	9.69025e-10	1.24953e-08	12.1839
LDOC1	-0.823627	6.05248	-11.3574	8.70192e-10	1.13672e-08	12.1807
STX1A	0.9667	5.34351	11.219	1.06259e-09	1.35433e-08	12.1781
ACSBG1	-2.22758	3.28747	-10.9768	1.51423e-09	1.83751e-08	12.1728
ADAP1	3.45951	2.48379	11.2482	1.01861e-09	1.30735e-08	12.1655
ARF5	-0.796776	6.00393	-11.3228	9.14646e-10	1.18845e-08	12.1574
SKP2	-0.79473	5.43336	-11.2322	1.04247e-09	1.33177e-08	12.155
COMMD7	-0.628944	5.77619	-11.2907	9.579e-10	1.23735e-08	12.1516
ZNF542P	1.43925	5.12214	11.1102	1.24489e-09	1.5508e-08	12.1504
ALCAM	-0.705824	8.05214	-11.4732	7.373e-10	9.89518e-09	12.1478
FAM124A	1.3814	3.94639	10.982	1.50257e-09	1.82737e-08	12.1465
NAMPT	0.645347	7.73396	11.4465	7.65961e-10	1.02238e-08	12.1437
ITGA2	0.94077	6.88873	11.3825	8.39422e-10	1.1024e-08	12.1428
GSE1	-0.651314	7.28622	-11.4102	8.06681e-10	1.06832e-08	12.1401
SLC25A11	-0.657142	5.9463	-11.3081	9.3421e-10	1.21101e-08	12.1355
LY6E	1.07723	6.7195	11.325	9.11715e-10	1.18604e-08	12.1348
ST3GAL2	-0.477395	6.82608	-11.3801	8.42277e-10	1.10444e-08	12.1244
FOXF1	3.77886	2.31741	11.5966	6.18777e-10	8.50654e-09	12.1184
RPL13A	-0.623386	7.41326	-11.4129	8.03649e-10	1.06494e-08	12.1183
RPL9	-0.574596	6.29503	-11.321	9.16907e-10	1.19068e-08	12.1047
ALMS1P1	3.47118	3.06879	11.0982	1.267e-09	1.57396e-08	12.1022
IFITM10	0.840801	5.63378	11.1827	1.12004e-09	1.41777e-08	12.1019
IPP	-0.85924	5.19712	-11.1444	1.18432e-09	1.48627e-08	12.0929
KIF6	2.70385	3.42	10.9367	1.60638e-09	1.93442e-08	12.0928
DPAGT1	0.659364	6.0335	11.2611	9.99758e-10	1.2869e-08	12.078
SLC12A6	-0.963812	5.13568	-11.1475	1.17903e-09	1.48216e-08	12.0768
PHF11	0.980821	5.21257	11.0982	1.26705e-09	1.57396e-08	12.0761
CARS1	0.59487	6.76575	11.3156	9.24124e-10	1.19935e-08	12.0695
ZNF738	1.09012	4.58829	11.0422	1.37525e-09	1.69404e-08	12.068
CPEB3	1.67581	4.4621	10.9404	1.59782e-09	1.92516e-08	12.0586
ELOVL7	2.29364	3.84879	10.8936	1.71235e-09	2.04372e-08	12.0506
DDX6	-0.602911	7.68177	-11.3799	8.42478e-10	1.10444e-08	12.0455
RRP12	1.05007	6.60509	11.2881	9.61459e-10	1.24122e-08	12.0432
KDM1A	-0.570703	6.92095	-11.3277	9.08194e-10	1.18215e-08	12.0418
WWTR1	-0.735963	7.85542	-11.3898	8.3061e-10	1.09344e-08	12.0369
BAZ1A	0.550263	6.65226	11.287	9.63083e-10	1.24259e-08	12.0361
RAB40B	-1.2601	4.15764	-10.9741	1.5201e-09	1.84158e-08	12.0354
ZNF44	0.975723	5.9432	11.1744	1.13373e-09	1.43257e-08	12.0347
ROPN1	-3.83291	0.40735	-12.0322	3.37172e-10	4.97008e-09	12.0287
CPVL	2.99478	2.41597	10.9787	1.51002e-09	1.83441e-08	12.0088
ALDH1L2	1.89596	5.60192	11.0282	1.40381e-09	1.72152e-08	12.003
ANXA11	-0.611549	6.89843	-11.2985	9.47161e-10	1.2242e-08	11.9968
CSRNP2	0.766273	6.32136	11.2103	1.07612e-09	1.36841e-08	11.9966
TSPAN8	-1.75585	1.85202	-10.853	1.81882e-09	2.15144e-08	11.9955
ITGA11	-0.977061	5.96369	-11.2494	1.01686e-09	1.30586e-08	11.9952
WARS2-IT1	2.1912	2.6432	10.9144	1.66032e-09	1.99501e-08	11.9934
DDIAS	1.34156	5.45534	11.0679	1.32433e-09	1.63864e-08	11.991
SPAG1	0.679974	5.98417	11.1661	1.14745e-09	1.44824e-08	11.9888
NORAD	-0.644967	8.22901	-11.3688	8.56051e-10	1.11995e-08	11.9743
TPST2	-0.847168	4.50281	-11.0067	1.44903e-09	1.77204e-08	11.972
SSBP2	-0.777857	5.95047	-11.1834	1.11893e-09	1.41777e-08	11.9716
PLPP3	3.66312	2.22788	11.3345	8.99321e-10	1.17199e-08	11.9709
PGAM1	-0.731006	7.59149	-11.3243	9.12663e-10	1.18657e-08	11.9687
GAPDH	-0.912413	8.51709	-11.3814	8.40666e-10	1.10338e-08	11.9669
AFF3	1.83258	4.4726	10.8546	1.81433e-09	2.14843e-08	11.9579
RPL11	-0.760215	6.46016	-11.2392	1.03197e-09	1.32142e-08	11.9571
ZNF682	1.19088	4.24288	10.9079	1.67642e-09	2.00779e-08	11.9504
HDHD5	-0.773791	5.59985	-11.1131	1.23972e-09	1.54698e-08	11.9503
AGTRAP	0.848747	5.47839	11.0603	1.33924e-09	1.65337e-08	11.9489
RPS27	-0.761983	5.51771	-11.1268	1.21512e-09	1.51973e-08	11.9471
GLB1L	-0.991821	4.78317	-11.0321	1.39584e-09	1.71366e-08	11.9464
RORA	1.616	4.15387	10.8564	1.80966e-09	2.14406e-08	11.9455
TMEM168	-0.677675	5.74129	-11.1685	1.1435e-09	1.44409e-08	11.9423
FGF13	0.738873	5.60751	11.0644	1.33117e-09	1.64618e-08	11.9401
SP140	4.49099	0.931593	11.768	4.86257e-10	6.83832e-09	11.9392
NHSL1-AS1	1.44233	3.80975	10.8243	1.89814e-09	2.23567e-08	11.9356
TMLHE	-0.635876	5.85185	-11.1603	1.15724e-09	1.4581e-08	11.9343
LRRC75A	-1.0313	4.72516	-10.9692	1.53116e-09	1.85397e-08	11.9342
AMIGO2	1.08689	5.66955	11.0929	1.27679e-09	1.58516e-08	11.925
WDR62	1.43129	5.43185	11.0123	1.4371e-09	1.75843e-08	11.9211
CRYBG3	-0.812454	7.13333	-11.2548	1.00895e-09	1.29721e-08	11.9141
CACFD1	-1.25483	4.70518	-10.9456	1.58548e-09	1.91343e-08	11.9088
LRRC37B	1.15621	5.38993	10.9759	1.51605e-09	1.83769e-08	11.9018
BEND5	-2.0347	3.16263	-10.7872	2.00604e-09	2.34396e-08	11.8998
LRPAP1	-0.530855	7.07188	-11.2442	1.02449e-09	1.31337e-08	11.8937
CP	-0.918757	8.16765	-11.3048	9.38604e-10	1.21456e-08	11.8899
HMGCS1	-0.660539	5.94735	-11.1404	1.19123e-09	1.49324e-08	11.8862
SESTD1	-0.563159	6.65303	-11.204	1.08593e-09	1.37929e-08	11.8851
ZMIZ1	-0.697835	8.42588	-11.3076	9.34775e-10	1.21103e-08	11.8742
PRIM2	0.901004	5.36272	11.0034	1.45589e-09	1.77945e-08	11.8741
OSGIN1	1.66165	5.02876	10.9082	1.6757e-09	2.00779e-08	11.8732
WSCD1	0.852007	6.19546	11.1033	1.2575e-09	1.56474e-08	11.8682
FAM86DP	0.900047	4.70369	10.9264	1.63126e-09	1.96117e-08	11.8611
KDM4C	-0.610795	6.16541	-11.1422	1.18822e-09	1.49031e-08	11.8578
IFT81	-0.630296	5.64077	-11.053	1.35374e-09	1.66941e-08	11.8523
BHLHE40	-0.677064	7.25947	-11.2151	1.06862e-09	1.36122e-08	11.8456
TYRO3	-0.901472	6.00629	-11.1121	1.24147e-09	1.54828e-08	11.8386
IPO8	-0.609078	6.53958	-11.1603	1.15717e-09	1.4581e-08	11.8345
ENSG00000250993	-1.73207	2.31515	-10.7489	2.12422e-09	2.46376e-08	11.8251
C5AR1	2.51339	2.60625	10.8388	1.85753e-09	2.1937e-08	11.824
GNG11	0.833982	5.33694	10.9889	1.48734e-09	1.81286e-08	11.8225
LGALS9	5.96804	4.16925	11.26	1.00135e-09	1.28819e-08	11.8193
CEMIP	2.02224	4.41542	10.7721	2.05196e-09	2.38664e-08	11.819
CLCN3	-0.556934	7.28235	-11.2105	1.07583e-09	1.36841e-08	11.8184
CPNE1	-0.529305	6.63863	-11.1523	1.17071e-09	1.47339e-08	11.8136
PDPR	-0.54573	7.87764	-11.2339	1.03984e-09	1.33071e-08	11.8133
ADD1	-0.539243	7.86143	-11.2326	1.04181e-09	1.33177e-08	11.8092
F11R	-1.00532	5.051	-10.9413	1.59571e-09	1.92367e-08	11.8049
MRPS14	-0.840662	5.17473	-10.9675	1.53515e-09	1.85778e-08	11.801
CCDC9B	-0.675884	7.12208	-11.1827	1.12009e-09	1.41777e-08	11.7885
NELFCD	-0.608505	6.45589	-11.1185	1.22996e-09	1.53654e-08	11.7763
TMEM182	1.07409	4.2318	10.778	2.03369e-09	2.36874e-08	11.775
PTPRM	2.08557	1.9552	10.7477	2.12813e-09	2.467e-08	11.7694
FHL3	-0.746858	4.91115	-10.9024	1.6902e-09	2.021e-08	11.7572
BTN2A2	0.580558	6.19295	11.0492	1.36119e-09	1.67765e-08	11.7446
FCGRT	-0.819617	5.81116	-11.0306	1.39898e-09	1.71656e-08	11.7435
GLRX2	0.797521	5.60602	10.9549	1.56382e-09	1.88935e-08	11.7387
VKORC1L1	-0.580323	6.91996	-11.1275	1.21389e-09	1.51905e-08	11.7309
SELPLG	3.09672	1.57094	11.1527	1.17012e-09	1.47339e-08	11.7294
BABAM2	-0.599379	5.40873	-10.9809	1.50506e-09	1.8294e-08	11.7246
RPL13	-0.620236	6.97813	-11.121	1.22552e-09	1.53187e-08	11.7217
PARAIL	1.11737	5.93467	10.9823	1.50202e-09	1.82737e-08	11.7216
USP36	0.598396	7.55441	11.146	1.18155e-09	1.48386e-08	11.72
PALM2AKAP2	0.570913	8.09291	11.1902	1.10796e-09	1.40485e-08	11.7197
ANK3	1.51755	4.799	10.7915	1.99319e-09	2.33141e-08	11.7187
B3GALNT2	-0.519936	6.28594	-11.061	1.33794e-09	1.6527e-08	11.715
CLCN4	-1.00472	5.20501	-10.9269	1.62991e-09	1.96061e-08	11.7143
IL13RA2	0.844886	6.5649	11.0758	1.30916e-09	1.6217e-08	11.7131
LRRC10B	-3.98167	2.13548	-10.8824	1.7411e-09	2.07455e-08	11.7081
ZNF385D	3.60834	2.09086	10.8374	1.86148e-09	2.1969e-08	11.7081
TUBB3	-0.823252	5.75338	-11.0329	1.39412e-09	1.71346e-08	11.7061
AKAP6	-0.786289	5.98911	-11.0367	1.38647e-09	1.70596e-08	11.706
PKM	-0.754801	9.44534	-11.2459	1.02199e-09	1.31092e-08	11.706
ENSG00000260604	-2.06027	1.78893	-10.6733	2.37982e-09	2.7159e-08	11.7012
DDIT4L	1.44373	3.11156	10.6558	2.44327e-09	2.77538e-08	11.6948
EME1	1.24526	4.69094	10.7875	2.00506e-09	2.34396e-08	11.6927
POLR1HASP	1.21007	4.40078	10.7133	2.24077e-09	2.5732e-08	11.6842
EEF1A2	-0.57787	6.54195	-11.0533	1.35298e-09	1.66941e-08	11.6815
CEP135	0.696146	6.53471	11.0274	1.40542e-09	1.72254e-08	11.6778
CTH	2.21641	4.30065	10.6493	2.46741e-09	2.79848e-08	11.6774
MFSD10	-0.714076	6.27004	-11.0325	1.3951e-09	1.71366e-08	11.6672
ERV3-1	-1.04948	4.83687	-10.8598	1.80035e-09	2.13647e-08	11.6649
SNRPN	-0.555895	6.33351	-11.0339	1.3921e-09	1.71193e-08	11.664
SLC1A1	-0.926554	4.03819	-10.758	2.09555e-09	2.43179e-08	11.6637
FTO	-0.645782	7.17784	-11.0991	1.26523e-09	1.57347e-08	11.6631
NRBP2	-0.86432	6.91717	-11.0706	1.31909e-09	1.63308e-08	11.6564
SH3BP1	-0.852487	4.93613	-10.8175	1.91741e-09	2.25716e-08	11.6435
NUDCD1	0.761371	6.21283	10.9761	1.51563e-09	1.83769e-08	11.6392
TLR6	-1.16113	3.23073	-10.6471	2.47543e-09	2.80324e-08	11.6137
SYTL2	0.777052	5.36686	10.8898	1.72198e-09	2.05343e-08	11.6017
KIAA0408	3.38055	3.45065	10.6663	2.40496e-09	2.73892e-08	11.6008
UBXN2A	-0.657615	6.19956	-10.9621	1.54728e-09	1.8704e-08	11.5924
ARPP19	-0.670187	7.96046	-11.0886	1.28483e-09	1.59334e-08	11.5819
THAP9-AS1	0.598256	6.04957	10.9128	1.66434e-09	1.99876e-08	11.5758
ENSG00000258634	1.01956	5.03924	10.7386	2.1573e-09	2.49425e-08	11.5752
LIF	-1.66511	4.1912	-10.689	2.32395e-09	2.66041e-08	11.5679
C5orf34	1.61929	4.49882	10.6333	2.52747e-09	2.85191e-08	11.5646
CD58	-0.706713	5.48311	-10.8809	1.74477e-09	2.07723e-08	11.5628
EPB41L1	-0.596176	6.74579	-11.0006	1.46203e-09	1.78498e-08	11.5587
STEAP1	1.46547	2.97261	10.5566	2.8384e-09	3.16869e-08	11.5539
NR2F1	-0.934369	7.20274	-11.0247	1.4111e-09	1.72853e-08	11.5533
DDR2	-0.576123	8.65258	-11.1113	1.24295e-09	1.54926e-08	11.5522
ELMO1	0.915645	4.81717	10.7317	2.17971e-09	2.5162e-08	11.5513
RPS10	-0.710446	6.20605	-10.9492	1.57713e-09	1.9044e-08	11.551
SOX5	-0.888232	5.0885	-10.796	1.97984e-09	2.3195e-08	11.5485
SYT12	-1.62247	3.44483	-10.5872	2.7098e-09	3.04052e-08	11.5444
NMT2	-0.819345	5.55722	-10.8587	1.80328e-09	2.1388e-08	11.5432
IL13RA1	-0.54031	7.26326	-11.0237	1.41321e-09	1.73017e-08	11.5351
YPEL1	-1.22776	3.47097	-10.5867	2.7122e-09	3.04167e-08	11.534
ABCB9	-1.06982	4.67233	-10.7274	2.19397e-09	2.52869e-08	11.5312
F2R	-0.633338	6.96366	-10.992	1.48072e-09	1.80679e-08	11.5307
RPL32	-0.536241	6.39073	-10.9443	1.5886e-09	1.91614e-08	11.5264
LINC01134	2.85594	1.37368	10.8716	1.76928e-09	2.10527e-08	11.5249
TTC19	-0.535294	6.98741	-10.9878	1.48971e-09	1.81474e-08	11.5156
PRELP	-4.45079	1.11069	-10.8371	1.86223e-09	2.1969e-08	11.515
SETDB2	1.30341	5.23438	10.7148	2.23589e-09	2.56894e-08	11.5142
PIGS	-0.691574	6.99855	-10.989	1.48722e-09	1.81286e-08	11.5037
TBC1D8B	-0.860932	5.65411	-10.8539	1.81624e-09	2.14955e-08	11.4967
KCNN4	-0.921838	5.05481	-10.8016	1.96353e-09	2.30529e-08	11.4955
PLPPR4	2.63709	1.45934	10.7395	2.1545e-09	2.49233e-08	11.4923
USP15	0.584675	6.38217	10.8951	1.70849e-09	2.04065e-08	11.4872
FAM234B	-1.08382	4.63851	-10.6728	2.38152e-09	2.71644e-08	11.4766
NEIL3	1.29399	4.51751	10.6207	2.57602e-09	2.90372e-08	11.4746
LNCOC1	3.25427	2.52754	10.6994	2.28808e-09	2.62344e-08	11.4543
LY6S-AS1	2.00921	2.86994	10.5044	3.07312e-09	3.38443e-08	11.4473
WNK4	3.64269	2.83651	10.9773	1.51303e-09	1.83706e-08	11.4467
FSCN1	-0.729518	6.33826	-10.8971	1.70336e-09	2.03563e-08	11.4463
CYTH3	-0.600402	6.71697	-10.9087	1.67434e-09	2.00748e-08	11.4406
EPHB4	-0.564612	6.58181	-10.9036	1.68716e-09	2.01846e-08	11.4388
RPS4X	-0.767661	6.57416	-10.9057	1.68199e-09	2.01336e-08	11.4326
CRYZ	-0.624341	5.73279	-10.8083	1.94404e-09	2.28382e-08	11.4088
NCALD	2.67853	2.4973	10.5514	2.86115e-09	3.18924e-08	11.4074
CDR2	0.59334	6.09279	10.8082	1.94421e-09	2.28382e-08	11.4048
PTPA	-0.575969	7.25322	-10.93	1.62243e-09	1.95267e-08	11.4026
RPP30	0.635429	5.6134	10.7398	2.15343e-09	2.49233e-08	11.399
PHKA2	-0.920861	5.7482	-10.7803	2.02671e-09	2.36435e-08	11.3942
SERPINE2	1.07	8.11077	10.9658	1.53895e-09	1.86135e-08	11.3893
BRD3OS	-0.56617	6.32097	-10.8653	1.78586e-09	2.12042e-08	11.3883
TENT5C	1.32578	4.24572	10.5115	3.03983e-09	3.35783e-08	11.3839
RHOC	-0.593491	6.94748	-10.8934	1.71292e-09	2.04372e-08	11.3764
SYNGR3	-1.82519	3.37059	-10.4528	3.32462e-09	3.62876e-08	11.3747
DNAJC18	-0.635411	5.88659	-10.8008	1.96583e-09	2.30554e-08	11.3733
GPLD1	-1.70739	2.99183	-10.4331	3.42649e-09	3.72336e-08	11.3622
ZFAND2A	0.901455	4.81187	10.5704	2.77994e-09	3.10657e-08	11.3612
MT3	-3.70472	1.20119	-10.6339	2.52525e-09	2.85086e-08	11.3494
PFKL	-0.650527	7.53715	-10.9111	1.66856e-09	2.00163e-08	11.3409
LINC00174	1.29968	5.48296	10.6106	2.61561e-09	2.9364e-08	11.3389
EFCAB2	1.16593	4.19282	10.4681	3.24803e-09	3.54868e-08	11.3295
RPS3	-0.618594	6.73657	-10.8496	1.82791e-09	2.16024e-08	11.327
C2CD3	0.915808	6.7644	10.8003	1.96715e-09	2.30585e-08	11.3088
MASTL	0.728955	5.93535	10.7319	2.17905e-09	2.5162e-08	11.3061
TM7SF3	-0.526915	6.37969	-10.8099	1.93922e-09	2.28039e-08	11.3033
SRD5A3-AS1	4.27102	1.49061	11.2208	1.05976e-09	1.35229e-08	11.2998
PRAG1	0.922263	5.59666	10.6869	2.33157e-09	2.66636e-08	11.2955
NECTIN1	-0.742146	5.58588	-10.718	2.22497e-09	2.5594e-08	11.2916
LINC02210	-0.88462	5.5075	-10.6775	2.36454e-09	2.69986e-08	11.2818
IL32	1.29596	4.48834	10.4839	3.17057e-09	3.47611e-08	11.2764
TNKS1BP1	-0.508074	7.84509	-10.8822	1.74158e-09	2.07455e-08	11.2754
DACH1	-0.982494	5.45996	-10.6566	2.44025e-09	2.7748e-08	11.2684
ADNP	-0.476537	7.46545	-10.8495	1.82822e-09	2.16024e-08	11.262
TXNDC5	-0.758282	7.59164	-10.8664	1.7829e-09	2.11804e-08	11.2612
ZFHX4-AS1	-1.06604	4.58211	-10.5247	2.97966e-09	3.29963e-08	11.2568
MXD4	-0.665515	5.99024	-10.7435	2.14154e-09	2.48124e-08	11.2557
TMEM255A	-0.868837	5.07483	-10.6579	2.43538e-09	2.7707e-08	11.2523
KLHL2	-0.67933	5.6685	-10.6966	2.29786e-09	2.63328e-08	11.25
CDC42EP4	-0.503999	7.26298	-10.8267	1.89134e-09	2.23004e-08	11.2475
TXNL4B	0.763782	6.08951	10.6876	2.32901e-09	2.66481e-08	11.2466
MTMR4	-0.528909	6.79483	-10.7935	1.98733e-09	2.3258e-08	11.244
NUDT4	-0.795872	7.82733	-10.8577	1.80593e-09	2.1408e-08	11.243
HK2	0.610272	6.73429	10.7753	2.04191e-09	2.37705e-08	11.2395
PDK4	2.25746	3.04146	10.365	3.8035e-09	4.06291e-08	11.2266
ENSG00000291081	2.23099	2.93623	10.359	3.83916e-09	4.09306e-08	11.2239
PHF20	-0.525801	6.83233	-10.7817	2.02251e-09	2.3607e-08	11.2228
CYP46A1	-1.5122	3.74313	-10.4244	3.47244e-09	3.764e-08	11.2202
BLCAP	0.572391	6.1141	10.7051	2.26841e-09	2.60224e-08	11.2169
BCL7C	-0.64804	5.44268	-10.6329	2.52891e-09	2.85208e-08	11.2167
ZNF280B	1.1155	4.46838	10.4272	3.45728e-09	3.7531e-08	11.2145
FBXO27	1.37955	4.07386	10.3803	3.71538e-09	3.9881e-08	11.2116
MPZ	4.30559	1.53246	10.8698	1.77391e-09	2.1085e-08	11.2093
LSAMP	-1.04327	6.66107	-10.7852	2.01197e-09	2.34964e-08	11.2047
TMEM184B	-0.595764	6.8095	-10.7715	2.05383e-09	2.38715e-08	11.2033
NFIA-AS2	-2.61826	1.00628	-10.4894	3.1442e-09	3.45235e-08	11.1983
MIA3	0.479101	7.79312	10.8254	1.89491e-09	2.23306e-08	11.1951
FKBP10	-0.531999	7.26288	-10.8009	1.96551e-09	2.30554e-08	11.1925
GBP1P1	8.99497	4.19961	14.5909	1.31089e-11	3.15029e-10	11.1895
MMP3	5.15004	1.80304	10.9113	1.66808e-09	2.00163e-08	11.1809
GPR35	2.69224	2.23281	10.5503	2.86576e-09	3.19276e-08	11.1732
EGFR-AS1	-1.69683	3.33317	-10.3219	4.0649e-09	4.30721e-08	11.1719
HLA-DOA	9.06858	3.73833	13.6475	4.0922e-11	8.1764e-10	11.1695
PCDHGA4	1.22648	4.54321	10.4253	3.46776e-09	3.76121e-08	11.1664
MAX	0.594865	6.0373	10.6512	2.46028e-09	2.79326e-08	11.1622
MYH3	2.00717	2.77928	10.3247	4.04705e-09	4.29186e-08	11.1587
RAP1A	-0.517067	6.2277	-10.6947	2.30417e-09	2.63913e-08	11.1545
MRI1	-1.00794	5.11602	-10.5483	2.87468e-09	3.20107e-08	11.1535
NPAS2	1.5879	4.66245	10.3835	3.69726e-09	3.97253e-08	11.1517
VHL	-0.58222	6.58335	-10.7179	2.22527e-09	2.5594e-08	11.1508
PSKH1	-0.550774	6.58131	-10.7205	2.21686e-09	2.55374e-08	11.1469
P2RX6	1.31131	3.51979	10.3624	3.81921e-09	4.07574e-08	11.1456
PPP2R5A	-0.583042	6.01346	-10.6428	2.49169e-09	2.8202e-08	11.1322
FCSK	-0.751459	5.32104	-10.5576	2.83422e-09	3.16562e-08	11.1295
ZCCHC7	0.640185	5.73166	10.5765	2.75437e-09	3.08268e-08	11.1278
ADAM28	3.19564	3.09958	10.2833	4.31442e-09	4.53394e-08	11.1275
EDIL3	-0.661193	7.26347	-10.7703	2.05746e-09	2.38905e-08	11.1258
GTF2I	-0.582636	7.70716	-10.7781	2.03354e-09	2.36874e-08	11.1245
TRAM2	-0.571442	7.95925	-10.7791	2.0305e-09	2.36752e-08	11.1118
PHLDA3	-0.581358	5.90525	-10.6395	2.50405e-09	2.8317e-08	11.1075
NT5C3A	0.678641	5.54862	10.5355	2.93109e-09	3.25895e-08	11.1067
LINC02593	1.51878	4.3889	10.3465	3.91382e-09	4.16661e-08	11.104
NUCKS1	-0.597786	8.28819	-10.7935	1.98724e-09	2.3258e-08	11.1021
TNFAIP6	5.28441	2.24576	11.2021	1.08896e-09	1.38155e-08	11.1009
TCTN1	-0.591256	6.14454	-10.6562	2.44177e-09	2.7751e-08	11.0898
CSNK1E	-0.487843	6.95465	-10.709	2.25543e-09	2.58869e-08	11.0856
IAH1	-0.808843	5.45637	-10.5418	2.90308e-09	3.22944e-08	11.0768
RECK	-0.690258	5.7024	-10.585	2.71882e-09	3.04599e-08	11.0752
UST	-0.581193	6.46771	-10.6675	2.40067e-09	2.73544e-08	11.0751
NARF	-0.602387	6.32317	-10.648	2.47198e-09	2.80077e-08	11.0744
ENSG00000290993	1.16301	4.01614	10.2749	4.37083e-09	4.58012e-08	11.0722
ERN1	1.30379	6.26466	10.5761	2.75611e-09	3.08306e-08	11.0701
TRMT2B	-0.611562	5.24884	-10.5305	2.95341e-09	3.27715e-08	11.07
CASTOR2	-1.06263	4.75403	-10.4154	3.52029e-09	3.81212e-08	11.066
GAB3	1.99679	2.75964	10.2292	4.69139e-09	4.87431e-08	11.063
SMARCA2	-0.509597	7.3551	-10.716	2.23185e-09	2.56564e-08	11.0485
RAB26	-1.76417	2.87583	-10.2519	4.52934e-09	4.7193e-08	11.0463
LINC00973	0.754891	5.02621	10.493	3.12705e-09	3.43695e-08	11.0404
ENSG00000290644	-2.83937	1.48257	-10.304	4.1788e-09	4.41217e-08	11.0374
APLP2	-0.685248	8.60674	-10.772	2.05231e-09	2.38664e-08	11.0365
HPS5	1.05116	5.99881	10.534	2.9377e-09	3.26312e-08	11.0306
PTPRA	-0.553563	7.21257	-10.6793	2.35838e-09	2.69423e-08	11.0149
EEF2	-0.634244	8.82889	-10.7702	2.05764e-09	2.38905e-08	11.0147
MECOM	1.48723	3.82315	10.2385	4.62424e-09	4.81362e-08	11.0059
RPL5	-0.711517	6.74562	-10.6394	2.50442e-09	2.8317e-08	11.0028
CRTAP	-0.609473	8.20777	-10.7299	2.18557e-09	2.52164e-08	10.9906
RHEBL1	2.14692	2.09108	10.2628	4.45359e-09	4.65356e-08	10.9881
ENSG00000287733	2.99204	1.68123	10.5734	2.76725e-09	3.09395e-08	10.9828
LINC02604	1.28231	5.27975	10.3722	3.76194e-09	4.02241e-08	10.9816
SNTA1	-0.733508	5.65967	-10.4923	3.13002e-09	3.4385e-08	10.9813
PVT1	0.957256	5.78628	10.445	3.36477e-09	3.66351e-08	10.9813
VPS52	-0.470989	6.27315	-10.5837	2.72433e-09	3.05061e-08	10.9808
RPS6	-0.691243	7.15477	-10.6483	2.47113e-09	2.80077e-08	10.9801
SULF2	-0.608902	7.31049	-10.6593	2.43026e-09	2.7663e-08	10.9783
SNHG5	0.749253	5.49306	10.386	3.68319e-09	3.96127e-08	10.9685
EDNRB	-0.796636	4.57437	-10.45	3.33919e-09	3.64106e-08	10.9679
ZNF469	-2.65933	3.50794	-10.1728	5.12225e-09	5.25507e-08	10.9625
STAC	-0.674841	6.66587	-10.5856	2.71644e-09	3.04487e-08	10.9593
SNRPD3	-0.750287	5.85856	-10.5101	3.04639e-09	3.35924e-08	10.9533
KIF20A	-0.964803	5.83435	-10.5108	3.04339e-09	3.35924e-08	10.953
CDC42BPG	-2.34051	1.60796	-10.2197	4.76171e-09	4.93806e-08	10.9507
ABCG2	3.87741	1.52038	10.8711	1.77053e-09	2.10563e-08	10.9495
IGBP1	-0.655781	5.76992	-10.5226	2.98906e-09	3.30838e-08	10.9484
PAFAH1B1	-0.512077	8.12634	-10.6827	2.34633e-09	2.68186e-08	10.9416
ARHGAP25	2.95511	2.26794	10.3843	3.69266e-09	3.96952e-08	10.9415
TRIM25	0.510172	7.86172	10.6508	2.46183e-09	2.79359e-08	10.939
IL7R	1.33263	5.19365	10.4031	3.58742e-09	3.87872e-08	10.9372
TMC7	-1.7046	2.97002	-10.1471	5.33159e-09	5.4445e-08	10.9343
ENSG00000272831	-1.16085	3.4986	-10.1771	5.0878e-09	5.22947e-08	10.9274
FLOT2	-0.5569	7.18045	-10.6164	2.59271e-09	2.91806e-08	10.9254
SLITRK6	1.36702	4.64375	10.2645	4.44211e-09	4.64598e-08	10.9199
TRAIP	1.39746	4.32398	10.2113	4.82391e-09	4.99082e-08	10.9182
GNA12	-0.637319	7.21368	-10.6148	2.59923e-09	2.9239e-08	10.9137
[truncated: 20,038 more rows]

## Sheet: U251_DEGs_D28WO_vs_Untreated
	logFC	AveExpr	t	P.Value	adj.P.Val	B
APOL6	2.8601	8.15522	51.3617	1.90718e-21	4.20286e-17	39.2686
DDX60	3.10313	7.26214	47.5306	7.94122e-21	7.62953e-17	37.6688
GBP1	3.22076	8.09063	46.8418	1.03864e-20	7.62953e-17	37.6196
OAS3	2.99487	7.97226	42.3963	6.48688e-20	3.57378e-16	35.8378
IRF1	2.54661	7.63759	39.0416	2.9415e-19	1.05374e-15	34.3851
TAP1	2.28706	8.24782	38.8945	3.15215e-19	1.05374e-15	34.343
WARS1	3.24992	8.63352	38.7312	3.40466e-19	1.05374e-15	34.267
GBP5	3.31976	9.07437	38.4857	3.82535e-19	1.05374e-15	34.152
HELZ2	2.14476	8.39152	37.6164	5.81228e-19	1.42317e-15	33.7342
IFIH1	2.35865	7.22502	37.1799	7.19665e-19	1.58592e-15	33.4786
MX1	3.79877	7.65711	36.983	7.93111e-19	1.58889e-15	33.2975
NLRC5	2.60588	7.69567	36.0148	1.28846e-18	2.30425e-15	32.9332
RBCK1	1.68251	7.63961	35.8107	1.42955e-18	2.30425e-15	32.8355
TRIM69	1.69571	6.9957	35.4781	1.69545e-18	2.32586e-15	32.6515
TAP2	2.59736	8.36526	35.2579	1.89978e-18	2.32586e-15	32.55
EHF	-3.02036	4.55092	-35.4234	1.74399e-18	2.32586e-15	32.3575
IFI44L	4.62081	7.45536	35.3611	1.801e-18	2.32586e-15	32.1594
TMEM140	1.85823	6.64558	34.221	3.27735e-18	3.80121e-15	31.9765
XAF1	4.75496	6.98504	35.7643	1.46388e-18	2.30425e-15	31.906
ITGB3	-2.04814	6.86508	-33.9297	3.83098e-18	4.22116e-15	31.8503
SP100	1.75797	7.86225	33.7635	4.19011e-18	4.39702e-15	31.7581
JAK2	2.55079	6.31376	33.4695	4.91533e-18	4.9236e-15	31.4205
DDX60L	2.10697	7.01014	32.9605	6.50072e-18	5.80346e-15	31.3162
IFIT3	3.0659	7.30667	32.9376	6.58377e-18	5.80346e-15	31.2757
PDGFD	-2.65407	5.13713	-33.2239	5.62238e-18	5.38697e-15	31.0714
HLA-B	1.82241	9.2495	32.4807	8.49342e-18	7.19882e-15	31.0074
GBP2	2.29482	7.59513	32.1473	1.02508e-17	8.36654e-15	30.8618
HCP5	1.925	7.04109	31.4164	1.5585e-17	1.1843e-14	30.4477
B2M	1.60667	9.30379	31.4467	1.53141e-17	1.1843e-14	30.4041
IFIT2	2.38332	7.26307	31.2259	1.74104e-17	1.23027e-14	30.3399
CD274	2.05172	6.70436	31.1817	1.78648e-17	1.23027e-14	30.3073
SAMD9	2.18809	8.01633	30.8805	2.13175e-17	1.38168e-14	30.1205
BTN3A1	2.09417	7.13656	30.7284	2.33215e-17	1.4276e-14	30.0469
FADS2	-2.14492	5.42327	-30.7628	2.28509e-17	1.4276e-14	30.0302
SAMHD1	2.28468	7.94828	30.3998	2.83578e-17	1.62526e-14	29.8323
GASK1B	-2.06124	6.00712	-30.3761	2.87631e-17	1.62526e-14	29.8276
HLA-F	1.80171	7.34056	30.3195	2.97556e-17	1.63931e-14	29.7965
ADAMTS15	-1.58973	5.55154	-30.2311	3.13781e-17	1.68654e-14	29.7521
EPSTI1	2.06075	6.45067	30.1577	3.27957e-17	1.72076e-14	29.6983
GBP4	4.80496	7.27209	30.3779	2.87326e-17	1.62526e-14	29.6044
ICAM1	3.77379	6.01132	31.1218	1.85011e-17	1.23548e-14	29.4904
TRIM22	2.25939	7.10551	29.6524	4.45868e-17	2.136e-14	29.4012
PARP12	1.89474	6.95277	29.4143	5.16205e-17	2.42034e-14	29.2532
IDO1	4.99665	6.25787	31.3141	1.65382e-17	1.21484e-14	29.2488
GBP3	1.97866	7.01041	29.2342	5.77131e-17	2.64963e-14	29.1392
SP110	2.43946	6.65707	29.1672	6.01674e-17	2.70594e-14	29.0868
STAT1	1.96787	8.48229	29.085	6.33298e-17	2.7912e-14	28.9935
PLSCR1	2.06326	6.48465	28.9285	6.9846e-17	2.95999e-14	28.9428
SAMD9L	1.90888	8.1365	28.9564	6.86365e-17	2.95999e-14	28.9267
OAS1	4.5287	6.61054	29.7854	4.11045e-17	2.01293e-14	28.9098
RIGI	2.62729	7.03234	28.6297	8.43288e-17	3.50633e-14	28.764
IFI35	2.02403	6.24573	28.4306	9.57137e-17	3.906e-14	28.6252
CTSS	2.58714	6.638	28.3441	1.01153e-16	4.05292e-14	28.526
MYORG	-2.34302	5.34063	-28.2046	1.10618e-16	4.35303e-14	28.4634
C1S	1.97149	7.26263	28.0363	1.23297e-16	4.71553e-14	28.3697
ARHGEF2	1.24449	7.62377	28.0262	1.2411e-16	4.71553e-14	28.3243
STC2	1.41628	7.47807	27.4842	1.7679e-16	6.49321e-14	27.9814
GLIPR1	-1.86615	6.70782	-27.3461	1.93676e-16	6.88392e-14	27.9166
APOL3	3.47014	5.72545	27.8358	1.40424e-16	5.24494e-14	27.9049
ZNFX1	1.29701	8.18688	27.3576	1.92213e-16	6.88392e-14	27.8563
ZCCHC2	1.88451	5.80668	27.1887	2.15012e-16	7.52098e-14	27.8117
PCDHGC3	-1.92929	6.76555	-27.0392	2.37585e-16	8.05486e-14	27.6897
STAT2	1.65675	7.76782	27.0479	2.36209e-16	8.05486e-14	27.6727
OAS2	6.2098	6.75023	29.8687	3.90706e-17	1.95682e-14	27.5809
CIITA	6.67059	6.40614	30.0567	3.48597e-17	1.78652e-14	27.4433
ASNS	1.80944	6.75828	26.563	3.27651e-16	1.07768e-13	27.3913
EIF2AK2	1.45245	8.55416	26.7035	2.9784e-16	9.9447e-14	27.3862
KCTD15	1.93007	6.52884	26.461	3.51252e-16	1.13832e-13	27.3424
C1R	1.68904	7.15457	26.1694	4.29163e-16	1.37065e-13	27.0937
RGS4	-2.33073	6.10109	-25.8749	5.2649e-16	1.65747e-13	26.9292
IFIT1	2.24533	6.87636	25.6684	6.08462e-16	1.8545e-13	26.7835
HERC5	1.99863	6.00538	25.6621	6.11176e-16	1.8545e-13	26.7786
FGF12	-1.23633	6.11435	-25.6322	6.24173e-16	1.85877e-13	26.7382
C4A	3.44859	5.70384	25.6548	6.14323e-16	1.8545e-13	26.703
PSMB9	2.17387	5.84456	25.4587	7.05545e-16	2.07308e-13	26.6269
MTHFD2	1.40073	7.38419	25.3946	7.38373e-16	2.11691e-13	26.5213
SLC15A3	3.08347	5.98854	25.3922	7.39674e-16	2.11691e-13	26.4799
LAP3	1.66964	7.14404	24.9453	1.01882e-15	2.87842e-13	26.2187
SLC7A5	1.57589	8.00213	24.8261	1.11064e-15	3.09813e-13	26.0639
HAGLR	-1.72901	5.47702	-24.6359	1.27573e-15	3.47076e-13	26.0553
THBS2	-1.0388	7.19259	-24.791	1.13931e-15	3.13836e-13	26.0515
COL21A1	-2.09849	5.09078	-24.6074	1.30261e-15	3.50068e-13	26.0337
GDF11	-1.96635	5.33365	-24.4788	1.43146e-15	3.75536e-13	25.9403
H1-0	1.28084	7.11025	24.5316	1.37696e-15	3.65592e-13	25.8891
LDLR	-1.6454	6.39845	-24.2674	1.67332e-15	4.19033e-13	25.7505
DTX3L	1.15521	8.11705	24.3952	1.52238e-15	3.93334e-13	25.7283
KCNMA1	-1.89138	6.71683	-24.3046	1.62788e-15	4.12341e-13	25.7057
TTC39B	2.1772	6.19954	24.1107	1.8803e-15	4.55342e-13	25.6664
XKR4	-4.32212	5.28224	-24.1406	1.8388e-15	4.5024e-13	25.6259
IFIT5	1.16331	7.01435	24.0648	1.94575e-15	4.66071e-13	25.5547
SLC6A6	-1.80886	7.50023	-24.0297	1.99762e-15	4.7335e-13	25.4539
P2RX7	2.67082	5.22408	23.8194	2.33959e-15	5.42726e-13	25.3498
LGR4	-1.29099	5.82637	-23.6667	2.62635e-15	6.02884e-13	25.3093
RAB27B	2.33267	6.67446	23.6285	2.7036e-15	6.07952e-13	25.3076
HLA-DMA	3.55733	5.21604	24.1665	1.8036e-15	4.46584e-13	25.2619
RCAN2	-3.58872	4.24352	-24.384	1.535e-15	3.93334e-13	25.2343
HLA-A	1.35594	9.18257	23.8194	2.33966e-15	5.42726e-13	25.2289
GALNT5	-3.40159	5.62771	-23.5184	2.94036e-15	6.54165e-13	25.2129
PKD1P6-NPIPP1	1.78094	5.91853	23.4844	3.01767e-15	6.5842e-13	25.1978
PML	1.29799	8.03356	23.6329	2.69457e-15	6.07952e-13	25.1555
DNPEP	1.06421	6.85555	23.5059	2.96849e-15	6.54165e-13	25.1228
CLN8	-2.24318	4.62542	-23.4518	3.09394e-15	6.68442e-13	25.0792
ECM1	-1.92497	4.68737	-23.3149	3.43681e-15	7.35061e-13	25.0279
HERC6	2.68465	6.16515	23.2904	3.50235e-15	7.35061e-13	25.0046
PSAT1	1.78635	6.96097	23.175	3.82908e-15	7.88612e-13	24.8778
CCN2	-1.45294	7.36191	-23.235	3.65542e-15	7.59948e-13	24.8554
SCARA3	-1.74796	5.34307	-22.9159	4.68451e-15	9.24326e-13	24.7601
KLHL13	-1.43552	5.64476	-22.9639	4.51196e-15	9.10228e-13	24.7534
CEBPB	1.15503	6.76996	22.9836	4.44333e-15	9.06645e-13	24.7232
GAS7	-1.51916	5.63022	-22.955	4.5435e-15	9.10228e-13	24.7077
APOL2	1.74822	6.91625	22.9123	4.69776e-15	9.24326e-13	24.6838
BTN3A3	1.47387	6.56144	22.7497	5.33755e-15	1.02146e-12	24.5749
LINC01579	-2.4111	4.51841	-22.8012	5.12551e-15	9.99565e-13	24.5736
TRANK1	1.65556	6.57065	22.7003	5.54987e-15	1.04532e-12	24.554
MKNK2	1.1478	7.662	22.7404	5.37682e-15	1.02146e-12	24.4449
ABTB2	-1.49003	6.1077	-22.3814	7.15062e-15	1.32419e-12	24.2733
SLC8A1	3.49883	5.059	22.6453	5.7965e-15	1.08252e-12	24.1975
PNPT1	1.08226	6.53647	22.2384	8.02011e-15	1.47283e-12	24.1491
ACSL5	3.94894	5.54511	22.777	5.22431e-15	1.0099e-12	24.1201
TBL1X	1.43639	6.2128	22.0937	9.01385e-15	1.62818e-12	24.0777
ZC3HAV1	1.04918	7.94035	22.2221	8.12601e-15	1.47994e-12	24.0147
TRIM14	1.30887	6.9871	21.9871	9.82834e-15	1.76087e-12	23.9033
RNF19B	1.59716	5.97974	21.69	1.25341e-14	2.12472e-12	23.7647
EPHB3	-1.28109	5.55584	-21.7088	1.23412e-14	2.10824e-12	23.7499
RND3	1.26642	7.27252	21.7923	1.15235e-14	2.01542e-12	23.7421
TRIB3	1.66431	6.67107	21.7343	1.20847e-14	2.08055e-12	23.7304
MYLK	-1.10524	7.90221	-21.9089	1.04746e-14	1.86151e-12	23.7197
PTPRZ1	-1.81613	7.24855	-21.8131	1.13283e-14	1.99713e-12	23.6714
PDGFRA	-1.03552	7.40537	-21.7384	1.20443e-14	2.08055e-12	23.579
KALRN	1.66877	6.08802	21.378	1.62342e-14	2.71025e-12	23.4895
TSKU	2.63514	5.72005	21.4929	1.47527e-14	2.48172e-12	23.4821
IRF9	1.88708	6.12048	21.3221	1.70107e-14	2.7975e-12	23.4642
DACT1	-1.89337	5.41109	-21.3303	1.68954e-14	2.7975e-12	23.4189
PSMB10	1.64036	5.81795	21.202	1.88149e-14	3.04871e-12	23.3593
NMI	1.75354	5.40763	21.1622	1.94558e-14	3.10687e-12	23.3419
FRZB	-2.01332	4.47465	-21.1427	1.97788e-14	3.11333e-12	23.3161
MMP15	-1.99115	4.66392	-21.1694	1.93378e-14	3.10687e-12	23.2805
MX2	4.80457	6.35976	21.2618	1.78933e-14	2.92085e-12	23.253
CHAC1	3.13094	5.74156	20.9343	2.35989e-14	3.56197e-12	23.1174
NT5DC3	-1.37044	6.05261	-21.0094	2.21386e-14	3.38797e-12	23.105
NIPAL3	-0.889526	6.96002	-21.0752	2.09391e-14	3.24954e-12	23.0834
PRSS23	-1.08689	7.80797	-21.1475	1.96986e-14	3.11333e-12	23.0822
ETV7	4.69474	4.31871	23.2917	3.49898e-15	7.35061e-13	23.0483
SLC44A5	-1.83519	5.23266	-20.8731	2.48614e-14	3.72701e-12	23.042
COL11A1	-1.14879	7.8864	-21.1244	2.00863e-14	3.1393e-12	23.0274
MAMLD1	-1.8909	4.51307	-20.7695	2.71654e-14	3.93844e-12	23.0025
NID1	-1.12572	7.30262	-21.0193	2.19536e-14	3.38315e-12	23
IFI44	2.21386	6.29949	20.7749	2.70396e-14	3.93844e-12	22.9973
OPTN	1.0517	7.07595	20.9457	2.33709e-14	3.55189e-12	22.9825
PRICKLE1	-1.31109	6.16783	-20.8252	2.58994e-14	3.85639e-12	22.9043
MOXD1	-1.22339	6.64704	-20.81	2.62385e-14	3.88066e-12	22.8498
NCOA7	1.15283	6.65652	20.6741	2.94857e-14	4.21933e-12	22.8237
PARP6	0.913213	7.24895	20.6858	2.91917e-14	4.20456e-12	22.7417
LOXL4	-1.31617	5.77409	-20.4868	3.46682e-14	4.92893e-12	22.6547
SESN2	2.38919	6.40743	20.3645	3.8565e-14	5.4131e-12	22.6394
IL18BP	4.15166	6.00829	20.3144	4.02924e-14	5.56318e-12	22.5495
SLC39A10	-1.46876	5.36854	-20.2281	4.346e-14	5.80441e-12	22.5034
PMEPA1	-1.11478	7.43953	-20.4075	3.71448e-14	5.24718e-12	22.4655
BST2	3.61779	5.52133	20.3064	4.05749e-14	5.56318e-12	22.4304
KDM7A	1.47753	6.62516	20.2821	4.14488e-14	5.60373e-12	22.4138
KRT15	-4.36296	4.43075	-20.777	2.69909e-14	3.93844e-12	22.4115
CREB5	-2.33386	5.23368	-20.076	4.96921e-14	6.44156e-12	22.4077
ERAP1	1.0583	7.63804	20.3044	4.0644e-14	5.56318e-12	22.3586
IFFO2	-0.957348	7.23493	-20.2705	4.18715e-14	5.62636e-12	22.3299
GTPBP2	1.04823	6.94429	20.1832	4.52095e-14	5.96575e-12	22.3206
COL8A1	-1.30809	6.16146	-20.104	4.84773e-14	6.32127e-12	22.3098
CD180	-2.88054	3.42284	-20.2858	4.13136e-14	5.60373e-12	22.3072
HLA-C	1.51574	8.12231	20.1974	4.46477e-14	5.92712e-12	22.2501
DHCR7	-1.09142	6.19413	-20.0362	5.14781e-14	6.63405e-12	22.2484
SNHG5	1.40325	5.49306	19.8603	6.02001e-14	7.62431e-12	22.2029
PSD4	-2.44709	4.1014	-19.8605	6.01861e-14	7.62431e-12	22.2005
MTHFR	1.16745	6.21969	19.9717	5.4511e-14	6.98406e-12	22.1851
PIK3AP1	3.9891	5.08965	20.3319	3.96811e-14	5.53451e-12	22.1473
ACTG1	-0.927719	9.11263	-20.1548	4.63555e-14	6.08057e-12	22.1142
ZNF618	1.93956	6.22914	19.8075	6.31086e-14	7.94699e-12	22.1112
TLR3	2.50182	5.34088	19.774	6.50324e-14	8.14272e-12	22.1005
MTURN	-1.47185	5.49601	-19.7423	6.69099e-14	8.23739e-12	22.0505
GAP43	-2.91549	3.68544	-19.7665	6.5471e-14	8.15133e-12	21.9547
DDIT3	1.48616	5.48329	19.5018	8.31414e-14	9.85047e-12	21.8921
PDE5A	-3.36516	3.85864	-19.7547	6.6168e-14	8.19182e-12	21.8541
SYNJ2	-0.893034	7.65256	-19.6822	7.06246e-14	8.64641e-12	21.768
SERPINA3	-2.37476	3.8229	-19.3383	9.65136e-14	1.11941e-11	21.7439
SERPINB9P1	1.75485	5.42966	19.3401	9.635e-14	1.11941e-11	21.7429
SLC1A5	0.91572	7.5859	19.5654	7.84841e-14	9.38851e-12	21.6852
CCDC80	-1.22249	7.32862	-19.5706	7.81141e-14	9.38851e-12	21.6824
VCAM1	1.16853	6.94984	19.47	8.55842e-14	1.00857e-11	21.6507
TAPBPL	1.84423	5.08164	19.228	1.06796e-13	1.21941e-11	21.6412
NES	-1.24726	8.09726	-19.5607	7.88163e-14	9.38851e-12	21.6322
ISG15	3.00065	5.91993	19.0855	1.21815e-13	1.34222e-11	21.5162
PARP10	1.44094	7.32978	19.3325	9.70236e-14	1.11943e-11	21.503
SPP1	-1.47005	6.78964	-19.1861	1.10995e-13	1.26083e-11	21.473
CASP1	1.37554	5.65557	19.054	1.25423e-13	1.36902e-11	21.4563
ADAMTS16	-4.56782	2.76987	-19.6731	7.12095e-14	8.66985e-12	21.4389
LZTS1	1.37483	6.70778	19.1291	1.16993e-13	1.30871e-11	21.4162
TIAM1	-2.47085	4.18649	-19.0534	1.2549e-13	1.36902e-11	21.4039
MYO1E	-0.793206	7.50312	-19.2851	1.01336e-13	1.1631e-11	21.4036
EDNRB	-2.34743	4.57437	-18.9865	1.33534e-13	1.43546e-11	21.3822
SUMF1	-1.29549	5.57086	-19.0202	1.29416e-13	1.39801e-11	21.3654
HIVEP3	-1.70876	6.73467	-19.1382	1.16014e-13	1.30439e-11	21.3468
ALPK1	1.27309	5.78266	18.905	1.44089e-13	1.53396e-11	21.2829
GPT2	0.870006	7.48746	19.1412	1.15687e-13	1.30439e-11	21.2817
C3	5.35343	6.26779	19.5813	7.73601e-14	9.36695e-12	21.274
PCDH20	-1.43272	7.03882	-19.1232	1.1763e-13	1.3092e-11	21.2537
TOM1L2	-0.802082	7.64493	-19.0938	1.20878e-13	1.33858e-11	21.2142
GCH1	2.81158	4.79649	18.9278	1.41044e-13	1.50883e-11	21.1992
NALCN	-2.59136	3.10344	-18.7811	1.61831e-13	1.70634e-11	21.0841
RDH10	-1.24161	5.75551	-18.7267	1.70329e-13	1.7874e-11	21.0821
PSME2	1.48961	6.37228	18.7004	1.74598e-13	1.80639e-11	21.0412
CLIC2	3.48853	4.23511	19.351	9.53958e-14	1.11821e-11	21.0389
DHX58	1.68208	5.85042	18.5993	1.92134e-13	1.96021e-11	21.0265
ARSF	-3.65484	3.38337	-18.5824	1.95222e-13	1.98254e-11	20.9573
CDON	-1.04756	7.51145	-18.7902	1.60442e-13	1.69984e-11	20.9319
P3H2	-1.05967	6.50121	-18.6504	1.83049e-13	1.88498e-11	20.894
HAS2	-1.45974	5.38773	-18.5238	2.06414e-13	2.08658e-11	20.8783
JADE2	0.915776	7.75359	18.7118	1.72734e-13	1.79553e-11	20.8676
DRD2	-1.96573	4.44428	-18.3842	2.35847e-13	2.35174e-11	20.8514
PLP1	-2.94996	2.79705	-18.4159	2.28794e-13	2.29219e-11	20.8009
SIRPA	-0.961869	7.30392	-18.6338	1.85955e-13	1.906e-11	20.7763
EMP1	-1.19475	6.36709	-18.4157	2.28834e-13	2.29219e-11	20.7731
LOXL1	-1.48011	5.58641	-18.3523	2.43184e-13	2.40316e-11	20.7299
EIF4EBP1	1.28569	5.2334	18.2462	2.69321e-13	2.60308e-11	20.6979
USP18	1.86011	5.65591	18.225	2.749e-13	2.6454e-11	20.6946
MCM6	-1.44486	6.3412	-18.3407	2.45891e-13	2.41906e-11	20.6721
TMTC4	-1.21955	5.14783	-18.2699	2.63221e-13	2.56664e-11	20.6663
SRPX2	-2.43293	4.95446	-18.0344	3.30748e-13	3.10157e-11	20.5012
BTC	1.75949	5.14455	18.008	3.39369e-13	3.15556e-11	20.489
IGSF3	-0.961616	7.50308	-18.3279	2.48949e-13	2.43826e-11	20.4558
[truncated: 21,810 more rows]
