# Supplementary material for: Chronic IFN-γ Exposure Induces Divergent Adaptive Programs in Glioblastoma Subtypes
Source: Cancers (Basel). 2026 May 11;18(10):1552. doi: 10.3390/cancers18101552 (PMC13204958; doi:10.3390/cancers18101552)
Supplement: Supplementary file 1 [file cancers-18-01552-s001.zip › cancers-4260457-Supplementary Material/Supplementary Table S1-Growth rate statistics.xlsx]

## Sheet: U87_ANOVA
Df	Sum Sq	Mean Sq	F value	Pr(>F)
7	0.764435	0.109205	32.2931	2.78242e-08
16	0.054107	0.00338169

## Sheet: U87_Tukey
diff	lwr	upr	p adj
-0.274437	-0.438824	-0.11005	0.000581129
-0.526106	-0.690493	-0.361719	1.49843e-07
-0.564473	-0.72886	-0.400086	5.48969e-08
-0.541248	-0.705635	-0.376862	1.00107e-07
-0.506458	-0.670844	-0.342071	2.56438e-07
-0.477164	-0.641551	-0.312778	5.88706e-07
-0.415664	-0.580051	-0.251277	3.81913e-06
-0.251669	-0.416056	-0.0872822	0.0014361
-0.290036	-0.454423	-0.125649	0.000316892
-0.266812	-0.431198	-0.102425	0.000784876
-0.232021	-0.396408	-0.0676342	0.00318351
-0.202728	-0.367114	-0.0383408	0.0105835
-0.141227	-0.305614	0.0231594	0.120985
-0.038367	-0.202754	0.12602	0.990091
-0.0151426	-0.179529	0.149244	0.999975
0.0196481	-0.144739	0.184035	0.999854
0.0489414	-0.115445	0.213328	0.962311
0.110442	-0.0539452	0.274828	0.337747
0.0232244	-0.141162	0.187611	0.99956
0.0580151	-0.106372	0.222402	0.913633
0.0873084	-0.0770784	0.251695	0.605704
0.148809	-0.0155782	0.313195	0.0912779
0.0347907	-0.129596	0.199177	0.994429
0.064084	-0.100303	0.228471	0.866397
0.125584	-0.0388026	0.289971	0.209571
0.0292933	-0.135093	0.19368	0.998057
0.0907936	-0.0735932	0.25518	0.562127
0.0615002	-0.102887	0.225887	0.887927

## Sheet: U251_ANOVA
Df	Sum Sq	Mean Sq	F value	Pr(>F)
7	5.62395	0.803421	70.48	7.84243e-11
16	0.182388	0.0113993

## Sheet: U251_Tukey
diff	lwr	upr	p adj
0.0361458	-0.265668	0.337959	0.999852
-1.04322	-1.34504	-0.74141	4.99424e-08
-0.885249	-1.18706	-0.583435	5.09556e-07
-0.874905	-1.17672	-0.573092	5.99663e-07
-0.408161	-0.709975	-0.106347	0.00473568
-1.0955	-1.39731	-0.793684	2.47014e-08
0.126645	-0.175169	0.428458	0.820243
-1.07937	-1.38118	-0.777556	3.05956e-08
-0.921394	-1.22321	-0.619581	2.9155e-07
-0.911051	-1.21286	-0.609237	3.41484e-07
-0.444307	-0.746121	-0.142493	0.00212185
-1.13164	-1.43346	-0.829829	1.54401e-08
0.0904988	-0.211315	0.392312	0.960904
0.157976	-0.143838	0.459789	0.621539
0.168319	-0.133495	0.470133	0.551139
0.635063	0.333249	0.936877	4.00382e-05
-0.0522731	-0.354087	0.249541	0.998375
1.16987	0.868055	1.47168	9.51916e-09
0.0103432	-0.29147	0.312157	1
0.477087	0.175274	0.778901	0.00103489
-0.210249	-0.512062	0.091565	0.29893
1.01189	0.710079	1.31371	7.73018e-08
0.466744	0.164931	0.768558	0.00129639
-0.220592	-0.522406	0.0812218	0.250503
1.00155	0.699736	1.30336	8.95199e-08
-0.687336	-0.98915	-0.385522	1.48785e-05
0.534806	0.232992	0.836619	0.000301982
1.22214	0.920328	1.52396	5.00411e-09
