# Supplementary material for: Chronic IFN-γ Exposure Induces Divergent Adaptive Programs in Glioblastoma Subtypes
Source: Cancers (Basel). 2026 May 11;18(10):1552. doi: 10.3390/cancers18101552 (PMC13204958; doi:10.3390/cancers18101552)
Supplement: Supplementary file 1 [file cancers-18-01552-s001.zip › cancers-4260457-Supplementary Material/Supplementary Table S2-WES Statistics.xlsx]

## Sheet: U87-STAT1
Group_1	Group_2	Mean_Difference	CI_Lower	CI_Upper	Adjusted_p_value	Significance
D7	Untreated	2.94774	2.19254	3.70293	4.14563e-08	***
D14	Untreated	2.12416	1.36896	2.87935	2.57409e-06	***
D14	D7	-0.823583	-1.57878	-0.068388	0.0286801	*
D21	Untreated	1.62587	0.870672	2.38106	5.83849e-05	***
D21	D7	-1.32187	-2.07707	-0.566676	0.000523467	***
D21	D14	-0.498288	-1.25348	0.256907	0.329064	ns
D21WO	Untreated	-0.292452	-1.04765	0.462744	0.831019	ns
D21WO	D7	-3.24019	-3.99539	-2.485	1.17804e-08	***
D21WO	D14	-2.41661	-3.1718	-1.66141	5.22919e-07	***
D21WO	D21	-1.91832	-2.67351	-1.16312	8.74293e-06	***
D28	Untreated	2.14873	1.39353	2.90392	2.23744e-06	***
D28	D7	-0.799013	-1.55421	-0.0438182	0.0350567	*
D28	D14	0.0245698	-0.730625	0.779765	1	ns
D28	D21	0.522858	-0.232337	1.27805	0.281573	ns
D28	D21WO	2.44118	1.68598	3.19637	4.60652e-07	***
D28WO	Untreated	0.371472	-0.383723	1.12667	0.638656	ns
D28WO	D7	-2.57627	-3.33146	-1.82107	2.33666e-07	***
D28WO	D14	-1.75268	-2.50788	-0.997489	2.50065e-05	***
D28WO	D21	-1.2544	-2.00959	-0.499201	0.000878219	***
D28WO	D21WO	0.663923	-0.0912718	1.41912	0.102648	ns
D28WO	D28	-1.77725	-2.53245	-1.02206	2.13122e-05	***

## Sheet: U87-STAT3
Group_1	Group_2	Mean_Difference	CI_Lower	CI_Upper	Adjusted_p_value	Significance
D7	Untreated	-0.415615	-0.644226	-0.187005	0.000356378	***
D14	Untreated	-0.365686	-0.594296	-0.137075	0.00126093	**
D14	D7	0.0499295	-0.178681	0.27854	0.986714	ns
D21	Untreated	-0.647777	-0.876387	-0.419166	2.353e-06	***
D21	D7	-0.232161	-0.460772	-0.00355079	0.0454872	*
D21	D14	-0.282091	-0.510701	-0.0534803	0.0117638	*
D21WO	Untreated	-0.211216	-0.439826	0.0173949	0.0789616	ns
D21WO	D7	0.2044	-0.0242109	0.43301	0.0940961	ns
D21WO	D14	0.15447	-0.0741404	0.383081	0.305244	ns
D21WO	D21	0.436561	0.20795	0.665171	0.000213865	***
D28	Untreated	-0.419506	-0.648116	-0.190895	0.000323842	***
D28	D7	-0.00389034	-0.232501	0.22472	1	ns
D28	D14	-0.0538198	-0.28243	0.174791	0.980645	ns
D28	D21	0.228271	-0.000339548	0.456881	0.0504533	ns
D28	D21WO	-0.20829	-0.4369	0.0203206	0.0851596	ns
D28WO	Untreated	-0.186138	-0.414749	0.0424725	0.148434	ns
D28WO	D7	0.229477	0.000866651	0.458088	0.0488606	*
D28WO	D14	0.179548	-0.0490628	0.408158	0.173902	ns
D28WO	D21	0.461638	0.233028	0.690249	0.00011787	***
D28WO	D21WO	0.0250776	-0.203533	0.253688	0.999695	ns
D28WO	D28	0.233368	0.00475699	0.461978	0.0440452	*

## Sheet: U87-AKT
Group_1	Group_2	Mean_Difference	CI_Lower	CI_Upper	Adjusted_p_value	Significance
D7	Untreated	0.276261	-0.299948	0.852471	0.663343	ns
D14	Untreated	0.284825	-0.291384	0.861035	0.633836	ns
D14	D7	0.00856375	-0.567646	0.584773	1	ns
D21	Untreated	0.707952	0.131742	1.28416	0.0121583	*
D21	D7	0.43169	-0.144519	1.0079	0.210968	ns
D21	D14	0.423127	-0.153083	0.999336	0.227928	ns
D21WO	Untreated	1.92886	1.35265	2.50507	2.96737e-07	***
D21WO	D7	1.6526	1.07639	2.22881	2.02959e-06	***
D21WO	D14	1.64404	1.06783	2.22025	2.16265e-06	***
D21WO	D21	1.22091	0.6447	1.79712	6.96668e-05	***
D28	Untreated	1.67984	1.10363	2.25605	1.66107e-06	***
D28	D7	1.40358	0.827371	1.97979	1.42979e-05	***
D28	D14	1.39502	0.818807	1.97123	1.53537e-05	***
D28	D21	0.97189	0.39568	1.5481	0.000756073	***
D28	D21WO	-0.24902	-0.825229	0.32719	0.753935	ns
D28WO	Untreated	1.44989	0.873685	2.0261	9.77436e-06	***
D28WO	D7	1.17363	0.597424	1.74984	0.000107356	***
D28WO	D14	1.16507	0.58886	1.74128	0.000116221	***
D28WO	D21	0.741943	0.165734	1.31815	0.00842526	**
D28WO	D21WO	-0.478966	-1.05518	0.0972431	0.134959	ns
D28WO	D28	-0.229947	-0.806156	0.346263	0.811884	ns

## Sheet: U87-PI3K
Group_1	Group_2	Mean_Difference	CI_Lower	CI_Upper	Adjusted_p_value	Significance
D7	Untreated	0.0239688	-0.337609	0.385546	0.999984	ns
D14	Untreated	-0.226896	-0.588474	0.134681	0.381179	ns
D14	D7	-0.250865	-0.612443	0.110712	0.279564	ns
D21	Untreated	0.836894	0.475317	1.19847	2.57933e-05	***
D21	D7	0.812926	0.451348	1.1745	3.59019e-05	***
D21	D14	1.06379	0.702213	1.42537	1.48464e-06	***
D21WO	Untreated	1.07904	0.717462	1.44062	1.24575e-06	***
D21WO	D7	1.05507	0.693493	1.41665	1.64276e-06	***
D21WO	D14	1.30594	0.944358	1.66751	1.13033e-07	***
D21WO	D21	0.242145	-0.119433	0.603722	0.314104	ns
D28	Untreated	0.851356	0.489778	1.21293	2.11885e-05	***
D28	D7	0.827387	0.46581	1.18896	2.93874e-05	***
D28	D14	1.07825	0.716675	1.43983	1.25702e-06	***
D28	D21	0.0144615	-0.347116	0.376039	0.999999	ns
D28	D21WO	-0.227683	-0.589261	0.133894	0.377518	ns
D28WO	Untreated	0.724413	0.362835	1.08599	0.000128326	***
D28WO	D7	0.700444	0.338867	1.06202	0.000183837	***
D28WO	D14	0.951309	0.589732	1.31289	5.75967e-06	***
D28WO	D21	-0.112482	-0.474059	0.249096	0.929298	ns
D28WO	D21WO	-0.354626	-0.716204	0.00695124	0.0561798	ns
D28WO	D28	-0.126943	-0.488521	0.234635	0.883452	ns

## Sheet: U87-pS6
Group_1	Group_2	Mean_Difference	CI_Lower	CI_Upper	Adjusted_p_value	Significance
D7	Untreated	0.242715	-0.0869778	0.572407	0.225752	ns
D14	Untreated	0.0115966	-0.318096	0.341289	1	ns
D14	D7	-0.231118	-0.560811	0.0985744	0.269799	ns
D21	Untreated	1.38719	1.05749	1.71688	1.53291e-08	***
D21	D7	1.14447	0.814779	1.47416	1.8737e-07	***
D21	D14	1.37559	1.0459	1.70528	1.71566e-08	***
D21WO	Untreated	0.734888	0.405195	1.06458	3.95677e-05	***
D21WO	D7	0.492173	0.162481	0.821866	0.00239037	**
D21WO	D14	0.723291	0.393599	1.05298	4.73155e-05	***
D21WO	D21	-0.652298	-0.981991	-0.322606	0.000146829	***
D28	Untreated	1.17564	0.845947	1.50533	1.33101e-07	***
D28	D7	0.932925	0.603233	1.26262	2.39237e-06	***
D28	D14	1.16404	0.834351	1.49374	1.51029e-07	***
D28	D21	-0.211546	-0.541239	0.118146	0.357788	ns
D28	D21WO	0.440752	0.11106	0.770445	0.00621027	**
D28WO	Untreated	0.896017	0.566324	1.22571	3.90261e-06	***
D28WO	D7	0.653302	0.32361	0.982995	0.00014443	***
D28WO	D14	0.88442	0.554728	1.21411	4.56495e-06	***
D28WO	D21	-0.491169	-0.820862	-0.161477	0.00243482	**
D28WO	D21WO	0.161129	-0.168563	0.490822	0.644949	ns
D28WO	D28	-0.279623	-0.609315	0.0500696	0.122656	ns

## Sheet: U251-STAT1
Group_1	Group_2	Mean_Difference	CI_Lower	CI_Upper	Adjusted_p_value	Significance
D7	Untreated	3.97613	3.08862	4.86365	6.55249e-09	***
D14	Untreated	3.93818	3.05066	4.82569	7.46541e-09	***
D14	D7	-0.0379551	-0.925472	0.849562	0.999999	ns
D21	Untreated	4.50745	3.61994	5.39497	1.23592e-09	***
D21	D7	0.53132	-0.356196	1.41884	0.431606	ns
D21	D14	0.569275	-0.318241	1.45679	0.35815	ns
D21WO	Untreated	0.311412	-0.576104	1.19893	0.883715	ns
D21WO	D7	-3.66472	-4.55224	-2.7772	1.97159e-08	***
D21WO	D14	-3.62677	-4.51428	-2.73925	2.26492e-08	***
D21WO	D21	-4.19604	-5.08356	-3.30852	3.16004e-09	***
D28	Untreated	4.96058	4.07307	5.8481	3.81588e-10	***
D28	D7	0.98445	0.0969336	1.87197	0.0255504	*
D28	D14	1.02241	0.134889	1.90992	0.0195919	*
D28	D21	0.45313	-0.434387	1.34065	0.601397	ns
D28	D21WO	4.64917	3.76165	5.53669	8.38095e-10	***
D28WO	Untreated	0.103774	-0.783742	0.991291	0.99956	ns
D28WO	D7	-3.87236	-4.75988	-2.98484	9.38586e-09	***
D28WO	D14	-3.8344	-4.72192	-2.94689	1.07262e-08	***
D28WO	D21	-4.40368	-5.2912	-3.51616	1.66762e-09	***
D28WO	D21WO	-0.207638	-1.09515	0.679879	0.981235	ns
D28WO	D28	-4.85681	-5.74433	-3.96929	4.91999e-10	***

## Sheet: U251-STAT3
Group_1	Group_2	Mean_Difference	CI_Lower	CI_Upper	Adjusted_p_value	Significance
D7	Untreated	-0.105496	-0.346406	0.135415	0.743345	ns
D14	Untreated	-0.167286	-0.408197	0.0736243	0.278763	ns
D14	D7	-0.0617905	-0.302701	0.17912	0.970633	ns
D21	Untreated	-0.666661	-0.907571	-0.42575	3.13741e-06	***
D21	D7	-0.561165	-0.802075	-0.320255	2.39785e-05	***
D21	D14	-0.499375	-0.740285	-0.258464	8.86765e-05	***
D21WO	Untreated	-0.386876	-0.627787	-0.145966	0.00121481	**
D21WO	D7	-0.281381	-0.522291	-0.0404701	0.0177354	*
D21WO	D14	-0.21959	-0.4605	0.0213204	0.0849652	ns
D21WO	D21	0.279785	0.0388741	0.520695	0.0184817	*
D28	Untreated	-0.722679	-0.963589	-0.481768	1.16838e-06	***
D28	D7	-0.617183	-0.858094	-0.376273	7.90538e-06	***
D28	D14	-0.555393	-0.796303	-0.314482	2.69914e-05	***
D28	D21	-0.0560182	-0.296929	0.184892	0.981796	ns
D28	D21WO	-0.335803	-0.576713	-0.0948923	0.0043698	**
D28WO	Untreated	-0.0428928	-0.283803	0.198018	0.995438	ns
D28WO	D7	0.0626028	-0.178308	0.303513	0.968748	ns
D28WO	D14	0.124393	-0.116517	0.365304	0.589844	ns
D28WO	D21	0.623768	0.382857	0.864678	6.97004e-06	***
D28WO	D21WO	0.343983	0.103073	0.584894	0.00354892	**
D28WO	D28	0.679786	0.438876	0.920696	2.47575e-06	***

## Sheet: U251-AKT
Group_1	Group_2	Mean_Difference	CI_Lower	CI_Upper	Adjusted_p_value	Significance
D7	Untreated	-0.283603	-0.489715	-0.0774902	0.00487912	**
D14	Untreated	-0.343042	-0.549155	-0.13693	0.00086132	***
D14	D7	-0.0594396	-0.265552	0.146673	0.949378	ns
D21	Untreated	-0.684369	-0.890481	-0.478256	3.28811e-07	***
D21	D7	-0.400766	-0.606879	-0.194653	0.00017673	***
D21	D14	-0.341326	-0.547439	-0.135214	0.000904314	***
D21WO	Untreated	0.330176	0.124063	0.536288	0.00124374	**
D21WO	D7	0.613778	0.407666	0.819891	1.27907e-06	***
D21WO	D14	0.673218	0.467105	0.87933	4.04326e-07	***
D21WO	D21	1.01454	0.808432	1.22066	1.85088e-09	***
D28	Untreated	-0.801565	-1.00768	-0.595452	4.3495e-08	***
D28	D7	-0.517962	-0.724075	-0.31185	9.92458e-06	***
D28	D14	-0.458523	-0.664635	-0.25241	4.04565e-05	***
D28	D21	-0.117196	-0.323309	0.0889164	0.487425	ns
D28	D21WO	-1.13174	-1.33785	-0.925628	4.72374e-10	***
D28WO	Untreated	0.463633	0.25752	0.669745	3.56965e-05	***
D28WO	D7	0.747236	0.541123	0.953348	1.07723e-07	***
D28WO	D14	0.806675	0.600563	1.01279	4.00276e-08	***
D28WO	D21	1.148	0.941889	1.35411	3.97945e-10	***
D28WO	D21WO	0.133457	-0.0726554	0.33957	0.348371	ns
D28WO	D28	1.2652	1.05909	1.47131	1.2049e-10	***

## Sheet: U251-PI3K
Group_1	Group_2	Mean_Difference	CI_Lower	CI_Upper	Adjusted_p_value	Significance
D7	Untreated	0.0119019	-0.297889	0.321693	0.999999	ns
D14	Untreated	0.050965	-0.258826	0.360756	0.997026	ns
D14	D7	0.0390631	-0.270728	0.348854	0.999324	ns
D21	Untreated	-0.326194	-0.635985	-0.0164037	0.0361678	*
D21	D7	-0.338096	-0.647887	-0.0283055	0.0285362	*
D21	D14	-0.377159	-0.68695	-0.0673687	0.013034	*
D21WO	Untreated	-0.617309	-0.927099	-0.307518	0.00013602	***
D21WO	D7	-0.62921	-0.939001	-0.31942	0.00011069	***
D21WO	D14	-0.668274	-0.978064	-0.358483	5.7113e-05	***
D21WO	D21	-0.291114	-0.600905	0.0186766	0.0718865	ns
D28	Untreated	-0.502952	-0.812743	-0.193161	0.00109463	**
D28	D7	-0.514854	-0.824645	-0.205063	0.000873512	***
D28	D14	-0.553917	-0.863708	-0.244126	0.000422242	***
D28	D21	-0.176758	-0.486548	0.133033	0.483681	ns
D28	D21WO	0.114357	-0.195434	0.424147	0.858495	ns
D28WO	Untreated	-0.475865	-0.785656	-0.166074	0.00184183	**
D28WO	D7	-0.487767	-0.797557	-0.177976	0.00146375	**
D28WO	D14	-0.52683	-0.83662	-0.217039	0.000697424	***
D28WO	D21	-0.14967	-0.459461	0.16012	0.656047	ns
D28WO	D21WO	0.141444	-0.168347	0.451235	0.707994	ns
D28WO	D28	0.0270872	-0.282703	0.336878	0.999918	ns

## Sheet: U251-pS6
Group_1	Group_2	Mean_Difference	CI_Lower	CI_Upper	Adjusted_p_value	Significance
D7	Untreated	0.0117454	-0.144263	0.167754	0.999966	ns
D14	Untreated	-0.440836	-0.596844	-0.284827	2.43361e-06	***
D14	D7	-0.452581	-0.60859	-0.296573	1.7646e-06	***
D21	Untreated	-0.716902	-0.87291	-0.560893	4.64037e-09	***
D21	D7	-0.728647	-0.884655	-0.572638	3.724e-09	***
D21	D14	-0.276066	-0.432074	-0.120057	0.000469081	***
D21WO	Untreated	-0.711109	-0.867118	-0.555101	5.18068e-09	***
D21WO	D7	-0.722855	-0.878863	-0.566846	4.14837e-09	***
D21WO	D14	-0.270273	-0.426282	-0.114265	0.000580291	***
D21WO	D21	0.00579235	-0.150216	0.161801	0.999999	ns
D28	Untreated	-0.88751	-1.04352	-0.731502	3.08633e-10	***
D28	D7	-0.899256	-1.05526	-0.743247	2.63354e-10	***
D28	D14	-0.446674	-0.602683	-0.290666	2.07259e-06	***
D28	D21	-0.170609	-0.326617	-0.0146002	0.0281477	*
D28	D21WO	-0.176401	-0.332409	-0.0203925	0.0223605	*
D28WO	Untreated	-0.844121	-1.00013	-0.688113	5.641e-10	***
D28WO	D7	-0.855866	-1.01187	-0.699858	4.77437e-10	***
D28WO	D14	-0.403285	-0.559294	-0.247277	7.10549e-06	***
D28WO	D21	-0.127219	-0.283228	0.028789	0.147406	ns
D28WO	D21WO	-0.133012	-0.28902	0.0229966	0.119578	ns
D28WO	D28	0.0433892	-0.112619	0.199398	0.957075	ns
